# Supplementary material for: Maize miRNAs and their putative target genes involved in chilling stress response in 5-day old seedlings
Source: BMC Genomics. 2024 May 15;25:479. doi: 10.1186/s12864-024-10403-1 (PMC11094857; doi:10.1186/s12864-024-10403-1)
Supplement: Supplementary file 1 — Supplementary Material 1. [file 12864_2024_10403_MOESM1_ESM.xlsx]

## Sheet: Table A1
Table A1. The primer sequences used for qRT-PCR in this study.
novel_904-F	GACTCCGTGGCCCAA
novel_904-R	GGTCCAGTTTTTTTTTTTTTTTCCAT
zma-miR11970-3p-F	TGGTTTGGTTGCACGTT
zma-miR11970-3p-R	GGTCCAGTTTTTTTTTTTTTTTGCA
zma-miR159c-5p-F	CAGGAGCTCCCTTCGAT
zma-miR159c-5p-R	GTCCAGTTTTTTTTTTTTTTTGGATTG
zma-miR166a-5p-F	AGGGAATGTTGTCTGGCT
zma-miR166a-5p-R	CAGTTTTTTTTTTTTTTTCCCCGA
zma-miR396c-F	AGTTCCACAGGCTTTCTTG
zma-miR396c-R	GTCCAGTTTTTTTTTTTTTTTCAGTTC
hsfA-2e-F	TCTGTTGAGGCGAAGGGATT
hsfA-2e-R	TTGTTTCAGTTGAGGCAGGC
aac1-F	AACCAACCCACTGTCCTTCA
aac1-R	TCTTGCCTCCTTTCTCAGCA
roc7-F	CGGTGGGTTTGACTTTGACA
roc7-R	GGTTCATGATGACCACGACG
acp2-F	ACGTGTTAGCATCTGATGTGG
acp2-R	ACAAACCCGATCCACAGTCT
grf5-F	CCCTGAGCTACTACGCCTAC
grf5-R	CACAGGCTTTCTTGAACGGT
grf8-F	GGCACATCAACAGAAACCGT
grf8-R	TGCCTGGCTTGGAGTCATTA
