# Supplementary material for: Maize miRNAs and their putative target genes involved in chilling stress response in 5-day old seedlings
Source: BMC Genomics. 2024 May 15;25:479. doi: 10.1186/s12864-024-10403-1 (PMC11094857; doi:10.1186/s12864-024-10403-1)
Supplement: Supplementary file 2 — Supplementary Material 2. [file 12864_2024_10403_MOESM2_ESM.xlsx]

## Sheet: Table A2a
Table A2a. Summary of the total sRNA annotation and classification for all eight libraries
Total reads	LT-C-6	LT-C-24	LT-T-6	LT-T-24	LS-C-6	LS-C-24	LS-T-6	LS-T-24
Known miRNA	21 668 (0.12%)	348 117 (2.57%)	322 922 (3.01%)	277 062 (1.72%)	129 979 (1.05%)	120 161 (1.16%)	249 319 (1.37%)	235 320 (3.97%)
Novel miRNA	2 773 (0.02%)	24 061 (0.18%)	31 458 (0.29%)	29 391 (0.18%)	14 251 (0.11%)	9 258 (0.09%)	35 147 (0.19%)	4 926 (0.08%)
rRNA	5 917 496 (32.74%)	1 118 027 (8.25%)	500 873 (4.66%)	1 743 820 (10.80%)	1 159 728 (9.33%)	1 069 292 (10.34%)	1 765 351 (9.68%)	795 341 (13.42%)
tRNA	0 (0.00%)	10 (0.00%)	3 (0.00%)	1 (0.00%)	0 (0.00%)	1 (0.00%)	1 (0.00%)	6 (0.00%)
snRNA	20 239 (0.11%)	6 845 (0.05%)	7 214 (0.07%)	11 023 (0.07%)	20 969 (0.17%)	17 350 (0.17%)	19 057 (0.10%)	14 323 (0.24%)
snoRNA	45 669 (0.25%)	167 791 (1.24%)	58 608 (0.55%)	59 866 (0.37%)	174 822 (1.41%)	148 605 (1.44%)	96 736 (0.53%)	122 783 (2.07%)
Repeat	72 741 (0.40%)	597 555 (4.41%)	593 881 (5.53%)	658 862 (4.08%)	42 6271 (3.43%)	283 688 (2.74%)	766 693 (4.21%)	167 497 (2.83%)
(+) Exon	3 794 270 (21.00%)	2 267 184 (16.72%)	1 309 248 (12.19%)	2 365 190 (14.64%)	3 002 066 (24.15%)	2 562 762 (24.79%)	2 911 897 (15.97%)	1 256 331 (21.20%)
(-) Exon	3 218 801 (17.81%)	710 921 (5.24%)	918 641 (8.55%)	2 141 214 (13.26%)	832 077 (6.69%)	830 179 (8.03%)	2 299 260 (12.61%)	336 815 (5.68%)
(+) Intron	3 650 458 (20.20%)	4 176 066 (30.80%)	2 728 624 (25.40%)	391 6854 (24.25%)	3 567 892 (28.70%)	2 754 836 (26.65%)	4 455 177 (24.44%)	1 741 988 (29.40%)
(-) Intron	27 776 (0.15%)	273 847 (2.02%)	323 345 (3.01%)	333 532 (2.07%)	167 708 (1.35%)	108 321 (1.05%)	365 887 (2.01%)	60 325 (1.02%)
Other	1 300 304 (7.20%)	3 869 151 (28.53%)	3 947 709 (36.75%)	4 614 188 (28.57%)	2 936 854 (23.62%)	2 432 246 (23.53%)	5 267 706 (28.89%)	1 190 111 (20.08%)
Total	18 072 195	13 559 575	10 742 526	16 151 003	12 432 617	10 336 699	18 232 231	5 925 766
*Individual libraries (LT-C-6, LT-C-24, LT-T-6, LT-T-24, LS-C-6, LS-C-24, LS-T-6, LS-T-24) are shown in columns. sRNA classes are shown in rows. The classes include: known miRNAs; novel miRNAs; ribosomal RNAs (rRNA); transport RNA (tRNA); small nuclear RNA (snRNA); small nucleolar RNA (snoRNA); repeat sequences; sRNAs mapped to exon regions in the same direction as the genome ((+) Exon) and the o…

## Sheet: Table A2b
Table A2b. Summary of the unique sRNA annotation and classification for all eight libraries
Unique reads	LT-C-6	LT-C-24	LT-T-6	LT-T-24	LS-C-6	LS-C-24	LS-T-6	LS-T-24
Known miRNA	322 (0.06%)	829 (0.05%)	936 (0.05%)	802 (0.04%)	646 (0.05%)	575 (0.06%)	843 (0.04%)	622 (0.10%)
Novel miRNA	689 (0.12%)	2 561 (0.14%)	2 855 (0.14%)	2 904 (0.13%)	1 861 (0.14%)	1 435 (0.15%)	2 927 (0.13%)	986 (0.16%)
rRNA	30 603 (5.44%)	2 4821 (1.36%)	19 804 (0.96%)	29 934 (1.35%)	26 478 (2.02%)	27 215 (2.79%)	28 760 (1.26%)	18 809 (3.04%)
tRNA	0 (0.00%)	6 (0.00%)	2 (0.00%)	1 (0.00%)	0 (0.00%)	1 (0.00%)	1 (0.00%)	3 (0.00%)
snRNA	1 455 (0.26%)	1 752 (0.10%)	1 358 (0.07%)	1 958 (0.09%)	2 324 (0.18%)	2 122 (0.22%)	2 087 (0.09%)	1 754 (0.28%)
snoRNA	6 793 (1.21%)	5 948 (0.33%)	4 445 (0.22%)	5 955 (0.27%)	7 617 (0.58%)	7 021 (0.72%)	6 486 (0.28%)	5 535 (0.89%)
Repeat	22 313 (3.96%)	117 454 (6.44%)	124 382 (6.04%)	126 458 (5.72%)	85 413 (6.52%)	60 454 (6.19%)	136 384 (5.97%)	42 466 (6.87%)
(+) Exon	146 826 (26.08%)	145 835 (8.00%)	150 222 (7.30%)	172 583 (7.81%)	145 785 (11.14%)	138 331 (14.17%)	205 332 (8.99%)	99 344 (16.06%)
(-) Exon	18 412 (3.27%)	51 225 (2.81%)	54 843 (2.67%)	58 315 (2.64%)	39 676 (3.03%)	30 546 (3.13%)	60 855 (2.66%)	21 331 (3.45%)
(+) Intron	74 059 (13.16%)	248 844 (13.65%)	285 391 (13.87%)	299 807 (13.56%)	183 128 (13.99%)	134 004 (13.72%)	313 186 (13.71%)	96 720 (15.64%)
(-) Intron	15 163 (2.69%)	88 507 (4.85%)	104 182 (5.06%)	108 605 (4.91%)	60 999 (4.66%)	41 071 (4.21%)	116 117 (5.08%)	25 506 (4.12%)
Other	246 243 (43.75%)	1 135 327 (62.27%)	1 309 364 (63.63%)	1 402 849 (63.47%)	755 167 (57.69%)	533 785 (54.66%)	1 411 905 (61.79%)	305 496 (49.39%)
Total	562 878	1 823 109	2 057 784	2 210 171	1 309 094	976 560	2 284 883	618 572
*Individual libraries (LT-C-6, LT-C-24, LT-T-6, LT-T-24, LS-C-6, LS-C-24, LS-T-6, LS-T-24) are shown in columns. sRNA classes are shown in rows. The classes include: known miRNAs; novel miRNAs; ribosomal RNAs (rRNA); transport RNA (tRNA); small nuclear RNA (snRNA); small nucleolar RNA (snoRNA); repeat sequences; sRNAs mapped to exon regions in the same direction as the genome ((+) Exon) and the o…
