# Supplementary material for: Maize miRNAs and their putative target genes involved in chilling stress response in 5-day old seedlings
Source: BMC Genomics. 2024 May 15;25:479. doi: 10.1186/s12864-024-10403-1 (PMC11094857; doi:10.1186/s12864-024-10403-1)
Supplement: Supplementary file 3 — Supplementary Material 3. [file 12864_2024_10403_MOESM3_ESM.xlsx]

## Sheet: Table A3
Table A3. Summary of known miRNAs and their read abundance across the libraries, shown as TPM values
miRNA Family	miRNA name	miRNA sequence	Length	LT-C-6	LT-C-24	LT-T-6	LT-T-24	LS-C-6	LS-C-24	LS-T-6	LS-T-24
zma-miR11970	zma-miR11970-3p	UGGUUUGGUUGCACGUUUGCA	21	0	27.5818	25.6291	12.5836	68.2361	73.1154	10.4967	54.9824
	zma-miR11970-5p	CAAGCGUGCAAGCAAACCAUU	21	353.357	112.835	236.357	185.608	49.6263	14.6231	87.4722	43.2004
zma-miR1432	zma-miR1432-3p	GGGUGUCAUCUCGCCUGAAGCA	22	0	15.0446	2.84767	6.2918	12.4066	7.31154	0	7.85463
	zma-miR1432-5p	CUCAGGAGAGAUGACACCGAC	21	117.786	7.5223	56.9534	103.815	6.20328	0	34.9889	3.92731
zma-miR156	zma-miR156a-3p	GCUCACUUCUCUCUCUGUCAGU	22	274.833	757.245	293.31	210.775	421.823	226.658	94.47	153.165
	zma-miR156b-3p	GCUCACCCUCUAUCUGUCAGU	21	1884.57	1975.86	2537.28	1377.9	6.20328	14.6231	0	0
	zma-miR156d-3p	GCUCACUUCUCUUUCUGUCAGC	22	353.357	147.939	364.502	176.17	111.659	102.362	167.947	39.2731
	zma-miR156d-5p	UGACAGAAGAGAGUGAGCAC	20	17550.1	3467.78	27050	15666.6	4844.76	3056.23	15192.2	3149.71
	zma-miR156e-3p	GCUCACUGCUCUCUCUGUCAUC	22	2277.19	2449.76	1910.79	1299.26	1947.83	833.516	675.286	424.15
	zma-miR156h-3p	GCUCACUGCUCUUUCUGUCAUC	22	39.2619	65.1933	199.337	56.6262	24.8131	14.6231	62.98	7.85463
	zma-miR156i-3p	GCUCACUGCUCUAUCUGUCAUC	22	0	7.5223	39.8674	12.5836	31.0164	21.9346	27.9911	7.85463
	zma-miR156j-5p	UGACAGAAGAGAGAGAGCACA	21	39.2619	0	19.9337	3.1459	0	0	0	0
	zma-miR156k-3p	GCUCGCUUCUCUUUCUGUCAGC	22	0	15.0446	37.0197	22.0213	6.20328	0	24.4922	15.7093
	zma-miR156k-5p	UGACAGAAGAGAGCGAGCAC	20	392.619	137.909	706.223	654.347	24.8131	95.0501	444.359	86.4009
	zma-miR156l-3p	GCUCACUGCUCUAUCUGUCACC	22	745.976	157.968	304.701	261.11	477.653	365.577	500.341	137.456
zma-miR159	zma-miR159a-3p	UUUGGAUUGAAGGGAGCUCUG	21	364664	530074	433356	404868	336323	556372	340075	511674
	zma-miR159a-5p	GAGCUCCUAUCAUUCCAAUGA	21	2198.67	1023.03	4251.57	2183.26	490.059	497.185	1469.53	318.112
	zma-miR159c-3p	CUUGGAUUGAAGGGAGCUCCU	21	17196.7	24633	34129.4	30320.2	33280.6	20062.9	20146.6	56313.7
	zma-miR159c-5p	GAGCUCCCUUCGAUCCAAUCC	21	1020.81	4041.98	2864.76	1138.82	2276.6	1535.42	867.724	1794.78
	zma-miR159e-3p	AUUGGUUUGAAGGGAGCUCCA	21	0	0	2.84767	0	0	0	0	0
	zma-miR159f-5p	GAGCUCCUCUCAUUCCAAUGA	21	431.881	594.262	526.819	279.985	620.328	526.431	346.39	557.678
	zma-miR159h-3p	UUUGGAGUGAAGGGAGCUCUG	21	314.095	35.1041	37.0197	3.1459	6.20328	51.1808	13.9956	486.987
zma-miR160	zma-miR160b-3p	GCGUGCAAGGAGCCAAGCAUG	21	0	5.01487	22.7814	15.7295	0	0	13.9956	19.6366
	zma-miR160c-3p	GCGUGCAUGGUGCCAAGCAUA	21	0	15.0446	2.84767	0	6.20328	0	3.49889	0
	zma-miR160f-5p	UGCCUGGCUCCCUGUAUGCCG	21	314.095	666.978	390.131	430.988	558.295	643.416	332.394	1480.6
zma-miR162	zma-miR162-3p	UCGAUAAACCUCUGCAUCCA	20	3415.78	1083.21	3793.1	3658.68	1457.77	1272.21	3096.52	565.533
	zma-miR162-5p	GGGCGCAGUGGUUUAUCGAUC	21	39.2619	22.5669	14.2384	0	18.6098	7.31154	6.99778	3.92731
zma-miR164	zma-miR164a-3p	CACGUGUUCUCCUUCUCCAUC	21	0	2.50743	17.086	15.7295	18.6098	0	10.4967	11.7819
	zma-miR164a-5p	UGGAGAAGCAGGGCACGUGCA	21	824.499	526.561	350.264	371.216	1488.79	899.32	1004.18	899.355
	zma-miR164b-3p	AUGUGCCCAUCUUCUCCACC	20	0	2.50743	2.84767	3.1459	31.0164	51.1808	66.4789	82.4736
	zma-miR164c-3p	CAUGUGCCCUUCUUCUCCAUC	21	0	15.0446	22.7814	25.1672	6.20328	7.31154	34.9889	54.9824
	zma-miR164d-3p	CACGUGGUCUCCUUCUCCAU	20	78.5238	57.671	45.5628	37.7508	18.6098	58.4924	41.9867	43.2004
	zma-miR164e-3p	CAUGUGUCCGCCCUCUCCACC	21	0	0	0	0	12.4066	131.608	17.4944	51.0551
	zma-miR164e-5p	UGGAGAAGCAGGACACGUGAG	21	0	0	8.54302	12.5836	775.41	416.758	2900.58	659.789
	zma-miR164f-3p	CACGUGCGCUCCUUCUCCAAC	21	431.881	391.16	293.31	135.274	1457.77	665.351	433.862	2207.15
	zma-miR164f-5p	UGGAGAAGCAGGGCACGUGCU	21	78.5238	92.7751	93.9732	72.3557	210.912	219.346	143.454	282.767
	zma-miR164g-3p	CACGUGCUCCCCUUCUCCACC	21	78.5238	183.043	122.45	160.441	142.675	197.412	80.4744	172.802
	zma-miR164h-5p	UGGAGAAGCAGGGCACGUGUG	21	39.2619	10.0297	0	0	12.4066	43.8693	24.4922	47.1278
zma-miR166a	zma-miR166a-3p	UCGGACCAGGCUUCAUUCCCC	21	117000	109292	79894.3	112312	162960	97865	100513	85709.7
	zma-miR166a-5p	GGAAUGUUGUCUGGCUCGGGG	21	392.619	772.29	834.368	440.426	1544.62	592.235	629.8	699.062
	zma-miR166c-5p	GGAAUGUUGUCUGGCUCGAGG	21	2983.9	1318.91	2941.65	1525.76	1774.14	928.566	1588.5	989.683
	zma-miR166h-3p	UCGGACCAGGCUUCAUUCCC	20	116804	108579	79677.9	112070	154418	92176.6	93252.4	80341
	zma-miR166h-5p	GGAAUGACGUCCGGUCCGAAC	21	157.048	127.879	185.099	78.6475	0	14.6231	13.9956	39.2731
	zma-miR166i-5p	GGAAUGUCGUCUGGCGCGAGA	21	0	140.416	91.1255	34.6049	334.977	248.593	115.463	125.674
	zma-miR166j-5p	GGUUUGUUUGUCUGGUUCAAGG	22	314.095	27.5818	316.092	462.447	0	0	0	0
	zma-miR166k-3p	UCGGACCAGGCUUCAAUCCCU	21	31056.1	28183.6	27949.9	44445.3	28051.2	22124.7	46241.3	6876.73
	zma-miR166k-5p	GGAUUGUUGUCUGGCUCGGGG	21	0	12.5372	11.3907	3.1459	31.0164	0	0	7.85463
	zma-miR166l-3p	UCGGACCAGGCUUCAUUCCUC	21	4947	5009.85	3200.78	4643.35	10520.8	8079.26	10143.3	6888.51
	zma-miR166l-5p	GAAUGGAGGCUGGUCCAAGA	20	0	0	0	0	68.2361	65.8039	87.4722	62.837
	zma-miR166m-5p	GGAAUGUUGGCUGGCUCGAGG	21	392.619	792.349	586.62	506.49	229.521	358.266	223.929	129.601
zma-miR167	zma-miR167a-5p	UGAAGCUGCCAGCAUGAUCUA	21	667.452	90.2676	381.588	443.572	105.456	116.985	423.366	180.656
	zma-miR167b-3p	GAUCAUGCUGUGACAGUUUCACU	23	235.571	5.01487	34.1721	25.1672	6.20328	0	66.4789	0
	zma-miR167c-3p	GAUCAUGCUGUGGCAGCCUCACU	23	0	70.2082	76.8872	59.7721	6.20328	21.9346	34.9889	27.4912
	zma-miR167d-3p	GGUCAUGCUGCUGCAGCCUCACU	23	0	0	0	9.4377	0	0	0	0
	zma-miR167e-3p	GAUCAUGCUGUGCAGUUUCAUC	22	78.5238	12.5372	25.6291	31.459	12.4066	7.31154	55.9822	7.85463
	zma-miR167e-5p	UGAAGCUGCCAGCAUGAUCUG	21	10482.9	6030.38	12717.7	9824.65	2599.17	3758.13	10563.1	2309.26
	zma-miR167f-3p	GAUCGUGCUGCGCAGUUUCACC	22	0	0	0	0	49.6263	102.362	3.49889	3.92731
	zma-miR167g-3p	GGUCAUGCUGUAGUUUCAUC	20	431.881	47.6413	287.615	59.7721	12.4066	14.6231	108.466	3.92731
	zma-miR167h-3p	GAUCAUGUUGCAGCUUCAC	19	628.19	70.2082	680.594	371.216	186.098	153.542	678.784	149.238
	zma-miR167j-3p	GAUCAUGUGGCAGUUUCAUU	20	0	0	2.84767	6.2918	0	0	3.49889	0
zma-miR168	zma-miR168a-3p	CCCGCCUUGCACCAAGUGAA	20	1531.21	1900.64	1574.76	1075.9	2853.51	1491.56	1158.13	1700.53
	zma-miR168a-5p	UCGCUUGGUGCAGAUCGGGAC	21	81704	20623.6	39525.7	44092.9	39291.6	24420.6	52644.3	60394.2
	zma-miR168b-3p	CCCGCCUUGCAUCAAGUGAA	20	1138.59	338.504	1053.64	902.873	899.476	350.954	1088.15	518.405
zma-miR169	zma-miR169a-3p	GGCAAGUUGUUCUUGGCUACA	21	0	2.50743	2.84767	0	0	0	0	0
	zma-miR169a-5p	CAGCCAAGGAUGACUUGCCGA	21	157.048	0	11.3907	50.3344	6.20328	0	13.9956	11.7819
	zma-miR169c-3p	GGCAAGUCUGUCCUUGGCUACA	22	0	77.7305	68.3441	72.3557	24.8131	73.1154	73.4767	172.802
	zma-miR169c-5p	CAGCCAAGGAUGACUUGCCGG	21	0	0	11.3907	9.4377	0	0	13.9956	0
	zma-miR169d	UAGCCAAGGAGACUGCCUAUG	21	157.048	130.387	250.595	173.025	136.472	58.4924	132.958	149.238
	zma-miR169e	UAGCCAAGGAGACUGCCUACG	21	157.048	130.387	250.595	173.025	136.472	58.4924	132.958	149.238
	zma-miR169f-5p	UAGCCAAGGAUGACUUGCCUA	21	39.2619	0	14.2384	3.1459	6.20328	0	0	0
	zma-miR169i-3p	GGCAGUCUCCUUGGCUAG	18	157.048	117.849	227.814	154.149	117.862	51.1808	115.463	113.892
	zma-miR169i-5p	UAGCCAAGGAUGACUUGCCUG	21	117.786	5.01487	19.9337	9.4377	31.0164	14.6231	10.4967	15.7093
	zma-miR169o-3p	GGCAGGUCUUCUUGGCUAGC	20	0	0	0	3.1459	0	0	0	0
	zma-miR169o-5p	UAGCCAAGAAUGACUUGCCUA	21	0	0	8.54302	0	0	0	3.49889	0
zma-miR171	zma-miR171b-3p	UUGAGCCGUGCCAAUAUCAC	20	0	2.50743	31.3244	34.6049	6.20328	0	24.4922	0
	zma-miR171b-5p	GAUAUUGGCGCGGUUCAAUC	20	0	7.5223	5.69534	12.5836	6.20328	0	0	0
	zma-miR171c-3p	UGACUGAGCCGUGCCAAUAUC	21	0	0	17.086	12.5836	0	0	0	0
	zma-miR171d-3p	UGAUUGAGCCGUGCCAAUAUC	21	117.786	52.6561	48.4104	110.107	68.2361	51.1808	129.459	23.5639
	zma-miR171d-5p	UGUUGGCUCGGCUCACUCAGA	21	1570.48	2387.08	2579.99	2403.47	750.597	1440.37	941.201	1252.81
	zma-miR171f-5p	CGAUGUUGGCAUGGCUCAAUC	21	0	10.0297	14.2384	6.2918	6.20328	7.31154	10.4967	15.7093
	zma-miR171g-3p	GAGGUGAGCCGAGCCAAUAUC	21	0	2.50743	2.84767	12.5836	0	7.31154	0	0
	zma-miR171k-3p	GUGAGCCGAACCAAUAUCACU	21	39.2619	5.01487	5.69534	0	0	0	17.4944	7.85463
	zma-miR171k-5p	UGGUAUUGUUUCGGCUCAUGU	21	2355.71	1361.54	2582.84	698.39	1451.57	1820.57	3883.77	1563.07
	zma-miR171l-3p	GGAUUGAGCCGCGUCAAUAUC	21	0	5.01487	17.086	6.2918	0	0	10.4967	0
	zma-miR171l-5p	UAUUGGCGUGCCUCAAUCCGA	21	39.2619	27.5818	25.6291	44.0426	99.2525	153.542	139.956	172.802
	zma-miR171m-5p	UAUUGGCGCGCCUCAAUCCGA	21	0	25.0743	0	9.4377	18.6098	0	0	3.92731
zma-miR172	zma-miR172c-5p	CAGCACCACCAAGAUUCACA	20	0	17.552	8.54302	0	55.8295	58.4924	0	54.9824
	zma-miR172d-5p	CAGCACCAUCAAGAUUCACA	20	157.048	85.2528	96.8209	25.1672	248.131	29.2462	104.967	47.1278
zma-miR2118	zma-miR2118a	UUCCUGAUGCCUCUCAUUCCUA	22	0	5.01487	5.69534	0	18.6098	0	6.99778	11.7819
	zma-miR2118b	UUCCCGAUGCCUCCCAUUCCUA	22	78.5238	218.147	116.755	72.3557	179.895	131.608	27.9911	74.619
	zma-miR2118c	UUCCUAAUGCCUCCCAUUCCUA	22	0	2.50743	22.7814	18.8754	6.20328	7.31154	20.9933	0
	zma-miR2118d	UUCCUGAUGCCUCCCAUGCCUA	22	0	7.5223	19.9337	6.2918	24.8131	0	3.49889	7.85463
	zma-miR2118e	UUCCUGAUGUCUCCCAUUCCUA	22	0	10.0297	14.2384	18.8754	0	0	0	0
	zma-miR2118f	UUCCCAAUGCCUUCCAUGCCUA	22	0	2.50743	2.84767	9.4377	0	0	0	0
	zma-miR2118g	UUCCUGAUGCCUCCUAUUCCUA	22	0	5.01487	19.9337	28.3131	0	0	0	0
zma-miR2275	zma-miR2275a-5p	AGAGUUGGAGGAAAGCAAACC	21	0	0	0	6.2918	0	0	3.49889	0
	zma-miR2275b-3p	UUCAGUUUCCUCUAAUAUCUCA	22	0	0	0	3.1459	0	0	0	0
	zma-miR2275b-5p	AGGAUUAGAGGCAACUGAACC	21	0	2.50743	2.84767	18.8754	0	0	3.49889	0
zma-miR319	zma-miR319a-3p	UUGGACUGAAGGGUGCUCCC	20	74047.9	24063.8	89072.3	79094.2	42846.1	25473.4	115096	26721.4
	zma-miR319a-5p	GAGCUCUCUUCAGUCCACUC	20	0	15.0446	19.9337	6.2918	6.20328	36.5577	34.9889	27.4912
	zma-miR319b-5p	AGAGCGUCCUUCAGUCCACUC	21	117.786	135.401	202.185	176.17	117.862	95.0501	146.953	164.947
zma-miR390	zma-miR390a-3p	CGCUAUCUAUCCUGAGCUCCA	21	157.048	105.312	281.92	396.383	49.6263	73.1154	237.924	58.9097
	zma-miR390a-5p	AAGCUCAGGAGGGAUAGCGCC	21	942.285	1193.54	1019.47	846.247	1004.93	935.878	734.767	612.661
zma-miR393	zma-miR393a-3p	AUCAGUGCAAUCCCUUUGGAAU	22	39.2619	0	51.2581	9.4377	0	0	13.9956	0
	zma-miR393a-5p	UCCAAAGGGAUCGCAUUGAUCU	22	0	20.0595	39.8674	50.3344	0	0	48.9844	3.92731
	zma-miR393b-3p	AUCAAUGCGAUCCUUUUGGAGG	22	0	0	31.3244	12.5836	0	0	6.99778	0
	zma-miR393b-5p	UCCAAAGGGAUCGCAUUGAUCC	22	0	20.0595	34.1721	34.6049	0	0	24.4922	0
	zma-miR393c-3p	GUCAGUGCAAUCCCUUUGGAAU	22	39.2619	0	51.2581	9.4377	0	0	17.4944	0
zma-miR394	zma-miR394a-5p	UUGGCAUUCUGUCCACCUCC	20	392.619	107.82	486.952	720.411	198.505	160.854	454.856	263.13
zma-miR395	zma-miR395a-5p	GUUCUCCUCAAACCACUUCAGUU	23	0	0	0	3.1459	0	0	0	0
	zma-miR395b-3p	GUGAAGUGUUUGGGGGAACUC	21	3101.69	473.905	3767.47	1790.02	353.587	80.427	468.851	168.874
	zma-miR395e-5p	GUUCCCUUCAAGCACUUCACAU	22	0	17.552	74.0395	34.6049	0	0	0	0
	zma-miR395i-5p	GUUCCCUACAAGCACUUCACGA	22	39.2619	0	0	6.2918	0	0	0	0
	zma-miR395n-5p	GUUCUCUACAAGCACUUCACGA	22	0	0	5.69534	0	0	0	0	0
zma-miR396	zma-miR396b-3p	GUUCAAUAAAGCUGUGGGAAA	21	353.357	102.805	543.905	261.11	210.912	58.4924	335.893	23.5639
	zma-miR396b-5p	UUCCACAGCUUUCUUGAACUG	21	1295.64	50.1487	805.891	591.429	136.472	160.854	643.796	78.5463
	zma-miR396c	UUCCACAGGCUUUCUUGAACUG	22	8912.45	1278.79	8175.67	5483.3	1085.57	1455	7862	1351
	zma-miR396e-3p	GGUCAAGAAAGCCGUGGGAAG	21	0	2.50743	0	0	0	0	0	0
	zma-miR396e-5p	UUCCACAGCUUUCUUGAACUU	21	4083.24	210.625	3129.59	3529.7	235.725	197.412	293.907	15.7093
	zma-miR396f-3p	GGUCAAGAAAGCUGUGGGAAG	21	117.786	45.1338	31.3244	37.7508	0	0	0	3.92731
	zma-miR396g-3p	GUUCAAGAAAGCUGUGGAAGA	21	1295.64	50.1487	800.196	591.429	136.472	160.854	640.297	78.5463
	zma-miR396g-5p	UCCCACAGCUUUAUUGAACUG	21	39.2619	0	8.54302	6.2918	37.2197	0	3.49889	0
zma-miR397	zma-miR397b-3p	CCAGCGCUGCACUCAAUUACG	21	0	7.5223	2.84767	0	0	0	0	0
zma-miR398	zma-miR398a-3p	UGUGUUCUCAGGUCGCCCCCG	21	2080.88	9478.1	3801.64	2491.55	6488.63	4481.98	3037.04	5109.43
	zma-miR398a-5p	GGGGCGAACUGAGAACACAUG	21	0	115.342	281.92	232.797	6.20328	0	6.99778	3.92731
	zma-miR398b-5p	GGGGCGGACUGGGAACACAUG	21	39.2619	571.695	310.396	327.174	62.0328	168.166	244.922	333.822
zma-miR399	zma-miR399a-3p	UGCCAAAGGAGAAUUGCCCUG	21	0	10.0297	31.3244	25.1672	0	0	20.9933	19.6366
	zma-miR399a-5p	GUGCGGUUCUCCUCUGGCACG	21	0	0	5.69534	0	0	0	0	0
	zma-miR399b-3p	UGCCAAAGGAGAGCUGUCCUG	21	0	0	0	0	0	0	0	7.85463
	zma-miR399e-3p	UGCCAAAGGAGAGUUGCCCUG	21	0	0	5.69534	3.1459	6.20328	58.4924	132.958	31.4185
	zma-miR399e-5p	GGGCUUCUCUUUCUUGGCAGG	21	0	2.50743	0	0	0	21.9346	0	0
	zma-miR399f-3p	UGCCAAAGGAAAUUUGCCCCG	21	0	5.01487	2.84767	0	0	0	0	0
	zma-miR399f-5p	GGGCAACUUCUCCUUUGGCAGA	22	0	7.5223	0	0	6.20328	14.6231	0	0
	zma-miR399h-5p	GUGCAGUUCUCCUCUGGCACG	21	0	0	0	0	0	0	3.49889	0
	zma-miR399i-5p	GUGCGGCUCUCCUCUGGCAUG	21	0	0	0	0	12.4066	0	0	0
	zma-miR399j-5p	AGGCAGCUCUCCUCUGGCAGG	21	0	2.50743	0	0	24.8131	29.2462	45.4856	11.7819
zma-miR408	zma-miR408a	CUGCACUGCCUCUUCCCUGGC	21	17078.9	46693.4	32375.2	19520.3	71567.3	59706.1	44607.3	109144
	zma-miR408b-5p	CAGGGACGAGGCAGAGCAUGG	21	431.881	351.041	230.661	88.0852	99.2525	160.854	125.96	176.729
zma-miR444	zma-miR444a	UGCAGUUGUUGUCUCAAGCUU	21	1334.9	957.84	1284.3	1318.13	638.938	555.677	811.742	1025.03
zma-miR528	zma-miR528a-3p	CCUGUGCCUGCCUCUUCCAUU	21	39.2619	87.7602	65.4965	37.7508	210.912	131.608	122.461	129.601
	zma-miR528a-5p	UGGAAGGGGCAUGCAGAGGAG	21	39.2619	413.727	205.032	251.672	2822.49	2025.3	1728.45	4210.08
zma-miR529	zma-miR529-3p	GCUGUACCCUCUCUCUUCUUC	21	78.5238	130.387	156.622	72.3557	31.0164	29.2462	27.9911	39.2731
	zma-miR529-5p	AGAAGAGAGAGAGUACAGCCU	21	196.309	10.0297	108.212	122.69	24.8131	21.9346	48.9844	3.92731
zma-miR827	zma-miR827-3p	UUAGAUGACCAUCAGCAAACA	21	392.619	135.401	421.456	462.447	186.098	175.477	1053.17	51.0551
	zma-miR827-5p	UUUGUUGGUGGUCAUUUAACC	21	353.357	50.1487	256.291	279.985	136.472	116.985	755.76	3.92731
