# Supplementary material for: Maize miRNAs and their putative target genes involved in chilling stress response in 5-day old seedlings
Source: BMC Genomics. 2024 May 15;25:479. doi: 10.1186/s12864-024-10403-1 (PMC11094857; doi:10.1186/s12864-024-10403-1)
Supplement: Supplementary file 4 — Supplementary Material 4. [file 12864_2024_10403_MOESM4_ESM.xlsx]

## Sheet: Table A4
Table A4. Summary of novel miRNAs and their read abundance across the libraries, shown as TPM values
miRNA name	miRNA sequence	Length	LT-C-6	LT-C-24	LT-T-6	LT-T-24	LS-C-6	LS-C-24	LS-T-6	LS-T-24
novel_1	AAGCCGUCGGAAGUAACUACUUCC	24	7302.71	386.145	5228.33	8012.61	918.086	489.874	8183.9	109.965
novel_100	ACUGGUCCGACUGCCAAACGAAGC	24	39.2619	17.552	76.8872	53.4803	6.20328	7.31154	24.4922	3.92731
novel_1000	AAACGAGGCUCUUCUGAUCAAAUU	24	0	0	2.84767	6.2918	6.20328	0	90.9711	19.6366
novel_1001	ACUUCCGAGAGUCUACUGGUAGCU	24	0	45.1338	45.5628	66.0639	49.6263	36.5577	122.461	11.7819
novel_1002	AGGACGUGUGGCAUUGUACAUCAU	24	117.786	2.50743	19.9337	6.2918	0	0	0	0
novel_1003	CAAACGGUACUCUGCACUCUUCAG	24	0	0	0	15.7295	12.4066	0	0	0
novel_1004	GUGGUAUUGUAUACUUUGAGGUGU	24	0	0	48.4104	91.2311	31.0164	7.31154	45.4856	0
novel_1005	AGUGCUAAUGGAUCUGGACAUGCC	24	903.023	155.461	569.534	465.593	0	7.31154	87.4722	3.92731
novel_1006	ACGUCUCGUCACCUAUGUAGUGGG	24	117.786	15.0446	96.8209	135.274	43.423	14.6231	97.9689	19.6366
novel_1007	AAGAAAUCCGCCUAUAGAAAUCAU	24	39.2619	25.0743	19.9337	25.1672	0	0	0	0
novel_101	AGAAACCUUCGGCUUUGAGAUGAA	24	353.357	140.416	150.927	207.629	86.8459	51.1808	41.9867	11.7819
novel_102	AGACGAUUCUAUCCGGGUAGUACC	24	39.2619	175.52	71.1918	53.4803	117.862	95.0501	41.9867	11.7819
novel_105	ACUUCACUGGAUCGUUAAGGACCC	24	157.048	52.6561	65.4965	69.2098	74.4394	73.1154	87.4722	39.2731
novel_106	ACUAACUCUCGUCGGCUUGGGGUU	24	274.833	145.431	130.993	226.505	0	0	6.99778	0
novel_107	AGCUUGAAGGAUCGGAAUGUUGUC	24	0	27.5818	42.7151	53.4803	235.725	131.608	234.426	11.7819
novel_108	CAGGAACCUUCGGAUUUAGAACGA	24	0	12.5372	76.8872	94.377	18.6098	0	146.953	0
novel_109	ACACGGCCGGUAGAAUAUUUAACC	24	0	97.7899	54.1058	59.7721	266.741	102.362	76.9756	7.85463
novel_11	AGCCUGUGGAAUUGCGACGACGUG	24	5457.4	1522.01	3533.96	3042.09	12.4066	7.31154	73.4767	23.5639
novel_110	AACUGAGGACUAAAUGAUAAGACU	24	157.048	5.01487	91.1255	113.252	6.20328	7.31154	73.4767	0
novel_111	AUUUCCAUCUUGUAACUCUGCUCA	24	78.5238	22.5669	182.251	248.526	24.8131	14.6231	167.947	0
novel_112	AUCUGUCGGUCUAGUCAAUAUGGC	24	157.048	0	51.2581	28.3131	18.6098	14.6231	108.466	11.7819
novel_113	AACACUGUACGGCGUGGUAGACGG	24	117.786	30.0892	34.1721	97.5229	24.8131	65.8039	136.457	3.92731
novel_114	AAUGUAUCUGAUUCUAAUAGAACC	24	78.5238	0	31.3244	44.0426	0	0	90.9711	0
novel_115	GCGUUGUUCUGCAUUGUAGAAUGC	24	235.571	10.0297	119.602	235.943	0	0	62.98	0
novel_116	AGACGAGUGCCCUAGUUCUCAGCG	24	0	0	0	0	167.489	87.7385	108.466	27.4912
novel_117	AAAUAGUCUGUUCGGAUGUCGAAU	24	0	0	0	0	0	0	139.956	7.85463
novel_118	AUGUCUGACGGCUUAGUGCUUAUC	24	78.5238	0	48.4104	69.2098	0	0	115.463	11.7819
novel_119	AUCCCUCCGAUUUUGUAGCUCGCA	24	39.2619	127.879	105.364	78.6475	0	0	0	0
novel_12	UAACUCCCGUCGGCCACGGCU	21	0	0	0	0	12.4066	0	3.49889	7.85463
novel_120	CUCGAUUUAUUAGGAUGUCUCCAU	24	0	17.552	14.2384	37.7508	130.269	80.427	255.419	11.7819
novel_121	AUUGUUCCGACAGAUGAAAGUGCU	24	353.357	42.6264	150.927	135.274	49.6263	43.8693	55.9822	19.6366
novel_122	ACUUCCGAGAGGGUUGUUGGCUCU	24	0	0	0	0	49.6263	36.5577	195.938	19.6366
novel_123	ACGGUCUGCGACCCUGCGGUAGGA	24	0	2.50743	2.84767	0	248.131	87.7385	157.45	3.92731
novel_124	AUGGGCUUUCUCUAAUUAUUGAAA	24	0	0	2.84767	0	24.8131	14.6231	318.399	0
novel_125	UAUCUAGCAAUCUGAACCGUUGGU	24	0	2.50743	17.086	78.6475	0	21.9346	97.9689	0
novel_126	AAUUCUCUGGAGUUAGAACUAUCC	24	117.786	12.5372	62.6488	119.544	0	0	76.9756	3.92731
novel_127	AGGCUGCUAGGGUUCUGUUCUGGC	24	157.048	47.6413	28.4767	34.6049	179.895	51.1808	118.962	0
novel_128	AUCAUAUGUCCGACAGAUCAACCU	24	0	0	0	0	18.6098	36.5577	318.399	11.7819
novel_129	UUGGUUUCUGGGCUCUUGGGCGCC	24	0	35.1041	11.3907	0	117.862	43.8693	31.49	19.6366
novel_130	AUCCGAUUGUGAUACCCGAAUUAC	24	39.2619	0	2.84767	31.459	62.0328	43.8693	48.9844	0
novel_131	AUGUCCGACGGCUACCCUGACAGC	24	0	12.5372	5.69534	3.1459	43.423	29.2462	31.49	3.92731
novel_132	AGACCAGGAACUAUUCUAGAUGAU	24	392.619	12.5372	236.357	223.359	0	7.31154	573.818	0
novel_133	AUCGUGUGCGGACGGUCUGGCCGU	24	0	0	0	0	124.066	65.8039	188.94	31.4185
novel_134	AUUAUCCGACCGUCCGAAGAGGCU	24	196.309	62.6859	193.642	144.711	0	0	0	3.92731
novel_135	AUCUGUUUCGUCUAUCGUGAGUUC	24	0	7.5223	48.4104	44.0426	31.0164	7.31154	104.967	0
novel_136	AUGAGAAAGUCUGUUGGAAUGAGA	24	0	2.50743	17.086	47.1885	0	0	3.49889	0
novel_137	AUGUCCGAUGGCUGGUUAUGAGGC	24	39.2619	67.7007	28.4767	40.8967	136.472	58.4924	55.9822	15.7093
novel_138	AUGUAAACGGACUAACAGGACGGG	24	39.2619	70.2082	17.086	37.7508	86.8459	73.1154	31.49	11.7819
novel_139	AUUUGAGACGUGACCGGGGUUGCC	24	0	0	0	0	173.692	146.231	115.463	23.5639
novel_14	AAGAUCUCGCCGUCCUGGCUCAUG	24	1491.95	1792.82	1580.46	1519.47	229.521	1381.88	1966.38	479.132
novel_140	CUUUUACAGCUCGUUGAGUAGGCG	24	0	7.5223	2.84767	25.1672	37.2197	14.6231	157.45	19.6366
novel_141	UCCUAGUCCGUUAGAUCAUGAUCU	24	0	2.50743	116.755	106.961	43.423	14.6231	115.463	3.92731
novel_142	ACGGUCGGUAGCUAAAAAGAUGUC	24	39.2619	50.1487	34.1721	34.6049	93.0492	36.5577	66.4789	7.85463
novel_143	AAGACUUGAGCGUUGUAGCACGUA	24	0	115.342	82.5825	100.669	43.423	14.6231	6.99778	3.92731
novel_144	CGCGUUGGAUUUUUAUUUGAACCC	24	196.309	25.0743	196.489	220.213	0	0	0	0
novel_145	AAUCCUGCAUCGUCAACUUUGCCG	24	39.2619	263.281	37.0197	56.6262	0	0	0	0
novel_146	AAAUGUCCCUACUCCGGUAUUCGG	24	0	2.50743	0	0	68.2361	21.9346	3.49889	0
novel_147	GAUUGGUAGCCUGUCUGAGCGGAC	24	0	15.0446	59.8011	37.7508	31.0164	36.5577	41.9867	0
novel_148	AAACGUGACUGUCUCCCAUCUGAG	24	0	7.5223	8.54302	15.7295	12.4066	21.9346	48.9844	11.7819
novel_149	ACUAGUGGUCGGUAGGACGUAAUU	24	39.2619	35.1041	37.0197	28.3131	155.082	36.5577	66.4789	0
novel_15	ACUGACCGACACUCUUAACAUAAG	24	0	0	0	9.4377	589.312	1045.55	2592.68	247.421
novel_150	AAAAUCCAAUGGGGCAUAGACAUG	24	0	7.5223	54.1058	44.0426	6.20328	7.31154	55.9822	0
novel_151	ACUGUGUUGAAGAUCUGGUUUAAG	24	117.786	5.01487	34.1721	37.7508	0	0	132.958	0
novel_152	AGCCGUCGCCGAGUAAUUUUUAGG	24	0	65.1933	14.2384	25.1672	124.066	102.362	55.9822	3.92731
novel_153	AGGCUUGCCGAGACGACGAUUGUG	24	0	72.7156	56.9534	37.7508	43.423	7.31154	38.4878	35.3458
novel_154	AUUCGUGCUGGGCCAGUCCGGGCC	24	0	15.0446	14.2384	9.4377	68.2361	14.6231	13.9956	7.85463
novel_155	AUGUGUGGACUAUGUGGAGGCGCG	24	39.2619	22.5669	8.54302	31.459	0	0	6.99778	0
novel_156	AUUUGCUCCUUAGGCUGUAGAAGG	24	0	2.50743	19.9337	6.2918	0	7.31154	69.9778	0
novel_158	GUCUGUUGGCAGAAUCAUUGCGUC	24	0	152.954	22.7814	12.5836	0	0	0	0
novel_16	UUAUGUCCGACGGUUUUGGCC	21	1295.64	110.327	1065.03	1245.78	260.538	131.608	1245.6	204.22
novel_160	ACACUGUUAUGUAUUGUAGACUGU	24	0	0	0	0	12.4066	14.6231	174.944	7.85463
novel_161	AAAAACUCGGAUCUAGUUCUCAUU	24	0	2.50743	17.086	9.4377	0	0	10.4967	0
novel_162	AGAGACGCUUAUCGGGAACCGAUG	24	39.2619	5.01487	34.1721	12.5836	6.20328	0	6.99778	3.92731
novel_163	AUCCCAAGAAUUGGACGAAGACGA	24	0	7.5223	48.4104	50.3344	6.20328	36.5577	34.9889	0
novel_164	AGCUUGUGCUGACGUUGUGAUCCC	24	117.786	57.671	59.8011	59.7721	0	0	0	0
novel_165	ACUAAUGCGGUCUGGUGUAGGUCC	24	78.5238	82.7453	130.993	113.252	0	0	3.49889	0
novel_166	AUUAACGUGGGCCGGUGACAUACU	24	0	17.552	5.69534	6.2918	18.6098	109.673	17.4944	0
novel_17	AAAGACUUCGGCACUCGGCAAAGG	24	0	0	5.69534	0	1302.69	760.401	776.753	204.22
novel_170	ACUACUCGAUCGGUAUGAGAGGCC	24	78.5238	7.5223	56.9534	128.982	18.6098	0	6.99778	0
novel_171	AGAAGAUUCCGGCUUUGGGCGCGA	24	78.5238	67.7007	17.086	40.8967	86.8459	21.9346	24.4922	7.85463
novel_172	ACGACGGUUCACUUAUGCAAGGAC	24	0	10.0297	65.4965	18.8754	6.20328	0	27.9911	0
novel_173	AACGUGUGCCCAUUGAGAGACUCU	24	78.5238	5.01487	25.6291	12.5836	18.6098	14.6231	94.47	3.92731
novel_174	AGUGUGCGCUGUUCAUGUAGGGUA	24	0	35.1041	19.9337	15.7295	99.2525	102.362	13.9956	19.6366
novel_175	AAACGGCUAAUGGACAAACAGUUU	24	78.5238	0	39.8674	62.918	0	0	0	0
novel_176	ACGUGCCGUGCCGGAUUUUGAGCC	24	39.2619	105.312	91.1255	47.1885	0	0	10.4967	3.92731
novel_177	AUUGACGAGGCUCGGAUGUAGAUC	24	0	37.6115	14.2384	28.3131	49.6263	29.2462	38.4878	7.85463
novel_178	UAGGCUUUUGAGAUUUUUCUGAGA	24	0	0	34.1721	25.1672	0	0	10.4967	0
novel_179	AUGUUUGGUCUGAGGAACGAGGUG	24	0	20.0595	5.69534	9.4377	37.2197	7.31154	20.9933	0
novel_18	UCAUUUUAGUUAUCGCUGGAUAGU	24	157.048	208.117	76.8872	75.5016	241.928	263.216	52.4833	47.1278
novel_180	AAUCCUCUGCGGUCAUGUUUACUC	24	0	47.6413	39.8674	31.459	24.8131	7.31154	17.4944	0
novel_181	AACGUGUCGUGGCUAGGCCAGAGC	24	39.2619	52.6561	28.4767	18.8754	0	0	0	0
novel_182	ACCGAGCCGAACUGAUUAUUUGAC	24	117.786	45.1338	91.1255	78.6475	0	0	0	0
novel_183	UGCGUCCUAGUCUAGUGUAGUGCU	24	39.2619	25.0743	99.6685	94.377	24.8131	0	41.9867	0
novel_184	AAUGGCGUAGGACAUGACGAGGCC	24	39.2619	132.894	19.9337	75.5016	24.8131	0	0	0
novel_185	AAUCUUGGGAUGGGUGAACGACCG	24	0	0	0	0	124.066	160.854	73.4767	3.92731
novel_187	AACUAGUCGUGCUUAGAUCUAAUC	24	0	0	37.0197	15.7295	0	14.6231	48.9844	0
novel_189	AAGGCUGUCUGCAGCGGAGAGCGC	24	0	30.0892	17.086	34.6049	43.423	65.8039	10.4967	0
novel_19	AUUGUACUGGAUGGUAGAACGUGU	24	824.499	867.572	620.793	717.265	583.108	394.823	542.328	62.837
novel_190	ACUACCGGAACUGAGUUUUUUGCC	24	0	0	5.69534	0	0	0	17.4944	0
novel_191	AACUUUCUAGAGCAGGCUGUAGGA	24	0	2.50743	0	0	31.0164	65.8039	48.9844	0
novel_192	UCAAUGGACUUCAGAUUUACUCGA	24	78.5238	0	22.7814	44.0426	0	0	83.9733	0
novel_193	CUCGACGAGCUGGAAUUUGAGGCC	24	0	5.01487	0	3.1459	37.2197	7.31154	0	11.7819
novel_194	ACGGCUGUCUAUCCUAAACGUGAU	24	78.5238	10.0297	111.059	144.711	0	0	3.49889	0
novel_195	AGCACAUCAGAUGAGUUAGACAUG	24	78.5238	0	34.1721	50.3344	12.4066	0	73.4767	0
novel_196	AGACCAGGAUCGAGGGCUGUACCU	24	0	42.6264	28.4767	12.5836	55.8295	7.31154	24.4922	0
novel_197	UGCCUAUCGGUCUUUCUUUGUGAU	24	117.786	22.5669	34.1721	34.6049	0	0	0	0
novel_199	GACUAAAACGGACUAAAGAGCAUU	24	78.5238	12.5372	25.6291	69.2098	0	0	24.4922	0
novel_20	UUGAGCCGCGUCAAUAUCUCC	21	392.619	220.654	939.732	421.551	235.725	109.673	276.412	86.4009
novel_200	AACUGAAACCGCCGGUGGAAAUUC	24	0	37.6115	8.54302	9.4377	68.2361	21.9346	13.9956	7.85463
novel_201	AGCCGAGCCGACCCUACAUAUGUA	24	78.5238	7.5223	2.84767	3.1459	31.0164	7.31154	20.9933	7.85463
novel_202	AUGCAUGUGUGAUCUGUCCCGUAC	24	0	5.01487	8.54302	15.7295	6.20328	14.6231	24.4922	11.7819
novel_203	AUGUGUUUGGUUAUCUGUACGUGU	24	0	0	0	0	12.4066	14.6231	59.4811	0
novel_204	UUAUCACCUCAAAUCGUCAGACGU	24	0	0	34.1721	25.1672	0	7.31154	52.4833	0
novel_205	UUCGUGUCUGGGGCUGGAUGGUCC	24	0	22.5669	22.7814	12.5836	0	0	0	0
novel_206	AUACGUCGGGGCUAUCAGUGUCUC	24	78.5238	0	11.3907	18.8754	80.6427	14.6231	38.4878	7.85463
novel_207	ACUUUUGGCUGGAGGGAUUACGUG	24	78.5238	72.7156	34.1721	3.1459	24.8131	58.4924	34.9889	0
novel_208	AGAGAAGUGGGGGUAGACAAGGGU	24	0	0	0	0	179.895	73.1154	69.9778	47.1278
novel_209	ACGGAUCCGCUGUAGACACGG	21	0	30.0892	19.9337	6.2918	6.20328	7.31154	17.4944	3.92731
novel_210	ACAGGUCGUGUCUUUCUUAUACAA	24	39.2619	7.5223	19.9337	40.8967	18.6098	7.31154	83.9733	3.92731
novel_211	ACCGGACCGGGUCUGUAGAGGCCU	24	39.2619	10.0297	2.84767	3.1459	37.2197	58.4924	38.4878	7.85463
novel_212	UAAAGUCGUGUCGUGCCACGGGCC	24	0	27.5818	0	9.4377	74.4394	58.4924	20.9933	15.7093
novel_214	AAGUGUCUGGUCUGCUAGGUUUGC	24	39.2619	40.119	34.1721	15.7295	24.8131	21.9346	38.4878	0
novel_215	AUUCAAAUCCGAUCUGUUGCCAUC	24	78.5238	12.5372	28.4767	31.459	6.20328	0	17.4944	3.92731
novel_216	AUUCUCAGGCCUACGUCGGGCGCG	24	0	0	0	0	31.0164	43.8693	115.463	15.7093
novel_218	ACACUGUUUUGCAUGGUAGACUG	23	39.2619	2.50743	2.84767	3.1459	6.20328	0	45.4856	0
novel_219	AUGUCGUACUGAGUCUAGAACACG	24	235.571	20.0595	65.4965	88.0852	0	0	0	0
novel_220	AAGACUGAGGAGCUGUUUUAAUGC	24	0	0	0	0	18.6098	0	101.468	0
novel_221	AGAGCAAUGUUUGUUUGGACGUGA	24	0	7.5223	5.69534	9.4377	55.8295	29.2462	31.49	31.4185
novel_222	ACCGAGUGUGGAACGUCUAGUGCG	24	0	0	0	3.1459	49.6263	14.6231	143.454	19.6366
novel_223	AUCCAUCUGUUGCCUCAAGUACAC	24	0	10.0297	25.6291	28.3131	12.4066	0	27.9911	0
novel_224	AAUGAUCGUCUAUAGGACAACUAU	24	314.095	2.50743	31.3244	91.2311	0	0	3.49889	0
novel_225	UUCUGAGGGCUAGUUUGAAAACUC	24	39.2619	2.50743	22.7814	6.2918	0	7.31154	24.4922	0
novel_226	GUUCUUUGUCAAGGUGUUCUGGAA	24	0	10.0297	2.84767	15.7295	6.20328	0	27.9911	0
novel_227	GUGGCCACCGAAAAUUAAUCUGUA	24	0	47.6413	19.9337	0	18.6098	51.1808	0	0
novel_228	ACGACGCUCACGGCGCUGGAGACG	24	0	15.0446	14.2384	15.7295	49.6263	51.1808	27.9911	0
novel_229	AAUCUGUGCUGUUUGUUUUGCUAC	24	0	0	0	0	6.20328	0	34.9889	0
novel_230	AUGCUUAGGCUCUAGACGAUCACC	24	39.2619	0	8.54302	18.8754	0	7.31154	66.4789	7.85463
novel_231	AGGAGACACUGAUAGCCCCGACGU	24	78.5238	42.6264	14.2384	18.8754	99.2525	87.7385	59.4811	23.5639
novel_232	AGAGUACGCCGGAUCUAACUACCU	24	39.2619	95.2825	45.5628	56.6262	86.8459	36.5577	31.49	3.92731
novel_233	AAUCCGGUCUGUAUUUAUCUGUUU	24	0	5.01487	51.2581	59.7721	0	0	0	0
novel_234	AGGCUUUGUUGAAUGUUUUAGACA	24	0	0	31.3244	25.1672	0	0	38.4878	0
novel_235	AGGACUGAUUUGGUGAAAGGGAAUC	25	0	7.5223	17.086	34.6049	6.20328	14.6231	24.4922	0
novel_236	UUUUUUAGGGUAGAAAUUUAGAGU	24	0	2.50743	8.54302	9.4377	18.6098	14.6231	97.9689	0
novel_237	ACCGACUGCCAUCGAUAGAGUGAG	24	0	0	0	0	6.20328	14.6231	55.9822	0
novel_238	AACUGUGCGGUCUGCGGCGUCCUC	24	0	0	0	0	37.2197	43.8693	66.4789	15.7093
novel_239	ACGCGUGCCCAGGGAUUCGGACCC	24	0	90.2676	37.0197	18.8754	0	0	0	0
novel_24	AAAAGACUGGCUCGGCUCGGCUCG	24	0	12.5372	31.3244	6.2918	328.774	241.281	381.379	94.2555
novel_240	AGUUUAGUCUGUGCCACGUCGGUC	24	0	27.5818	65.4965	78.6475	0	0	3.49889	0
novel_241	UUCAUGGGUCUUGGAUCUACUCCG	24	0	5.01487	17.086	40.8967	12.4066	0	55.9822	0
novel_242	AUUGUAGGAUUUGAGACGGACGGU	24	0	72.7156	19.9337	37.7508	0	0	0	0
novel_243	AGUGGGCUACGAAUCUGCGAUCCG	24	0	2.50743	8.54302	12.5836	24.8131	14.6231	17.4944	3.92731
novel_244	AGAUAUAACGACUCUCGGACGAAG	24	0	0	0	0	0	14.6231	24.4922	0
novel_245	AAUCGUGUUGUGUCUCUAAAUGUG	24	0	0	34.1721	69.2098	0	0	0	0
novel_246	ACGCGGUGUGACGGUCGAGGCGCC	24	0	0	0	0	117.862	7.31154	20.9933	3.92731
novel_247	AUCGAUCGUGUGCGGUGAGGCAGC	24	0	62.6859	22.7814	47.1885	0	0	0	0
novel_248	AUAUCACCGUACCCCUGUAGAUGG	24	78.5238	5.01487	11.3907	12.5836	62.0328	36.5577	24.4922	3.92731
novel_249	AGAUCCUCGGCACUAACCUUGUUU	24	0	0	0	3.1459	0	0	0	0
novel_25	AAUCCGAUGGAAACGAACAAGGCC	24	510.404	55.1636	330.33	342.903	378.4	255.904	1186.12	51.0551
novel_250	AAUUUACAUAGGCUGUUGGAGGUG	24	117.786	32.5966	14.2384	44.0426	0	0	24.4922	0
novel_251	AAAUUUUAGUCUCUGUCACAUUAG	24	0	2.50743	5.69534	22.0213	0	21.9346	31.49	0
novel_252	AACCGGUCGCAUCCUGCAGGGCGC	24	0	0	0	0	62.0328	36.5577	17.4944	19.6366
novel_253	GUUUAGGGCUAGUUUAGAAACACU	24	0	7.5223	42.7151	31.459	0	0	3.49889	0
novel_254	ACUUCCUGAUGCCGGGCUGGCGUG	24	0	0	0	0	31.0164	58.4924	34.9889	7.85463
novel_255	AUCCAAGAUCUUUAGGUUGUACGU	24	0	12.5372	42.7151	66.0639	0	0	0	0
novel_256	AUGCGUGUUCUUGGCUCCGAACGG	24	39.2619	35.1041	62.6488	34.6049	0	0	0	0
novel_257	AUUUCGUCUGUGUCGAUUAAGGAC	24	0	0	0	0	12.4066	14.6231	31.49	3.92731
novel_258	CUCGUAUCCGGUCAUUUUUGUGAA	24	39.2619	2.50743	34.1721	18.8754	31.0164	7.31154	20.9933	0
novel_259	UGGCUGCUUUUCUCUGUUGAUUGC	24	0	2.50743	0	0	55.8295	21.9346	52.4833	7.85463
novel_26	GGGGCUGCUGGACACGGACC	20	0	135.401	93.9732	9.4377	657.548	255.904	255.419	424.15
novel_260	GCUGACUCGUUCUAGCUCGCGAGC	24	0	0	11.3907	40.8967	0	0	3.49889	3.92731
novel_261	AAGAGUCUGCCUGGUUGCCUACGC	24	0	12.5372	11.3907	9.4377	18.6098	21.9346	20.9933	0
novel_262	AAUCCGACGGACACUCAGCAAGGU	24	0	0	2.84767	0	6.20328	14.6231	55.9822	7.85463
novel_263	AUAGGGCUCAAUUCUAAUCAUGUG	24	0	0	8.54302	31.459	0	0	0	0
novel_264	ACUUCCGUCGAUAGCAUGAGCUGG	24	0	12.5372	51.2581	56.6262	0	0	0	0
novel_265	AAGGUUGUCCGUAGCGCUCGUCGC	24	0	32.5966	5.69534	12.5836	62.0328	87.7385	10.4967	7.85463
novel_266	UUAAAGGGUCUGUUGGGAAUCAAC	24	0	0	5.69534	31.459	6.20328	0	13.9956	0
novel_267	AUUUUCGGCGGUCAGGCUCUGGCC	24	0	2.50743	5.69534	9.4377	24.8131	7.31154	24.4922	7.85463
novel_268	AGCGCUCCACCUCCUGUCGGCUGG	24	0	22.5669	0	9.4377	24.8131	21.9346	10.4967	7.85463
novel_27	ACCAACUGUAGCUCGAUGGUUCAC	24	0	0	0	0	0	0	3.49889	7.85463
novel_270	AUCCUGGUGCGGGCAGUCCGUGUC	24	0	20.0595	8.54302	15.7295	6.20328	14.6231	6.99778	7.85463
novel_271	ACACUGGCACUAGCACUAUUAGGC	24	0	0	0	0	24.8131	58.4924	38.4878	11.7819
novel_272	AGACGGUCUUAGGUGGUUAGAGUA	24	39.2619	7.5223	5.69534	37.7508	6.20328	14.6231	17.4944	7.85463
novel_273	UCGUGUCCCGAUAGACUCAGUUCU	24	0	25.0743	17.086	15.7295	12.4066	21.9346	20.9933	7.85463
novel_274	AUCGUGUCUUGGGCCUUAAGUCUU	24	78.5238	7.5223	25.6291	6.2918	0	0	0	0
novel_275	GAUGUUGCUGUUGAUUCUAUUAGC	24	0	5.01487	11.3907	12.5836	0	0	38.4878	0
novel_276	AGGUCCUGUUUGGGAGAGCUCAGC	24	0	0	0	0	24.8131	7.31154	41.9867	7.85463
novel_277	ACGCUUGUGGAUAGGCUUAGACUG	24	0	0	0	0	0	0	27.9911	0
novel_278	GAACUGUAGCUUCUUGUUAUGCGC	24	0	0	0	0	6.20328	0	48.9844	0
novel_279	AGGGUUUAGGGGUGUACUGUAGCC	24	39.2619	62.6859	17.086	6.2918	0	0	3.49889	0
novel_28	ACUCCUCACUGUACUCUUACACUG	24	274.833	223.162	447.085	462.447	117.862	416.758	755.76	39.2731
novel_280	ACAGGACACAGUGUAUAGCGCAUG	24	0	0	0	0	31.0164	146.231	52.4833	0
novel_281	AUCGCUACUGCUCCACCGAUUGAA	24	0	0	0	0	55.8295	73.1154	10.4967	11.7819
novel_282	ACGUGCUACUGCGGCGGACCGUGU	24	0	2.50743	0	0	12.4066	21.9346	17.4944	0
novel_283	AAUGACUUGAAAACUGUGUGAAAC	24	0	0	11.3907	34.6049	0	0	38.4878	0
novel_284	AAUGGGCUGCAAGGUGGACGUUGC	24	39.2619	32.5966	19.9337	9.4377	0	0	0	0
novel_285	ACGACGCGUCGCUGUAGGACAGCC	24	0	2.50743	0	0	6.20328	29.2462	24.4922	3.92731
novel_286	AAUACGAACUCGAUCAUCCAUGGG	24	0	0	59.8011	22.0213	0	0	20.9933	3.92731
novel_287	GGUCUCAGAUGGAUAUGUAAGUGA	24	0	0	0	0	24.8131	14.6231	45.4856	0
novel_288	AUUUCAGUGACCUAGGACGAACCU	24	78.5238	10.0297	22.7814	59.7721	12.4066	0	59.4811	3.92731
novel_289	ACUUUGUGUCUGCGGGUUUGUGGC	24	0	2.50743	8.54302	3.1459	0	21.9346	20.9933	0
novel_29	UCUUCCGCCUAAACUGUAUGAGAC	24	39.2619	496.472	250.595	223.359	781.613	175.477	251.92	39.2731
novel_290	GAUGUGUGGGCUAGCAUCGAUGUG	24	0	0	0	0	0	14.6231	6.99778	0
novel_291	AGAACUGUUGAAUGGUGAUCCAAC	24	0	0	8.54302	0	0	0	0	0
novel_292	ACUUCCAUGUUAUUGUGUUCUGAU	24	39.2619	5.01487	31.3244	40.8967	0	0	0	0
novel_293	CAUUAUGAGUAUUGUAGUCCACUU	24	0	0	0	3.1459	6.20328	0	83.9733	0
novel_294	AGGACCUGCAAAACUUGAGAAUGC	24	39.2619	2.50743	14.2384	50.3344	0	7.31154	45.4856	0
novel_295	AUCGAGGCUGAGUAUUUGAGUAUC	24	0	0	34.1721	47.1885	0	0	0	0
novel_296	AGACGAUAGUGGAUAGUAGUGUUC	24	39.2619	25.0743	22.7814	53.4803	0	0	0	0
novel_297	AUCGUGUCUCCUGUGUGUUUUCUC	24	0	7.5223	31.3244	12.5836	12.4066	0	10.4967	3.92731
novel_298	ACUCAGGUGGCUGUAGUCCCAGGU	24	0	17.552	31.3244	31.459	0	0	0	0
novel_299	AUGCUAGUAACUCUUUAGUCAACU	24	39.2619	0	14.2384	9.4377	0	0	10.4967	0
novel_3	UUGCUUACCGAUCUAACUUGUC	22	235.571	2.50743	2.84767	0	37.2197	0	3.49889	3.92731
novel_30	AAUUCCUCGUCGGGACAGAACGCG	24	314.095	95.2825	216.423	169.879	192.302	182.789	391.876	133.529
novel_300	UUGUCCGACUACAUGCUUAGAAGU	24	39.2619	0	5.69534	28.3131	6.20328	0	27.9911	0
novel_301	UAGCAUAAAUCACGGAUCUGUUAC	24	0	0	0	0	24.8131	7.31154	10.4967	0
novel_302	AAAAUGGAUCUGAAGGUAUUUCUC	24	0	0	0	12.5836	0	0	27.9911	0
novel_303	GACUGAUCUGGGUUAUUAAAACUA	24	0	0	0	0	31.0164	14.6231	55.9822	3.92731
novel_304	AUCCGAUCGCUCAUUUUAGCUAGC	24	0	0	0	0	0	7.31154	38.4878	0
novel_305	AUGCUUUGUGUCUAAUAUGUAGUU	24	0	0	2.84767	18.8754	6.20328	0	38.4878	0
novel_306	AAUCUGAUUGACAGCGAGCUGUGC	24	0	5.01487	11.3907	44.0426	0	0	6.99778	0
novel_307	AUCUAGCUGUGGAAGAAUCUGAGU	24	0	0	17.086	18.8754	0	0	24.4922	0
novel_309	AACUCUCGUCGGCUACCCCACAGC	24	0	65.1933	54.1058	3.1459	0	0	0	0
novel_31	AAACUGGACGGUCCGUGACCUGGC	24	0	0	0	0	1011.13	731.154	598.31	74.619
novel_310	AACUCCCGUCGGUCAGGUAGGGCC	24	39.2619	37.6115	34.1721	12.5836	31.0164	14.6231	38.4878	35.3458
novel_311	AUUUUUGGCGGCUGGCUGGUGGCC	24	0	10.0297	0	12.5836	0	14.6231	3.49889	3.92731
novel_313	CCACUUCUGGAUUGGUGUAACCGA	24	0	7.5223	14.2384	15.7295	0	0	13.9956	3.92731
novel_315	AACUCCCGUCGGUCAGGGCUCGGG	24	314.095	381.13	290.463	317.736	973.915	687.285	678.784	212.075
novel_316	AUAUCCGACGGCCCUCUGACAGCC	24	0	0	0	0	192.302	212.035	164.448	43.2004
novel_318	AUCUCCGACGGCUGUAAUACGGGC	24	392.619	145.431	506.886	500.198	341.18	204.723	822.239	43.2004
novel_319	UCUUUUUAUUUGUCGCUGGAUAGU	24	0	17.552	11.3907	9.4377	6.20328	0	0	0
novel_32	AUCUGACCUGGGCUGACGACUGCC	24	157.048	381.13	253.443	157.295	688.564	489.874	391.876	149.238
novel_321	AUAUCUGUGGAACAGGCUCCCCCC	24	157.048	288.355	142.384	207.629	0	0	0	0
novel_322	AUGGUCGGCUGGCCGUGACGUGUC	24	39.2619	85.2528	31.3244	31.459	483.856	299.773	216.931	121.747
novel_324	AUUCCCGUCGGCUGGAUAGUGGCC	24	0	35.1041	14.2384	3.1459	43.423	0	20.9933	15.7093
novel_325	AUAUAGUGUCGUGCCUGGGCCACC	24	0	0	0	0	74.4394	51.1808	31.49	7.85463
novel_326	AUUUCCGGCGGCUGUGUCAGAGGC	24	0	10.0297	11.3907	6.2918	6.20328	21.9346	0	0
novel_328	AUUUUCGGCGGCUGGGCUCUGGCC	24	0	190.565	56.9534	59.7721	223.318	146.231	66.4789	23.5639
novel_329	AGCCGUCGGACAUAAGAUUAUGUC	24	0	17.552	42.7151	47.1885	18.6098	29.2462	87.4722	7.85463
novel_33	AUGUCCGACGGCUGUCAAACAAGC	24	0	5.01487	0	0	856.053	775.024	836.234	133.529
novel_330	ACGGUCUGGUUAGUUGGUUCGGGC	24	0	10.0297	14.2384	15.7295	55.8295	43.8693	20.9933	19.6366
novel_331	UUUUCGAGCUCGUUGAACCAACGA	24	117.786	5.01487	125.298	135.274	37.2197	14.6231	111.964	3.92731
novel_332	AAUCUGUGUCGGGCCUAGCCGUGC	24	0	155.461	88.2778	78.6475	161.285	116.985	104.967	15.7093
novel_333	AGUGCUGCCUGGACGACACUCGGC	24	157.048	55.1636	54.1058	69.2098	24.8131	7.31154	45.4856	11.7819
novel_335	AGGGCUUGUUCGCUUUAGAGUGGA	24	78.5238	115.342	82.5825	66.0639	1470.18	665.351	486.346	86.4009
novel_336	ACUCCCGUCGGCUAAACUGAAGCC	24	0	42.6264	68.3441	47.1885	266.741	307.085	202.936	66.7643
novel_338	AUCUGUGGCGCCGAGCUGGCUGAC	24	0	22.5669	11.3907	15.7295	0	0	0	0
novel_339	AAUAAAACCGUCACUAGAAAUCGU	24	0	0	19.9337	12.5836	6.20328	0	34.9889	0
novel_34	AAAGACGUCGGCACUCGGCAAAGG	24	353.357	173.013	236.357	254.818	204.708	233.969	552.824	125.674
novel_341	ACGAUUUGUCGUGCUUGAGCCCGG	24	0	0	0	3.1459	18.6098	7.31154	34.9889	3.92731
novel_342	UGGAAGGGGCAUGCAGAGGAGC	22	549.666	1745.17	1121.98	1035	49.6263	7.31154	48.9844	70.6916
novel_343	ACUUAUGUCCGACGGCUACCAGCU	24	0	32.5966	19.9337	22.0213	204.708	109.673	167.947	47.1278
novel_344	AUAGAGUGUGGCGCCGAGCAAUGA	24	78.5238	65.1933	68.3441	62.918	521.076	226.658	342.891	106.037
novel_345	AAGCACGGCCCAUCAGCAAACGGG	24	0	0	0	0	12.4066	14.6231	0	11.7819
novel_347	ACCUUAUGUCCGACGGCUUUGGCC	24	0	10.0297	28.4767	28.3131	68.2361	65.8039	255.419	7.85463
novel_348	AGGUCGGUCUUCUUGAGGUCC	21	0	0	0	0	6.20328	0	0	0
novel_35	ACUUCCGACGGUUUUAACUGUAGC	24	39.2619	0	22.7814	59.7721	0	0	34.9889	3.92731
novel_350	AGAGAUUGGAGGGGCUAGAAUCCA	24	78.5238	17.552	5.69534	18.8754	6.20328	14.6231	13.9956	3.92731
novel_351	AUGUUCGACGGUUGCUAGACAGGC	24	117.786	107.82	99.6685	72.3557	583.108	285.15	251.92	43.2004
novel_352	AUCCCUCCGGUUUUGUGGCUCCCA	24	39.2619	122.864	39.8674	50.3344	6.20328	14.6231	0	0
novel_353	CUUCUGUCCGACGUCUUAUCUGAC	24	78.5238	15.0446	25.6291	15.7295	18.6098	14.6231	24.4922	7.85463
novel_355	ACUUUCGUCGGCUGCUAGUGGGCC	24	1374.17	1306.37	1395.36	1428.24	1823.76	1433.06	1231.61	247.421
novel_356	UCGGACCAGGCUUCAUUCCCCA	22	5535.92	509.009	281.92	1324.42	1222.05	826.205	797.747	341.676
novel_357	UUAAAGAACCACCUGUAGAAAUAC	24	39.2619	10.0297	28.4767	44.0426	0	7.31154	31.49	0
novel_359	AAUUCUCGUCGGCCAAGGCUGGCC	24	0	82.7453	31.3244	72.3557	117.862	73.1154	87.4722	11.7819
novel_36	AAGGUCUGCUAGCCGAUGCGCUAA	24	628.19	293.37	797.348	487.615	86.8459	51.1808	122.461	3.92731
novel_360	AACUCCCGUGGGCCUCCUCUCUGG	24	0	52.6561	14.2384	31.459	0	0	0	0
novel_361	AUCUACGUGGCUGAGCUCGGCGCC	24	78.5238	213.132	99.6685	132.128	6.20328	0	31.49	0
novel_362	AUUUUCGGCGGCUGAACCCUGGCC	24	117.786	40.119	31.3244	15.7295	18.6098	29.2462	38.4878	7.85463
novel_363	AACUUAUGUCCGACGGGUUUAACC	24	196.309	40.119	139.536	128.982	0	0	0	0
novel_364	AAUUCCCGUCGGCUGUGUGUGGCC	24	0	0	0	0	6.20328	0	0	0
novel_365	AUUUUCGGCGGCUGAGCCCUGGCC	24	0	17.552	2.84767	15.7295	6.20328	0	6.99778	0
novel_366	AUUUCGGCAUCAUGGAUUGUGGCG	24	235.571	549.128	498.343	412.113	6.20328	0	13.9956	0
novel_367	UUAAGGAAUCGUCUGUAGAAAUAC	24	39.2619	0	31.3244	37.7508	0	0	38.4878	0
novel_368	AACCGUCGGACAUAAGCUAUGUCC	24	0	2.50743	2.84767	0	0	0	0	0
novel_371	ACUUUAUGUCCGACGGCUACCAGC	24	0	57.671	14.2384	59.7721	37.2197	43.8693	66.4789	7.85463
novel_372	AUGGGCUAUAGUGCCACCGGGCCG	24	0	5.01487	5.69534	3.1459	0	0	13.9956	7.85463
novel_374	AACGAUUUAGGAACAUGGGUACCC	24	196.309	40.119	236.357	449.864	0	0	0	0
novel_376	GAAAACCUGACUCGGCUCGGCUCG	24	0	180.535	93.9732	69.2098	260.538	175.477	104.967	47.1278
novel_377	ACGGAUUGGAGGGCUUGCCCAGCC	24	0	40.119	31.3244	15.7295	55.8295	43.8693	20.9933	35.3458
novel_378	AUCCGCGAUCUAGGGACGGACGGU	24	39.2619	2.50743	8.54302	15.7295	37.2197	29.2462	24.4922	0
novel_379	AGGUGUUGGAGGACCGCCUAGACG	24	0	17.552	17.086	37.7508	0	0	0	0
novel_38	ACGACUUGCAGUGGAACAAUGGCG	24	667.452	175.52	501.19	468.739	0	0	0	0
novel_380	UUAGCCGUCGGUCCUAACGGGUCC	24	0	10.0297	31.3244	40.8967	43.423	43.8693	97.9689	3.92731
novel_381	AUCAUCCGUCGGCUUGGUGGCAGG	24	0	7.5223	2.84767	9.4377	6.20328	21.9346	13.9956	7.85463
novel_382	AUGUCCGACGGUGUCCUAGGAGCC	24	39.2619	70.2082	28.4767	44.0426	31.0164	29.2462	31.49	15.7093
novel_384	AUACCCGUCCGCACUGUACCCGCG	24	0	0	2.84767	0	43.423	87.7385	20.9933	0
novel_385	AUAGAUCUUGGCGCCUACCCC	21	0	2.50743	0	0	6.20328	14.6231	0	0
novel_386	AAUACCGGAGUGGAUUGAAGGGGC	24	0	0	2.84767	0	37.2197	7.31154	17.4944	3.92731
novel_387	AGACUCCUUUGCCGAGCGUCGGUG	24	0	160.476	31.3244	15.7295	130.269	321.708	55.9822	27.4912
novel_388	CUAUGUCCGACGGUUUUAUUAAGC	24	39.2619	5.01487	62.6488	34.6049	0	7.31154	34.9889	0
novel_389	AAAAUGGACGAGCCGAGCCGAGCC	24	0	75.223	39.8674	22.0213	508.669	329.02	118.962	94.2555
novel_39	AAGACUGCAUGCGCUCGCGGCUGC	24	235.571	458.861	216.423	239.088	254.335	212.035	132.958	54.9824
novel_390	AGGACGACUUGGCGCCUGCGGCCG	24	0	12.5372	2.84767	6.2918	37.2197	0	3.49889	15.7093
novel_391	AUUUUCGGUGGCUGACUUGUUGGC	24	0	0	0	0	55.8295	0	80.4744	0
novel_392	AUUUUCGGCGACUGGACUCUGGCC	24	78.5238	42.6264	19.9337	56.6262	80.6427	124.296	94.47	7.85463
novel_393	AGUCCGACGGCUGGCAGACAGGCC	24	0	0	0	0	18.6098	36.5577	27.9911	7.85463
novel_394	AACCGUGUCGUGCCUGGUCGUGCC	24	0	0	0	0	186.098	116.985	66.4789	35.3458
novel_395	UCGUUUUAGUUAUCGUUGGAUAGU	24	39.2619	77.7305	54.1058	56.6262	136.472	102.362	181.942	11.7819
novel_396	AUGACUGUGUCUCCUGCUCGAGUC	24	0	0	0	0	117.862	43.8693	73.4767	39.2731
novel_398	AGGAGAUCUAUGGGCUGGAACCCU	24	0	2.50743	28.4767	22.0213	6.20328	7.31154	10.4967	0
novel_399	GUGUCUGUCAGCUUAGCACUCGGC	24	0	35.1041	11.3907	12.5836	31.0164	29.2462	13.9956	31.4185
novel_4	AACGAUCGCUCGGCACGUACGCGC	24	2669.81	1672.46	1290	1613.85	1091.78	906.632	1340.07	585.17
novel_40	AUCGGUCUAGAGGCUUGCGACUCG	24	1020.81	278.325	737.547	751.87	6.20328	0	0	0
novel_400	AUCUGUGGUUUAAAAGUAUGGCGC	24	0	0	0	0	80.6427	51.1808	94.47	7.85463
novel_401	AUUUUCGGCGGCUGUCAAAGGGCC	24	0	27.5818	11.3907	3.1459	49.6263	21.9346	34.9889	3.92731
novel_402	AUCGAGCGUCGCUGCUUAGGCAGG	24	39.2619	17.552	39.8674	37.7508	6.20328	0	0	0
novel_403	AUGACUGUGUCUCCCGCUCGAAGU	24	0	5.01487	11.3907	0	24.8131	7.31154	6.99778	7.85463
novel_404	AUUCGUGUCGGGGCAGCCUGGGCU	24	0	5.01487	0	3.1459	186.098	116.985	55.9822	27.4912
novel_405	AUGUUCGACGGCUCGGUACGAGGC	24	0	10.0297	11.3907	12.5836	55.8295	0	41.9867	0
novel_406	AGGCGCUGACACUCGACAAAGAUG	24	0	17.552	48.4104	18.8754	6.20328	7.31154	6.99778	7.85463
novel_407	AACGGCUCACGAACCUCAAGCGAG	24	0	0	0	0	117.862	80.427	104.967	23.5639
novel_409	AGCCGUCGGACAUAACAUUACGUC	24	0	5.01487	2.84767	9.4377	0	14.6231	41.9867	0
novel_41	UAAAGCAGGGUCCUGACACGGU	22	235.571	501.487	136.688	191.9	390.807	248.593	129.459	129.601
novel_410	ACCGGUACUAAAGGUCUCUCUUUA	24	0	27.5818	14.2384	9.4377	6.20328	0	10.4967	0
novel_411	GAUGGCUCGGCUCAACUCGGAGCG	24	0	0	0	0	80.6427	58.4924	164.448	23.5639
novel_412	AAGCUUAAUUUUCGGCGGACAGGG	24	0	0	0	3.1459	31.0164	36.5577	10.4967	15.7093
novel_413	ACCGUCAGUGGAAUUCUAUUUCCA	24	39.2619	0	17.086	25.1672	0	0	31.49	0
novel_414	AUGUUCGACGGCUGUCAGGGUAGC	24	39.2619	90.2676	96.8209	122.69	0	0	0	0
novel_416	AGAAGUGGGCUGCUGUUUUGGGGC	24	78.5238	40.119	5.69534	18.8754	24.8131	29.2462	27.9911	3.92731
novel_417	AUGUCCGACGGCUGUUAGUAGAGC	24	157.048	25.0743	28.4767	47.1885	124.066	51.1808	97.9689	7.85463
novel_418	ACGGACUGUCCGGCCCUGUGCCGC	24	39.2619	5.01487	5.69534	31.459	0	7.31154	48.9844	0
novel_419	ACGACUAGUGCUGGGAAUUGGGCC	24	0	5.01487	0	0	68.2361	51.1808	52.4833	7.85463
novel_42	UAUUGUCCGAUUGUCCGAAGAGAU	24	0	0	0	0	372.197	212.035	829.237	47.1278
novel_420	UUGGGAGCCAGAAAAUCGGAG	21	0	2.50743	34.1721	6.2918	0	7.31154	17.4944	3.92731
novel_421	AGUGCGUUGGCUGUUGGGCAGGGC	24	39.2619	5.01487	22.7814	6.2918	18.6098	0	3.49889	0
novel_423	AUGUCCGACGGUCUAGCUUAGGUC	24	0	0	2.84767	0	179.895	131.608	80.4744	47.1278
novel_425	ACUCACCGAGCUGUAAAACGAGGC	24	117.786	90.2676	116.755	160.441	0	0	0	0
novel_426	AUGACUGCUACAGCCUGCAACGGC	24	0	0	17.086	25.1672	0	0	13.9956	0
novel_427	AAACCGGUCGGGCUUCAUCGGGCC	24	39.2619	52.6561	19.9337	59.7721	99.2525	87.7385	139.956	19.6366
novel_428	AUAACCUUAUGUCCGACGGUCUGUC	25	0	7.5223	0	0	24.8131	14.6231	10.4967	0
novel_429	ACGGUCCGGCCAACUCGCUGCUCU	24	0	0	0	6.2918	49.6263	14.6231	3.49889	7.85463
novel_430	AGUUUUUGGUCCGGCUUCUGGUGA	24	0	10.0297	22.7814	6.2918	93.0492	80.427	52.4833	15.7093
novel_431	AACGAGCUACUUCCACUUCGGUUU	24	157.048	0	37.0197	22.0213	6.20328	7.31154	87.4722	11.7819
novel_432	AGCACGGCCCAGCACGAUGAACGU	24	0	72.7156	22.7814	3.1459	62.0328	182.789	48.9844	19.6366
novel_433	ACGUGAACGUGACGACUGGGCAGU	24	0	0	2.84767	0	55.8295	29.2462	13.9956	19.6366
novel_434	AUGUGCAGCGGACUGUCUGGUGGC	24	117.786	102.805	74.0395	88.0852	99.2525	73.1154	178.443	43.2004
novel_436	AACGCUGUACGGCAUGGUAGACGG	24	78.5238	155.461	222.118	169.879	12.4066	0	0	0
novel_437	ACCGUCACCGGACUGUCCGACGUG	24	157.048	52.6561	45.5628	56.6262	12.4066	87.7385	97.9689	70.6916
novel_438	AUGAGAUGCUCGGCCUGUGCACCG	24	0	0	0	0	37.2197	7.31154	34.9889	11.7819
novel_439	AUUUACUGUUGGGCUGUGCUUGGC	24	78.5238	233.191	173.708	151.003	297.758	350.954	279.911	43.2004
novel_44	AAUGCUCUCCGGUUUUGUAGCUCC	24	588.928	809.901	549.601	402.675	18.6098	0	0	7.85463
novel_440	UUGGCUCGGCUCACUCAGACG	21	510.404	443.816	646.422	471.885	334.977	365.577	458.354	306.33
novel_441	ACCCACGGGUUCUGAUAUCUGACC	24	196.309	77.7305	85.4302	213.921	142.675	175.477	153.951	3.92731
novel_442	ACGUGCUCAGGCGAGUCAGAACUG	24	0	0	25.6291	37.7508	6.20328	14.6231	69.9778	19.6366
novel_443	AUACGUGCUGGCAGCUGAUGUGGC	24	0	2.50743	0	0	334.977	138.919	136.457	19.6366
novel_444	ACGGUCCGUCUGACAGCCGUCGGA	24	235.571	10.0297	34.1721	44.0426	31.0164	7.31154	69.9778	0
novel_445	AAAGUAAUUCGUGCUGGCUCGGCC	24	78.5238	330.981	185.099	147.857	781.613	446.004	262.417	70.6916
novel_446	ACUGUCGCGGCGCUGUGCCGGAGC	24	0	22.5669	8.54302	6.2918	24.8131	95.0501	20.9933	19.6366
novel_447	GGUGUGCCUCGUCGUGGACA	20	431.881	20.0595	39.8674	25.1672	62.0328	65.8039	6.99778	310.258
novel_448	AUUCGGAUCGGGCCCUGCGCGUCC	24	0	7.5223	8.54302	3.1459	24.8131	29.2462	10.4967	0
novel_449	AUUUUCGACGACUGUUCUAUUGGC	24	39.2619	22.5669	2.84767	3.1459	12.4066	14.6231	41.9867	0
novel_45	AAAAAUCUGUGCGCGUCGAGCUCC	24	157.048	180.535	111.059	62.918	942.899	453.316	251.92	54.9824
novel_450	AGACUGAACCACCGGCGAUAACUC	24	39.2619	37.6115	65.4965	59.7721	37.2197	21.9346	24.4922	7.85463
novel_451	ACCGUCUGCGCCUGUGUAGAGAGC	24	0	22.5669	37.0197	37.7508	18.6098	7.31154	6.99778	0
novel_452	AUCCUCGUCGGUUUGCCCUGGUCG	24	0	75.223	34.1721	18.8754	86.8459	102.362	20.9933	19.6366
novel_453	AUUUUCGGCGGCUGACAUCUGGCC	24	39.2619	0	0	0	31.0164	7.31154	31.49	0
novel_454	GUGACGUGGCUGGCGUAUCGGACA	24	39.2619	22.5669	62.6488	37.7508	0	0	0	0
novel_455	ACGUUUCGGCCUAGCACGUCUGGG	24	0	7.5223	2.84767	3.1459	24.8131	21.9346	10.4967	3.92731
novel_456	CUUUCGGUCGUUGGCGUUUAUCCU	24	0	42.6264	11.3907	0	24.8131	7.31154	3.49889	0
novel_457	AUCCGGUUUUGUGUCUCCCAAACU	24	0	45.1338	71.1918	37.7508	0	0	3.49889	0
novel_458	GUGCCUGCUGGACUAGCACUCGGC	24	0	0	0	3.1459	0	7.31154	27.9911	0
novel_459	AUUUUCGGCGGCUGCUCCCUGGCC	24	0	17.552	14.2384	6.2918	49.6263	73.1154	24.4922	11.7819
novel_46	AAGUGUGGGCGGUAGAACGACGUG	24	0	0	0	0	217.115	358.266	524.833	204.22
novel_461	AACCGGCUCAACGCUUAGAACGAG	24	117.786	5.01487	19.9337	28.3131	6.20328	0	62.98	0
novel_462	AAUAGUGACGGGAGCCCUCAUGGG	24	0	62.6859	14.2384	3.1459	6.20328	29.2462	41.9867	0
novel_463	AUAGCUUCCGACGGCCACGUAGGC	24	39.2619	10.0297	2.84767	3.1459	552.092	446.004	300.904	86.4009
novel_464	ACACCUUCCUACUGUAGUAACGGG	24	0	0	2.84767	3.1459	62.0328	36.5577	101.468	7.85463
novel_465	CGAUAUUGGUGAGGUUCAAUC	21	78.5238	25.0743	113.907	44.0426	62.0328	58.4924	139.956	23.5639
novel_466	ACGUGUCGGGCCUGUCGGGUGGCC	24	0	0	0	0	179.895	204.723	122.461	51.0551
novel_467	ACGCUAGCGACGCAUGAGGACGGU	24	0	17.552	19.9337	15.7295	6.20328	0	17.4944	7.85463
novel_468	AAGCUAUUUUCGACGGUGGACACC	24	0	30.0892	65.4965	69.2098	0	0	0	0
novel_469	AGUUGAUCUCUCUGGUGCACUGGA	24	39.2619	67.7007	128.145	97.5229	68.2361	102.362	192.439	11.7819
novel_47	AAGUGUGUCUACAGAGUUGAAUGU	24	471.143	40.119	256.291	453.01	0	0	34.9889	0
novel_470	AUCGAACCCGAACUCGAAAACCCG	24	196.309	330.981	210.728	147.857	334.977	329.02	335.893	15.7093
novel_472	AUUGCUUGGGGACCUACGCCGCCA	24	39.2619	5.01487	8.54302	9.4377	18.6098	0	10.4967	19.6366
novel_473	AACUAACUUCCGUCGGUUUAAACC	24	0	5.01487	5.69534	3.1459	55.8295	36.5577	160.949	19.6366
novel_474	AAUUCCUGUCGGCUGCAUACAAGC	24	39.2619	7.5223	25.6291	3.1459	99.2525	51.1808	97.9689	7.85463
novel_476	ACCGGUACUAAAGAAAGGAUCUUU	24	0	0	0	0	12.4066	0	52.4833	0
novel_477	ACGGGUCCGACCUGAACCUGGUUC	24	0	0	0	0	18.6098	43.8693	87.4722	15.7093
novel_478	GGACUCUCGGGGUUGUAGCACCGG	24	745.976	263.281	370.197	346.049	12.4066	0	13.9956	0
novel_479	AUAUGAUCUAUGGACCGAACCCGA	24	0	0	0	3.1459	18.6098	29.2462	76.9756	7.85463
novel_48	ACCUUCCGUCGACGGACCUCCGCU	24	39.2619	285.848	133.841	103.815	533.482	467.939	213.432	133.529
novel_480	AAUCUCCGUCGGCCACUUGUAGGC	24	0	22.5669	45.5628	44.0426	0	0	0	0
novel_483	AAUCUCACAUGUCGGUAACGGUGG	24	39.2619	37.6115	59.8011	44.0426	37.2197	36.5577	31.49	0
novel_484	ACGUAUGCGUGAUCUGCUGGAAAC	24	0	0	0	0	49.6263	51.1808	62.98	7.85463
novel_485	UCGUUUUAGAUAUCGCUGGAUAGU	24	39.2619	77.7305	17.086	44.0426	124.066	102.362	38.4878	7.85463
novel_486	AAUUUCGGCGGCUAGGAAUGGGCC	24	0	20.0595	28.4767	34.6049	55.8295	36.5577	24.4922	15.7093
novel_488	AUUUUCGGCGUUGGCAUCUGGCCG	24	39.2619	20.0595	22.7814	25.1672	18.6098	36.5577	34.9889	3.92731
novel_489	ACGACUAGGCGACUUGAAAUCAUU	24	117.786	35.1041	54.1058	56.6262	86.8459	102.362	195.938	35.3458
novel_49	AAAAUCGAUCUGGUGUCUUUAGGC	24	117.786	17.552	93.9732	88.0852	68.2361	51.1808	174.944	3.92731
novel_490	AAUAAAACCGUCGGACAUAGAGCC	24	2237.93	1093.24	1159	1566.66	2890.73	2339.69	3558.37	475.205
novel_491	UAAAGAUCUAAACAGGAAGAGCUU	24	39.2619	5.01487	25.6291	22.0213	6.20328	7.31154	3.49889	0
novel_492	AGGUUCUGCAGCAGCUUGUGCGGC	24	0	5.01487	5.69534	3.1459	43.423	29.2462	62.98	3.92731
novel_493	AUGUUUCGAUCUCUGUUCGUGUGG	24	78.5238	27.5818	122.45	78.6475	0	0	3.49889	0
novel_494	ACGUCUAGGCUGGGCCGACCAGGC	24	0	0	0	0	24.8131	0	10.4967	23.5639
novel_495	ACUUCCGACGGCUAUACUGACAGC	24	0	15.0446	2.84767	6.2918	18.6098	14.6231	31.49	3.92731
novel_496	AUCCGGACUGGGUUGACAUGGCCC	24	0	0	0	0	0	43.8693	0	0
novel_498	AUGUCCGACGGCCCCUGCUCAGCC	24	0	5.01487	5.69534	6.2918	68.2361	51.1808	24.4922	3.92731
novel_499	AGCCGCUGCGGGCUUAGAGGUCCC	24	0	35.1041	28.4767	31.459	12.4066	0	3.49889	0
novel_5	ACGGUUUUGGCCGUCGGACGUUGU	24	431.881	67.7007	410.065	688.952	217.115	277.839	1651.48	62.837
novel_50	GCCGAUCAGGGAACUAACAAGCUC	24	274.833	35.1041	250.595	217.067	55.8295	7.31154	279.911	7.85463
novel_500	UAAGAAACCGCUACUAGAAAUCGU	24	117.786	90.2676	130.993	122.69	0	0	3.49889	0
novel_501	AGUGACGUCGCUAAAGGCUUUAGC	24	0	0	2.84767	0	117.862	131.608	62.98	31.4185
novel_502	AUUCGGUCACCGGCUCAGGCUCGG	24	78.5238	0	19.9337	3.1459	12.4066	0	24.4922	0
novel_503	ACAAGAGAGGACGCCUGGGGACGU	24	0	0	0	0	43.423	51.1808	45.4856	3.92731
novel_504	ACUUCUUACGGCUUUACUCUAGGA	24	314.095	82.7453	253.443	251.672	0	0	6.99778	0
novel_505	ACGAAUCGGGCCUAACGCGUAGCC	24	157.048	140.416	153.774	132.128	192.302	102.362	139.956	35.3458
novel_506	UAUGCCGCGGCUAGCUCGAACGUG	24	0	0	0	0	0	29.2462	31.49	23.5639
novel_507	AUUUUCGGCGGCUAUGCAUGGGCC	24	0	0	0	0	24.8131	51.1808	38.4878	0
novel_508	AUAUCCGACGGCUGGUCUGACGCC	24	1177.86	549.128	1013.77	1085.34	0	0	13.9956	0
novel_509	AAAAAAGCUCUAGGCUGCACGCGC	24	0	0	5.69534	0	49.6263	43.8693	38.4878	0
novel_51	ACGUGUGGUCUGAUGGUUAGUCCC	24	39.2619	5.01487	5.69534	9.4377	31.0164	7.31154	34.9889	0
novel_510	AUGGGUACAGUGGAACUUGUUAUC	24	0	2.50743	11.3907	44.0426	0	0	3.49889	0
novel_511	AUGUCGAGCUGGCACCUACGUGGC	24	0	45.1338	34.1721	6.2918	0	0	0	0
novel_512	AACAGAACCGUCAGUGAUAAACU	23	0	5.01487	19.9337	28.3131	6.20328	0	34.9889	0
novel_513	AUUUUCGGUUGAUUUUUUCUGGCG	24	235.571	7.5223	79.7348	135.274	0	0	27.9911	0
novel_514	AACUGUGUUGGCUGUGGCGACGGU	24	0	45.1338	48.4104	15.7295	0	0	0	0
novel_515	CUGGAUCUCUAAACUUGUUUU	21	0	0	25.6291	37.7508	0	0	0	0
novel_516	AGACGGUGUCGCGUGCGUGACGUG	24	0	0	0	0	24.8131	21.9346	17.4944	3.92731
novel_517	AAAGCACUCGACAAAGCUCCUGGC	24	0	0	0	0	6.20328	0	0	0
novel_518	AUUUCCGACCGCUUAUGACUGACG	24	0	0	5.69534	0	55.8295	58.4924	223.929	3.92731
novel_52	AGGCGUGGACCGUCCGGCUCGGCG	24	235.571	178.028	105.364	59.7721	527.279	343.643	276.412	129.601
novel_520	AGUUCUGGAGGUGCGAGGAGGU	22	0	135.401	11.3907	37.7508	0	0	0	0
novel_521	AGUAAAUAUGGGUGACCUGACGGU	24	0	82.7453	8.54302	9.4377	99.2525	43.8693	27.9911	7.85463
novel_522	AUCCGUCGGGUUGAGAAUCAAACC	24	0	0	8.54302	9.4377	186.098	168.166	972.691	70.6916
novel_523	AGCGACUCGACUUGGAACUGCUCG	24	0	0	0	0	55.8295	73.1154	171.446	11.7819
novel_524	UAGCUUGAUCAGUGGAACUGGGCA	24	39.2619	30.0892	14.2384	47.1885	0	0	0	0
novel_525	AGACUGUCUCGGUCAUCGUGGCUC	24	0	25.0743	51.2581	37.7508	43.423	29.2462	41.9867	15.7093
novel_526	AUCUCGACCUGUAGUGCUGGCACG	24	549.666	250.743	415.76	430.988	446.636	321.708	356.887	176.729
novel_527	ACACUCGGCACAAUAAAGCACUCG	24	78.5238	77.7305	22.7814	40.8967	0	7.31154	10.4967	0
novel_528	AAGGCGUGGGCUGCACGAGCCGAU	24	157.048	270.803	224.966	257.964	626.531	628.793	458.354	176.729
novel_529	ACCCGUCGGGCCGUGAGCCGGCCC	24	117.786	17.552	5.69534	0	31.0164	7.31154	31.49	0
novel_53	ACAGUCCGUCUCUGCGUAUAGCCU	24	353.357	77.7305	247.747	182.462	111.659	131.608	307.902	11.7819
novel_530	AAAUGUCGGCGUGGGGUGAACACC	24	39.2619	15.0446	8.54302	12.5836	31.0164	7.31154	27.9911	0
novel_531	AAUAGCCGACGGCUGUCAGAUGGG	24	0	0	0	0	49.6263	43.8693	69.9778	3.92731
novel_532	AAUUUCCGGCGGCUUCAGUAGACC	24	0	0	0	0	24.8131	36.5577	59.4811	0
novel_533	AUUUUCGUCGGCAUCAGUGAGGCC	24	0	57.671	19.9337	50.3344	0	0	0	0
novel_534	UAUCCGACGGCUGUCAAACAAGUC	24	157.048	60.1784	59.8011	88.0852	260.538	212.035	573.818	11.7819
novel_535	CGUGUGUUGCUACGGAAUUAAUAU	24	0	5.01487	2.84767	6.2918	6.20328	7.31154	13.9956	0
novel_537	AGGACUUUUGGGUUGCGCCCCGAG	24	39.2619	25.0743	42.7151	47.1885	62.0328	21.9346	66.4789	27.4912
novel_538	ACAGUCUGGAGUCACGUAGAGCCC	24	0	0	0	0	105.456	95.0501	430.363	23.5639
novel_539	AAAAAAUGGUCUGGGGUUCAACUC	24	196.309	40.119	128.145	37.7508	6.20328	29.2462	10.4967	0
novel_54	AGACGUGACUGCACCUGUACAUGC	24	0	0	0	3.1459	68.2361	73.1154	577.317	31.4185
novel_540	AUCGAGUGCCUGACAUAAAUACUC	24	0	0	19.9337	25.1672	31.0164	21.9346	10.4967	0
novel_541	AAAUUUAGGCUCCGGUUCCGUGGG	24	0	65.1933	17.086	9.4377	0	0	0	0
novel_542	AGGAUCUACUGACCAUUGUGUGGA	24	903.023	762.26	680.594	616.597	0	0	0	0
novel_543	ACUGACUCUCGGCAAAGGGAUAUC	24	0	0	0	0	0	0	27.9911	0
novel_544	AUGUUUGGUUGGUAGAAUAGAGCC	24	0	0	0	0	0	7.31154	34.9889	0
novel_545	AUUUUCGGUGGCUGUGUCAAUGAC	24	39.2619	0	0	0	24.8131	7.31154	38.4878	3.92731
novel_546	ACACCUGCGGCAGCAAAAGUCUGGC	25	0	30.0892	14.2384	6.2918	31.0164	73.1154	41.9867	15.7093
novel_547	GUCUGUGCAGCUGUGGAGGGCUCC	24	0	27.5818	45.5628	9.4377	0	0	0	3.92731
novel_548	AUGUCUGGACCUCGCUUGGAGCCC	24	0	12.5372	2.84767	0	18.6098	43.8693	31.49	27.4912
novel_549	ACUGUCCGAUGUGCCGUAGAGAGC	24	0	0	2.84767	3.1459	0	0	0	0
novel_55	AUCCGUCUGUAUUCCAAUUCGAUC	24	0	0	0	3.1459	0	0	0	0
novel_550	AAACACGGUCUGGUGCUUAGGGUC	24	0	127.879	79.7348	56.6262	0	0	0	0
novel_551	GAGGAGAUCGUCGGGACGGCCG	22	0	12.5372	25.6291	3.1459	31.0164	14.6231	97.9689	27.4912
novel_552	AUGUCCGACGGCUAUACUGACAGC	24	0	35.1041	42.7151	47.1885	6.20328	0	3.49889	0
novel_554	AGUUGACUGGACCGUGCACCGGAC	24	39.2619	25.0743	56.9534	47.1885	74.4394	36.5577	69.9778	31.4185
novel_556	AUAAUGCUCCGACGGACGAAGGGC	24	0	12.5372	39.8674	50.3344	0	0	0	0
novel_557	AUUUCCGACGGUCGUAGGCUUAUG	24	0	5.01487	0	0	18.6098	43.8693	38.4878	3.92731
novel_559	AACAACCGAUCGUGGGCAUGCCAU	24	235.571	183.043	287.615	361.779	341.18	299.773	524.833	161.02
novel_561	AAGUGUUGCUCUCGGCAUAGAACG	24	78.5238	22.5669	153.774	138.42	229.521	307.085	1263.1	133.529
novel_562	GUAGCGAGCUGUAUCUUAUGGAGC	24	0	12.5372	88.2778	72.3557	6.20328	0	48.9844	0
novel_563	UGGAGGAGGCUUGACGACGAAG	22	196.309	335.996	230.661	245.38	0	0	0	3.92731
novel_564	AUCUCUUCAGGCUGCAUGCGCGGG	24	0	42.6264	34.1721	22.0213	490.059	233.969	150.452	66.7643
novel_565	AUUUUCGGCGGCUUUAGACAAGGC	24	0	5.01487	45.5628	44.0426	6.20328	14.6231	69.9778	0
novel_566	AAUGCGAGAGGCUGUCAUAUCGAC	24	0	15.0446	25.6291	18.8754	18.6098	0	66.4789	11.7819
novel_567	GAUUCGGACGCCCUGAGCAGACGG	24	39.2619	15.0446	8.54302	9.4377	86.8459	219.346	41.9867	51.0551
novel_568	ACACGGACUUGGCGUACACACGUU	24	39.2619	10.0297	19.9337	25.1672	12.4066	14.6231	52.4833	31.4185
novel_569	UAUGCCGAUCUGUGGUGGAUUCAC	24	0	7.5223	51.2581	62.918	6.20328	7.31154	90.9711	0
novel_57	GCUCUUCCUGUUUAGAUCUUUAGC	24	117.786	22.5669	224.966	330.32	93.0492	58.4924	220.43	15.7093
novel_570	ACGGUCUCAGGAGGGUUUCUUGGA	24	0	25.0743	14.2384	3.1459	68.2361	65.8039	13.9956	0
novel_572	AGCAAGACGGGACUGCCGAGCAGC	24	0	10.0297	37.0197	12.5836	0	0	17.4944	0
novel_574	AUUUGCCGAGAGUUGGACACUCGAC	25	0	12.5372	0	0	167.489	226.658	52.4833	62.837
novel_577	AAUUCCCUUCAUUACACUUGCUCC	24	39.2619	0	0	15.7295	6.20328	7.31154	3.49889	0
novel_578	AGCGUCCGGCACUCGACAAAGAGC	24	0	2.50743	0	0	1321.3	965.124	878.221	235.639
novel_579	AAUCCGUGUCGUGCUCUACUGGGC	24	471.143	458.861	486.952	531.657	942.899	767.712	1200.12	121.747
novel_58	AUCGACUGAUUUGGCUUCGGCUCC	24	235.571	82.7453	213.575	235.943	49.6263	65.8039	293.907	11.7819
novel_581	GAGCGGUGAUUGAGCUCACGACGG	24	0	17.552	19.9337	25.1672	49.6263	36.5577	17.4944	7.85463
novel_582	UCUUCGACGACUGACAUGUGGGCC	24	0	50.1487	42.7151	12.5836	18.6098	43.8693	59.4811	19.6366
novel_583	AACCCGAUUUUUGGACUACCCGAA	24	0	7.5223	5.69534	12.5836	229.521	197.412	216.931	15.7093
novel_584	AUUUCUCACGCGGAUUGGGCUGGG	24	0	0	0	0	365.994	438.693	244.922	54.9824
novel_585	ACUCGAGGGGAUUGAGUAGGCUAU	24	0	0	0	0	49.6263	73.1154	48.9844	0
novel_586	CCGAUGUGGCUGAUGUAACAACCC	24	0	0	0	0	0	0	69.9778	0
novel_588	AAGGAUCUUGGUGGCGUAGGCACU	24	0	0	0	0	68.2361	43.8693	24.4922	11.7819
novel_589	ACCAGGACUUGCUGCACCAGACGG	24	0	0	0	0	55.8295	58.4924	13.9956	0
novel_591	AGGACGGACCUGCUGAGCUCGCGG	24	0	0	0	0	310.164	116.985	45.4856	27.4912
novel_592	UUCUUUGCCGAGUGUAUUUCUGUG	24	0	2.50743	0	3.1459	0	0	0	0
novel_593	AAACUCGUGCUGGAUUUCGGACCG	24	549.666	1115.81	674.898	736.141	1333.71	1162.54	1091.65	255.275
novel_595	ACUUCGGACUGGCAUGGCACGGCC	24	628.19	697.067	438.542	364.924	1377.13	972.435	783.751	286.694
novel_596	ACGCCACGGUCUGCUCAGGCUAGC	24	39.2619	82.7453	51.2581	25.1672	0	0	0	0
novel_597	AUAGGCCGUGUCGUGCUCCAGGC	23	78.5238	27.5818	0	15.7295	49.6263	43.8693	34.9889	7.85463
novel_598	AUAGCUGACGACUGUUACCUUUGC	24	0	7.5223	37.0197	6.2918	136.472	43.8693	118.962	11.7819
novel_599	GAACACUCGGCAAAGAAACUGACG	24	39.2619	0	5.69534	37.7508	0	0	17.4944	0
novel_6	UGCUCUGUCUGUUCUGAUCUCUGU	24	510.404	850.02	529.667	497.052	775.41	548.366	685.782	66.7643
novel_60	AAGUAUAGAUGGGCAAAUAGACGG	24	0	0	0	0	80.6427	87.7385	290.408	19.6366
novel_600	AAGACGUUGGGCUCUCAGGCACCU	24	0	0	0	0	31.0164	14.6231	17.4944	0
novel_601	AGGUCUUAUUUGGAUACUCUCGUA	24	117.786	5.01487	156.622	251.672	0	0	178.443	0
novel_602	ACUCAUGCCGUCGGAAAUAAAGCC	24	78.5238	37.6115	82.5825	56.6262	37.2197	0	59.4811	3.92731
novel_603	CAAUCUUGACCUGUAGUGCUGGCA	24	235.571	37.6115	136.688	166.733	80.6427	43.8693	251.92	11.7819
novel_604	AUUUUCGACGGCCUAACUCCGGCC	24	0	0	0	0	0	21.9346	38.4878	0
novel_605	AUUCUCGCAGGGAGUAGAGCCGUG	24	0	0	0	0	0	14.6231	20.9933	0
novel_606	ACGGUUUAGUUGCAUACUUGCAUG	24	0	0	5.69534	34.6049	0	21.9346	17.4944	0
novel_607	AGCGUGCUGAGUCCGAACAGAAAC	24	0	62.6859	91.1255	40.8967	136.472	146.231	174.944	23.5639
novel_608	UUCCCAAUGACUCCCAUUCCUG	22	0	57.671	39.8674	47.1885	24.8131	65.8039	66.4789	51.0551
novel_609	AUUUGCCGAGUGUCGCAUGGGACA	24	0	32.5966	2.84767	18.8754	6.20328	29.2462	10.4967	11.7819
novel_610	AGAACUGGUCGUUGGAUGUGUACC	24	0	32.5966	2.84767	25.1672	6.20328	7.31154	13.9956	3.92731
novel_611	AAAGGCUGGCUCGGCUCGCGAGGC	24	0	0	0	0	204.708	131.608	41.9867	51.0551
novel_613	AACUCCCGUCGGCCCUCUCUGGCC	24	0	17.552	5.69534	9.4377	18.6098	21.9346	17.4944	3.92731
novel_614	AAGCUGACGUGUCGGACUGGUCCG	24	0	0	0	0	111.659	109.673	104.967	47.1278
novel_615	AUGUGGCCGGAAUGUGUGAACGUG	24	117.786	30.0892	148.079	116.398	62.0328	182.789	227.428	31.4185
novel_616	AUUAUAUACAGACUGUAGGGGUAC	24	0	0	0	0	43.423	29.2462	87.4722	0
novel_617	AUAGAUCUGUCGCGGUUAGUAGCA	24	78.5238	67.7007	62.6488	66.0639	6.20328	7.31154	13.9956	0
novel_618	AACACGAUCAAUCGGAGCACUGGC	24	0	0	0	3.1459	37.2197	43.8693	24.4922	31.4185
novel_619	AGGCACAUGUAUGGGUUUGAACCU	24	0	72.7156	31.3244	25.1672	18.6098	102.362	76.9756	3.92731
novel_62	AUUUAGGAUCUAGAAAGCGACGAU	24	0	10.0297	122.45	157.295	74.4394	58.4924	377.88	3.92731
novel_620	AAGGGUCGUGUCGGCCCGAAGACU	24	0	12.5372	5.69534	6.2918	37.2197	21.9346	31.49	3.92731
novel_621	AGGACUUUUGGGCUACGCUCCGGG	24	157.048	228.177	153.774	106.961	595.515	402.135	342.891	125.674
novel_622	AAGGGCUGAUACGGCGCCGACGUG	24	274.833	150.446	136.688	151.003	99.2525	204.723	279.911	86.4009
novel_623	UUCCGACGCGGCUUGUGAGAAG	22	0	0	0	0	18.6098	7.31154	6.99778	3.92731
novel_624	ACGACCCGAUCUUGACUCGACUCA	24	0	0	0	0	80.6427	95.0501	213.432	39.2731
novel_625	ACCCUUGAGGCCGUUGGAAUUACC	24	78.5238	32.5966	17.086	12.5836	62.0328	58.4924	20.9933	7.85463
novel_626	AACCCUGGGUGCGCUGUCGGACCC	24	0	2.50743	0	0	80.6427	36.5577	31.49	7.85463
novel_627	AAGUCUUGCCUUGGCGUCUUGGUG	24	0	12.5372	8.54302	28.3131	0	0	0	0
novel_628	ACUUGCGGUUGGGUUAAGAGAACC	24	0	10.0297	28.4767	44.0426	37.2197	14.6231	27.9911	0
novel_629	AACACAUUUCCGACUCGUCCGAGG	24	0	0	0	0	0	0	3.49889	0
novel_63	AAUCUGAUCGCGGGGCCGCGGACC	24	314.095	223.162	230.661	232.797	99.2525	138.919	94.47	11.7819
novel_630	AUGUGUAUCCCCGCGGACUAGUGG	24	78.5238	27.5818	19.9337	22.0213	0	0	0	0
novel_631	ACUGAUGGGCUGCUAAAGAAAACC	24	0	0	2.84767	0	37.2197	14.6231	38.4878	0
novel_632	AAUAUUAAGAGUGUCUGGGCCGAC	24	0	52.6561	11.3907	31.459	210.912	80.427	24.4922	3.92731
novel_633	ACUCGAUCUCGACAAGCUGGCUCG	24	0	0	0	0	31.0164	29.2462	150.452	15.7093
novel_634	AGCGUGAUCACCCCUGACCGUAGG	24	78.5238	47.6413	56.9534	81.7934	0	0	0	0
novel_635	UUAGUAGUUUUAGUUCUUUGC	21	0	0	11.3907	0	0	0	0	0
novel_637	AUUUUCGGCGGUCAGGCCCUGGCC	24	0	0	0	0	310.164	270.527	157.45	66.7643
novel_638	AUGUCCGGUGCACUGUCUUCAAGC	24	0	0	0	0	12.4066	43.8693	6.99778	0
novel_639	AUACCUGAUCGAACCUGACCCGUU	24	39.2619	10.0297	8.54302	22.0213	167.489	138.919	181.942	19.6366
novel_64	GAUCUAUGUGCGGAUGAGUAUGAU	24	157.048	386.145	130.993	157.295	55.8295	36.5577	111.964	7.85463
novel_640	AUACCUAAUGUUAGGCUGUGGCGU	24	1060.07	792.349	617.945	528.511	43.423	21.9346	38.4878	3.92731
novel_641	CUGUGAUCUGUCGGAUAUUUGUUC	24	274.833	12.5372	222.118	295.715	0	0	104.967	0
novel_642	ACGACUGAGAGCCCUGGGGGCAUC	24	0	0	0	0	49.6263	73.1154	66.4789	11.7819
novel_643	AAUCAAAGGGAUUAGAUAGGCUAA	24	0	30.0892	17.086	9.4377	0	0	0	0
novel_644	AACCGAUCCUGUGUCUUGUACUCA	24	0	0	0	0	37.2197	7.31154	90.9711	0
novel_646	AUUUGCGGCUGUGUUAACAAAACC	24	0	5.01487	8.54302	18.8754	0	0	6.99778	0
novel_647	UUUGCACUCUUCGGCUGACGAGGC	24	0	0	0	0	80.6427	29.2462	24.4922	11.7819
novel_649	AGGUUUCUACGGAUUUUGACGAGG	24	0	10.0297	19.9337	15.7295	31.0164	14.6231	241.423	0
novel_65	AGGGUCUUGUUGAUUUGUGAAGCA	24	117.786	27.5818	193.642	239.088	43.423	43.8693	290.408	19.6366
novel_650	AAGACGUUGGGCACUCAGGCACCU	24	0	0	0	0	49.6263	73.1154	20.9933	11.7819
novel_651	GGAACCGAGAUCUGUUAUAAGAAC	24	117.786	10.0297	17.086	34.6049	12.4066	0	52.4833	3.92731
novel_652	AGUACCGACUGGAGUCAUCAACCA	24	392.619	60.1784	301.853	273.693	0	0	6.99778	0
novel_654	AAGGUUAUAUUCGGCAGUUGACGU	24	0	5.01487	14.2384	22.0213	0	0	45.4856	0
novel_655	UUUCUUGGAUGAGUUGAACCCA	22	0	0	0	0	0	0	283.41	0
novel_656	AAGGACGAGGCUCGGCUAGGCUCG	24	0	190.565	85.4302	138.42	0	0	0	0
novel_657	AGUCUGCUCGGCUUCAUGGCUUGC	24	0	0	0	0	43.423	21.9346	20.9933	23.5639
novel_658	UUCGGCUGCGUAGUAUCUAUACCC	24	78.5238	15.0446	39.8674	53.4803	0	0	0	0
novel_659	AGGCAGCGCUCGACACUAGGACCU	24	39.2619	7.5223	5.69534	15.7295	55.8295	0	3.49889	3.92731
novel_66	AAGGAUCCUCACGAACUUUUGUGA	24	0	0	0	0	43.423	65.8039	444.359	3.92731
novel_662	AUGGGUACGAUCGGGUCGGAUACC	24	0	25.0743	11.3907	0	80.6427	80.427	34.9889	0
novel_663	AUGUGCUGCUGACAAACUCUUGGC	24	39.2619	0	34.1721	40.8967	6.20328	0	31.49	0
novel_665	UCCUGCGAGAUAACCGAGACGU	22	0	0	0	0	86.8459	73.1154	45.4856	47.1278
novel_666	AUGUGUGCUACACCAUCUAGUCUU	24	0	0	0	0	12.4066	7.31154	69.9778	3.92731
novel_667	AAGUCUCGGGCUCCUGUGGACUCG	24	0	0	0	0	62.0328	65.8039	34.9889	23.5639
novel_668	AUAGGACGGUGCCAUGGAUCAUAG	24	0	0	0	3.1459	229.521	204.723	237.924	66.7643
novel_669	AUUUAGCGUUCAACUGUAGCCGCU	24	39.2619	0	17.086	50.3344	6.20328	7.31154	80.4744	11.7819
novel_67	AGAGGAUCUGAUCGACAAACGAGC	24	392.619	265.788	205.032	163.587	0	0	24.4922	0
novel_671	GUGUGUGGUCUAGUUAUUUGGAGC	24	0	17.552	11.3907	3.1459	12.4066	0	10.4967	0
novel_673	AAACGGCUCUGUCUCUUUGAUGGC	24	78.5238	95.2825	219.271	201.338	124.066	153.542	360.386	15.7093
novel_674	AAGACUCGGAGGCUGGAGCCAAGG	24	0	20.0595	17.086	25.1672	6.20328	7.31154	48.9844	11.7819
novel_675	AUGCCGACCACUCCUGCAACCUGG	24	39.2619	50.1487	25.6291	31.459	0	0	3.49889	0
novel_677	ACUUUGUCGAUGAAAUGUUUGCCG	24	39.2619	2.50743	28.4767	31.459	12.4066	0	34.9889	0
novel_678	AUUUUCGACGGUCUGGUCUUGUCC	24	196.309	35.1041	153.774	201.338	0	0	0	0
novel_679	AAUCUUGGUUGGUGUCUCUACACA	24	0	12.5372	65.4965	69.2098	24.8131	29.2462	66.4789	0
novel_68	AAAACGGCUCCUCUUGACACAAGA	24	117.786	45.1338	105.364	78.6475	55.8295	65.8039	181.942	39.2731
novel_680	AGAUCUGUGACACUGACCUUGGCG	24	39.2619	0	0	0	62.0328	51.1808	27.9911	15.7093
novel_681	AUUUCGGCGGUUGAGCUCUGGCCG	24	0	15.0446	5.69534	31.459	24.8131	29.2462	38.4878	11.7819
novel_682	AACCCGUGGGCUGAGAACUAGACC	24	0	198.087	76.8872	66.0639	372.197	336.331	122.461	54.9824
novel_684	AAGCUGCCACUGUCAGGAACGAGC	24	39.2619	45.1338	31.3244	50.3344	93.0492	138.919	69.9778	19.6366
novel_686	AUAGCUAUGGAGUCUGAAGACAGU	24	39.2619	17.552	48.4104	75.5016	0	0	0	0
novel_687	AUAUUGAUCCUGUAGCAACGUACG	24	0	0	125.298	0	2071.9	1359.95	5850.14	219.93
novel_688	GAUGGUCUUUGAGCACUGAUUCAA	24	39.2619	220.654	105.364	122.69	918.086	402.135	328.896	141.383
novel_689	AGACUGAUUUGGUGGACAUGAAUC	24	0	0	59.8011	66.0639	0	0	0	0
novel_69	AGGAUCUCUCUGGACUAGGGCUAG	24	471.143	178.028	264.834	449.864	0	0	0	0
novel_690	AUUCGAUCGUGUCGGGCUGGCCCG	24	196.309	130.387	88.2778	122.69	148.879	124.296	146.953	35.3458
novel_691	AAACACGGAUUGGUGGUAGGACGU	24	0	0	0	0	24.8131	7.31154	80.4744	15.7093
novel_692	ACGGCUAGUUUGGAAACUUAAAUU	24	39.2619	2.50743	5.69534	9.4377	0	0	0	0
novel_693	AUCCGUGUCGGCCUAUGACUUGGC	24	39.2619	115.342	34.1721	31.459	204.708	153.542	87.4722	31.4185
novel_694	AUUGUCGAGUACUCCGGAACCGGG	24	78.5238	17.552	34.1721	66.0639	55.8295	29.2462	62.98	15.7093
novel_695	AUUUUGACGAGCUGGAAUGAAUCC	24	1334.9	1030.56	1423.84	1129.38	843.646	409.447	668.288	117.819
novel_696	GUUGACUGUAUUUGGUUUUGGGCC	24	235.571	152.954	532.515	386.946	31.0164	14.6231	59.4811	7.85463
novel_697	AACGGGCUACUUCCACUUCGGUUU	24	39.2619	30.0892	37.0197	53.4803	18.6098	7.31154	31.49	0
novel_698	AACCUAUCUCUGUCUUUGGGCCUU	24	117.786	105.312	54.1058	40.8967	0	0	0	0
novel_699	UUCGGUGCGACACAGAAUCUACAA	24	0	10.0297	5.69534	3.1459	0	0	24.4922	0
novel_7	UCUGGAAAAGUUGGGCAUCUCC	22	3298	1474.37	4094.95	3422.74	18.6098	0	13.9956	0
novel_70	AGGCGAUGGUGAAAUUUUGGAACC	24	0	0	0	0	297.758	124.296	363.884	35.3458
novel_700	AUUAGCCUAUUCGGAUAGUCGGAU	24	0	0	8.54302	40.8967	0	0	31.49	0
novel_701	AUACGUCCGGUGCAUUGUAGCUCC	24	157.048	255.758	168.013	195.046	31.0164	21.9346	59.4811	3.92731
novel_702	GCUCCGGCGGUCCUGCCUC	19	117.786	0	8.54302	0	37.2197	21.9346	3.49889	133.529
novel_703	AGACGGUGGAAUUGAAUUGGAUCC	24	0	0	0	0	223.318	80.427	444.359	11.7819
novel_704	AUGCUGACUGCUAACUGGAACGUC	24	78.5238	2.50743	34.1721	110.107	0	0	0	0
novel_705	UACUUACGAACUGGGUGGAAACCU	24	0	17.552	62.6488	94.377	0	14.6231	83.9733	0
novel_706	GUACUGGAUUGUACUGGAUAGGGC	24	0	5.01487	11.3907	3.1459	0	0	10.4967	0
novel_707	AGGGUCCUUGUAUAAUUUAGACAA	24	0	0	0	0	12.4066	29.2462	122.461	0
novel_708	ACAUGACGGGAUCUGGACUAGGCC	24	0	0	2.84767	0	24.8131	0	27.9911	0
novel_71	CACUGCUAGUGGAGGCUCUGCU	22	39.2619	60.1784	176.556	163.587	31.0164	80.427	41.9867	31.4185
novel_711	UUUUCACGAGCUGAGCUGACAUCC	24	0	7.5223	14.2384	9.4377	18.6098	7.31154	17.4944	0
novel_714	CUUCGAUUUUUUGAGACAACGCUG	24	117.786	7.5223	71.1918	66.0639	0	0	38.4878	0
novel_715	AUAGUCUGGAUUGGGAAAGAAACC	24	0	0	2.84767	15.7295	198.505	95.0501	615.804	39.2731
novel_716	AUGCCGGGUGUCCCGAGAGAACUG	24	0	0	0	0	24.8131	73.1154	17.4944	7.85463
novel_717	UUGAAGUGUGUCAGGUCUAAACAU	24	0	0	11.3907	34.6049	0	0	0	0
novel_718	AUUGUGUGGGCCGGGAUUUCAACC	24	0	0	0	0	446.636	226.658	73.4767	70.6916
novel_719	AAGCCGACGGAAAUUAACUAAACC	24	39.2619	12.5372	42.7151	81.7934	6.20328	0	0	0
novel_72	AACUCACCGGCAUGUCGUAGCGAC	24	0	87.7602	25.6291	6.2918	217.115	153.542	76.9756	31.4185
novel_721	AUUCCACUUGCAGUUCACUUAACA	24	117.786	0	28.4767	18.8754	0	0	31.49	3.92731
novel_724	AAAAACAGACUCGGCUCAGACUCG	24	0	0	0	0	93.0492	138.919	269.414	7.85463
novel_725	AUUGUUCGAUCCUGUUUUCCUCCA	24	78.5238	5.01487	68.3441	56.6262	0	0	0	0
novel_726	AAGCUGAUUUGGUGGAUAGAAAUC	24	39.2619	10.0297	8.54302	50.3344	18.6098	21.9346	17.4944	0
novel_727	AUUUUCGACGGCCGGGGUUCAACC	24	0	0	0	0	111.659	131.608	87.4722	58.9097
novel_728	AUUUUCGACGGUCCGAGUGAAACC	24	0	25.0743	22.7814	40.8967	55.8295	51.1808	38.4878	0
novel_729	AUAAUCUACUAGGUGAGUGCCCGU	24	39.2619	5.01487	28.4767	28.3131	74.4394	36.5577	52.4833	0
novel_73	AAUCCGUGUCGUGUCUGGUAGUAC	24	0	32.5966	48.4104	18.8754	37.2197	21.9346	62.98	7.85463
novel_730	UCAGCUAGUGUUGGAGGGAUUG	22	0	52.6561	65.4965	47.1885	12.4066	14.6231	31.49	0
novel_731	AAUUUUCGUCGGCAGAAUAUGGCC	24	0	20.0595	8.54302	12.5836	62.0328	29.2462	20.9933	0
novel_732	AAGGGCUAGUUUGUGAAAUCAAAU	24	0	0	17.086	37.7508	18.6098	14.6231	83.9733	0
novel_733	ACAUGAUCGACUGGGCUGUGGCCU	24	0	67.7007	76.8872	113.252	55.8295	51.1808	111.964	11.7819
novel_734	ACUCAAGUGACCUGGACUGACUCC	24	0	17.552	45.5628	6.2918	148.879	58.4924	157.45	0
novel_735	AAUGACAGUGGCUUGAGUGAUGUG	24	314.095	27.5818	31.3244	22.0213	0	0	0	0
novel_736	AAAACGUGUGGGUGACCUGAAACC	24	0	20.0595	11.3907	3.1459	0	0	0	0
novel_737	GUAUCCGAUCCGAGGUAAAGUGGG	24	0	5.01487	2.84767	3.1459	37.2197	14.6231	73.4767	3.92731
novel_738	UUCUGGGAACGUGGGAACAAUCUC	24	0	50.1487	11.3907	22.0213	0	0	0	0
novel_739	GUUUUAGUUGUAGCUGGAUAGUG	23	0	50.1487	56.9534	18.8754	142.675	102.362	31.49	7.85463
novel_74	GUAAAUAGGACUAGAUAUCGAGCU	24	157.048	102.805	116.755	97.5229	142.675	95.0501	230.927	39.2731
novel_740	AUCCCUCUCUGGAAUGUAUCCAUG	24	0	0	0	6.2918	43.423	131.608	24.4922	35.3458
novel_741	AAAUGACUAGUCUGCUGGAGAGCU	24	0	0	11.3907	12.5836	6.20328	14.6231	73.4767	0
novel_742	UGCUCUCGGUCUCUGGCGAUCAGA	24	0	52.6561	42.7151	37.7508	0	0	0	0
novel_743	AUGUUUUAGGCUCUUGUUUUUAGG	24	39.2619	0	5.69534	15.7295	0	0	6.99778	0
novel_744	AUCGAGAUCUGUUCUGCAAAAAAC	24	157.048	2.50743	71.1918	169.879	0	7.31154	185.441	0
novel_745	GCAGGUCUGUUUUUGUUGUUUGAC	24	0	0	0	0	6.20328	0	31.49	0
novel_747	ACGGUGCCUCUCGGAAGUUAGUAG	24	39.2619	75.223	25.6291	12.5836	49.6263	58.4924	17.4944	3.92731
novel_748	AAAUGUUGGGCACUGACACGCGCU	24	39.2619	25.0743	22.7814	9.4377	6.20328	0	0	0
novel_749	AAAUGACUAGUCUGUUAGAGAGCU	24	0	0	2.84767	0	0	0	48.9844	0
novel_75	AUUCGUGCUGGGCCGGUCUGGGCC	24	0	47.6413	54.1058	18.8754	155.082	58.4924	41.9867	19.6366
novel_750	ACUUUUCGGGCAUUGGGUAUCGGG	24	0	2.50743	0	0	428.026	394.823	129.459	19.6366
novel_751	CGUGUCAGGCUUAGAUUUUAAGUG	24	274.833	253.251	202.185	204.484	0	0	13.9956	0
novel_752	GUUCCGUCGUUACUGUAGUGCGCG	24	0	0	0	0	241.928	219.346	181.942	86.4009
novel_753	UAAAGACUCUGUCGCCAUUACCAG	24	0	25.0743	2.84767	9.4377	18.6098	7.31154	13.9956	0
novel_754	ACCUGGACUUGGUUACCCUGACCA	24	0	12.5372	11.3907	15.7295	18.6098	36.5577	41.9867	3.92731
novel_755	AUCUCUCCGGUUUUGUGUCUUCCA	24	235.571	95.2825	145.231	138.42	0	0	0	0
novel_756	AUAUGUCCGACGAUGCUUGAUGGC	24	0	7.5223	25.6291	34.6049	0	0	27.9911	0
novel_757	GCUUAUUCGAUCUAACGAGCUCGU	24	0	0	17.086	0	6.20328	0	0	0
novel_758	AGACUAGGGGCAAAACUGAGCACC	24	117.786	62.6859	119.602	128.982	328.774	204.723	937.702	11.7819
novel_759	AUACAUAUGUGUGACACGGUGAAC	24	0	0	11.3907	12.5836	0	14.6231	6.99778	0
novel_76	UCUUGGUCCGAAGGUAUCUUC	21	78.5238	95.2825	216.423	195.046	117.862	21.9346	94.47	47.1278
novel_761	AUUUACUGGUUGGCUUAUGGACCC	24	39.2619	22.5669	28.4767	75.5016	0	0	3.49889	0
novel_762	AAGGGCCUGUUUGGACACUGACGU	24	0	35.1041	25.6291	0	0	0	0	0
novel_764	AACGAUAGCGGACCAAAAAAGUUC	24	0	15.0446	0	25.1672	6.20328	0	10.4967	0
novel_766	AAGGUGUCUAGGUAGAGAUCAGGC	24	0	2.50743	0	0	6.20328	36.5577	27.9911	19.6366
novel_767	AUAGACGUUUAGCUCGCGAGCCAA	24	196.309	30.0892	119.602	157.295	0	0	0	0
novel_77	AUUCGUGUCGGGCCGGUCUAGGCC	24	117.786	100.297	122.45	59.7721	0	0	0	0
novel_770	AUAUAAUGCUUCCCGGACGAAGGA	24	0	0	0	0	12.4066	7.31154	73.4767	0
novel_771	AAUGUCUGAUUGCAUGCUUGCACC	24	39.2619	5.01487	39.8674	47.1885	0	14.6231	20.9933	7.85463
novel_772	UUCUCGUCGGCUACCUUAUGGCCA	24	117.786	127.879	116.755	69.2098	198.505	131.608	146.953	39.2731
novel_774	AUUCGACGGUUUUGGCUAGGGCCC	24	0	0	0	0	316.367	233.969	153.951	27.4912
novel_776	AACCAUCUUCGACUUAAAACACCA	24	39.2619	15.0446	25.6291	53.4803	0	0	0	0
novel_777	GAUUUAGUACUGGUUGUAGACACC	24	39.2619	2.50743	5.69534	3.1459	0	0	146.953	0
novel_778	AAUCAGAUCUGUUGGGGUCUCCUC	24	0	10.0297	17.086	18.8754	0	29.2462	34.9889	0
novel_779	AGUCAUUGGAUGGGCUCCGACGUG	24	117.786	70.2082	48.4104	88.0852	0	0	0	0
novel_78	UCAGAUUUGGGACAAGCUCGCUCC	24	157.048	142.924	139.536	138.42	0	0	6.99778	0
novel_780	ACCUAGAUUUCUCCUUCUGAACGG	24	0	30.0892	8.54302	12.5836	6.20328	29.2462	10.4967	0
novel_782	UUUGAACUCCUCUACACACUACAGU	25	39.2619	2.50743	48.4104	37.7508	0	0	10.4967	0
novel_783	AAUUUUCUAGAGCUGGAGUAGUCU	24	39.2619	0	74.0395	47.1885	18.6098	14.6231	125.96	0
novel_784	AGACUGUUUUGCCGAGUGAUCGAC	24	157.048	37.6115	39.8674	50.3344	6.20328	51.1808	34.9889	0
novel_785	UUUUAAACCGUUUGGAAGGGCUCC	24	117.786	40.119	31.3244	40.8967	0	0	0	0
novel_786	GCACGACACGACUAGAUGAGAGCU	24	78.5238	7.5223	102.516	72.3557	18.6098	58.4924	164.448	27.4912
novel_787	ACCUGUUUGUUAGGCGAGACGUGA	24	0	0	0	0	12.4066	14.6231	31.49	0
novel_788	AGAGAUCGUCAUCAAGGUCGGUGA	24	0	5.01487	14.2384	12.5836	6.20328	0	31.49	0
novel_789	AGCUCUUCCGAUUGUAGAUUCGGC	24	0	0	2.84767	0	0	0	0	0
novel_79	AAUUACGGGUGCACUUCGGGUAAC	24	39.2619	0	5.69534	12.5836	223.318	146.231	269.414	15.7093
novel_790	AUUUUAAACGGGCUAGACCAAGCU	24	39.2619	260.773	105.364	169.879	6.20328	0	6.99778	0
novel_791	ACGAUCAGGUCCCAGCUUAAGCCC	24	78.5238	0	31.3244	6.2918	18.6098	7.31154	3.49889	3.92731
novel_792	AUAGAUCUGGUUUACUCAUAGGGC	24	117.786	7.5223	28.4767	37.7508	6.20328	7.31154	27.9911	0
novel_793	AUACUUGGUCUCUUAUAAAUCUGG	24	157.048	0	19.9337	97.5229	0	0	80.4744	3.92731
novel_795	UUCGAUCUACUUUGCAACCGGC	22	0	0	0	6.2918	0	7.31154	3.49889	0
novel_796	AUAGAUCGGGUAUAAGUGAGACCC	24	785.238	80.2379	694.832	902.873	248.131	43.8693	703.277	11.7819
novel_797	ACGUACUGCUCCUAGAUUGGCUGC	24	39.2619	17.552	25.6291	18.8754	18.6098	14.6231	17.4944	3.92731
novel_799	UUCUCUCCGAGGAUCUACUCUAAU	24	78.5238	12.5372	2.84767	6.2918	37.2197	21.9346	31.49	0
novel_800	AUUAGUAACUCACCACACAUUA	22	628.19	451.338	71.1918	226.505	403.213	438.693	104.967	62.837
novel_801	AUUGGCGCCUAGGUGUUAGACAUG	24	0	0	0	0	49.6263	43.8693	27.9911	0
novel_803	AAUAUCUGUUUUUGCUCCUGAGGG	24	0	0	0	6.2918	31.0164	36.5577	6.99778	15.7093
novel_804	AAGAAAACCGUCUGUAGAAAUCAU	24	0	0	2.84767	3.1459	0	0	13.9956	0
novel_805	UGAUGGUCUCGUUUCUACUGACGG	24	39.2619	30.0892	22.7814	15.7295	12.4066	7.31154	20.9933	0
novel_806	AACGGUCGGGAUUAGAUCUAUCUC	24	0	0	0	0	12.4066	36.5577	136.457	0
novel_807	AUCACGAUGGAUCUGGCCUGGACC	24	0	5.01487	5.69534	3.1459	24.8131	51.1808	66.4789	7.85463
novel_808	AUGGCCCGGGGUGUAGAUCCGCCC	24	0	5.01487	2.84767	0	31.0164	29.2462	13.9956	7.85463
novel_809	GUCAAAUCGAUCUGUCUCUGUGGC	24	0	0	0	0	210.912	95.0501	314.9	19.6366
novel_810	AAUAGACAAGUGGUUGUAGAUGCC	24	39.2619	2.50743	19.9337	56.6262	0	7.31154	6.99778	0
novel_812	AAAGAUCUAGCUCGACUCGACUCG	24	392.619	265.788	179.403	220.213	291.554	285.15	342.891	78.5463
novel_813	UGAUUUCGGCGUACAGAUGGAGCC	24	0	0	0	0	0	0	6.99778	0
novel_815	CUGUUCUGCGUAGUAAAAAAUGGC	24	510.404	20.0595	187.946	179.316	0	0	0	0
novel_816	ACCGAGAAUUGGGCUCCCAAACUA	24	0	15.0446	5.69534	6.2918	55.8295	0	6.99778	0
novel_817	AAGUGCUAGUUUAGGAACUCUAUU	24	0	0	17.086	22.0213	0	0	45.4856	0
novel_818	ACUAAAGAAGAUUGGAGAGACUAA	24	0	0	8.54302	25.1672	6.20328	0	20.9933	0
novel_819	AGGCUAGUCCUGGACUCCGAGGUG	24	39.2619	25.0743	25.6291	25.1672	0	0	0	0
novel_820	ACCGGUAGAGCUUCACGAUGAGCU	24	0	0	0	0	37.2197	29.2462	41.9867	3.92731
novel_821	AUCUGAACUACCAGGGCACUGAGU	24	0	2.50743	0	0	111.659	65.8039	115.463	39.2731
novel_822	ACAGACUGGGAGCACUCUGCUACC	24	39.2619	5.01487	54.1058	15.7295	6.20328	7.31154	34.9889	0
novel_823	AUCCUAUGGGUAGAACAUUUAGCC	24	39.2619	0	17.086	75.5016	0	0	0	0
novel_824	AACGAUGCGGUAGAAUAAUGGACC	24	0	5.01487	11.3907	3.1459	136.472	36.5577	171.446	3.92731
novel_825	AUUUAAAGGACGCUGCUGGAGAGC	24	117.786	92.7751	8.54302	103.815	130.269	58.4924	174.944	15.7093
novel_826	AGUGGCUUUUCAGAUUGAACUGUG	24	39.2619	5.01487	54.1058	66.0639	0	0	0	0
novel_827	AUUUCUGUCGGCUAAAUAGGCGUC	24	0	72.7156	42.7151	100.669	0	0	0	0
novel_828	ACCGAACCGAAGAACUGAGAACCG	24	0	0	2.84767	0	86.8459	65.8039	265.916	3.92731
novel_829	AAUGUCUGACGGUUUCUUUGAGCC	24	0	10.0297	8.54302	22.0213	43.423	7.31154	62.98	0
novel_83	AACUCCUGUCGGCUGAGUCUGUGG	24	0	0	0	0	179.895	131.608	258.918	54.9824
novel_830	AACCGAAGCCGAUUACCCAUGGGU	24	0	55.1636	22.7814	31.459	43.423	36.5577	13.9956	0
novel_831	AGGACUGGGCACUCGGUUAACCGA	24	117.786	85.2528	205.032	220.213	55.8295	73.1154	122.461	7.85463
novel_832	AACCAUACUCUAGAACCAAAGGCU	24	0	22.5669	14.2384	31.459	0	0	0	0
novel_833	GAACCGUAGGUCGCUGAAGGCGCU	24	0	0	0	0	12.4066	0	45.4856	3.92731
novel_834	AUUCGGUACUAGGCAAUCAGGACU	24	39.2619	37.6115	42.7151	12.5836	0	0	3.49889	0
novel_835	GUAAUUUUACCCGUCGGAUAACCC	24	0	27.5818	17.086	18.8754	6.20328	0	6.99778	0
novel_836	AUUUGGACGGAAUGGCUCUAUUCC	24	0	2.50743	28.4767	22.0213	0	0	0	0
novel_838	AAGACGAGGCAUCGACAACUGACC	24	0	22.5669	34.1721	12.5836	18.6098	36.5577	17.4944	3.92731
novel_839	ACACUCGACGUAGAAAGACACUCG	24	117.786	2.50743	68.3441	103.815	37.2197	14.6231	335.893	3.92731
novel_84	AUCUGGCUCUGGAAUAAAAACUGG	24	0	7.5223	14.2384	37.7508	18.6098	51.1808	272.913	0
novel_840	AGAUGUCGGUCACUAAAGUCAAGU	24	0	30.0892	25.6291	18.8754	0	0	0	0
novel_841	UCAAGCGGUGUACUCACUAGACGU	24	0	0	8.54302	25.1672	6.20328	7.31154	31.49	0
novel_842	AACGGGAUCUCGGUUAAACGGUCG	24	39.2619	10.0297	42.7151	34.6049	18.6098	7.31154	17.4944	7.85463
novel_843	AUAGACUGGAUAUUUAUGUAGAUG	24	0	2.50743	11.3907	22.0213	0	0	24.4922	0
novel_844	ACCGGUCUUUUAGUUCACCUAC	22	117.786	30.0892	130.993	113.252	0	0	3.49889	0
novel_845	AUCUUGCAAUGUGACUGUCCUGGC	24	0	0	22.7814	3.1459	18.6098	14.6231	20.9933	0
novel_846	AGGUCUGUACUCUUUGCCGAGUGU	24	0	12.5372	28.4767	31.459	37.2197	58.4924	94.47	3.92731
novel_847	AGUGACUGAUAGACUGAAGCCAUU	24	0	0	22.7814	50.3344	0	0	157.45	7.85463
novel_848	ACUGCUGGAGAGAGUAGAUGACGG	24	0	70.2082	37.0197	9.4377	124.066	65.8039	62.98	3.92731
novel_85	AUGGAUCUUGGCGCUGAGGUGUGA	24	0	132.894	93.9732	53.4803	186.098	58.4924	90.9711	7.85463
novel_850	AGCUGUUUUAUUAGUUGGAGGUGU	24	0	0	5.69534	34.6049	0	0	6.99778	0
novel_851	AUUUACGACGGCUGACAGAUAAGC	24	0	2.50743	25.6291	50.3344	0	0	0	0
novel_852	AUAAGACGUGAUCAGUUACCUGGC	24	78.5238	30.0892	205.032	358.633	0	0	0	0
novel_853	AUUUUUGGUGGAUAGGGGUUAGCC	24	0	0	0	0	18.6098	7.31154	20.9933	0
novel_854	AAUUUGUUCGUGAUUAAAGACGGU	24	39.2619	5.01487	22.7814	66.0639	0	0	0	0
novel_855	AAUUUUUGGAGCUGGAACUAUCCC	24	0	205.61	88.2778	106.961	0	0	0	0
novel_856	AUCUGUUGUGCACUGGGAGUACUC	24	0	0	5.69534	0	68.2361	21.9346	108.466	23.5639
novel_857	AUAGGUCUCUGACUCUUUGGUCGG	24	39.2619	5.01487	22.7814	15.7295	31.0164	0	27.9911	11.7819
novel_859	ACUCUCGGCGAUCAAAGACACUCG	24	78.5238	188.058	88.2778	47.1885	0	0	0	0
novel_86	CUUCAGACGUGUAUCUAGCUUCGA	24	0	12.5372	37.0197	88.0852	12.4066	14.6231	27.9911	3.92731
novel_860	ACGUUCGAUCUGGACCCAAUUCCC	24	0	15.0446	51.2581	18.8754	0	0	0	0
novel_861	AUUUGACGUGUGUAGUGUGUGAGU	24	0	0	0	0	12.4066	14.6231	73.4767	3.92731
novel_863	AACCCGUACUAAAUGUGAAGCUUU	24	0	0	22.7814	53.4803	0	0	17.4944	0
novel_864	AUCGAGGAUUUUUUGUUUGGCACU	24	39.2619	10.0297	39.8674	34.6049	0	0	0	0
novel_865	GACGGGACGGUAAUGUAACAUCCG	24	0	27.5818	2.84767	3.1459	24.8131	14.6231	3.49889	7.85463
novel_866	AUAUGUGCUGGGCAGACCUCUACU	24	0	0	0	0	37.2197	7.31154	3.49889	0
novel_867	CUCUUGGUCCGAAGGUAUCUUC	22	117.786	546.621	424.303	408.967	434.23	102.362	178.443	102.11
novel_868	AUCGACUGUCUCUUAAUUACUAGG	24	0	10.0297	11.3907	25.1672	130.269	95.0501	132.958	54.9824
novel_869	AUUUGGCUUGACUCUUAGAGACGU	24	0	0	0	0	6.20328	7.31154	185.441	3.92731
novel_87	AGUGCUCAGGAUCUAGAAAGUGAC	24	39.2619	12.5372	79.7348	94.377	80.6427	29.2462	244.922	3.92731
novel_870	AGUCAAAAAUCGAUCGGACGUGGU	24	0	0	0	0	43.423	7.31154	129.459	3.92731
novel_871	ACCGGGUCUGUACUGAUUAAUCUC	24	0	0	0	0	6.20328	14.6231	6.99778	0
novel_872	AUUCUCAGUCCGACUGUGCUCUAC	24	0	0	2.84767	6.2918	291.554	277.839	724.27	109.965
novel_873	AUGAUUUUGUAGGGGUUUCUCUCG	24	0	0	0	0	0	0	27.9911	0
novel_875	AAUUGGUCUAGUGGAUGCAUACU	23	0	2.50743	25.6291	34.6049	0	0	24.4922	0
novel_876	CUCAGUUGCUGGAUAGAAUGACGU	24	0	62.6859	5.69534	25.1672	0	0	0	0
novel_877	GCUGUUAGGAGCAUAGACUAUGUG	24	0	0	0	0	6.20328	7.31154	38.4878	0
novel_878	AAUUAAGACUGCCAUUGCUGAAGC	24	0	0	39.8674	72.3557	0	0	0	0
novel_879	AAAUUUUGAUCUGUCUUUUGGGCC	24	196.309	137.909	96.8209	198.192	0	7.31154	3.49889	7.85463
novel_88	ACUGCUUCUGGUGACGUGAGAACA	24	78.5238	65.1933	88.2778	88.0852	105.456	131.608	136.457	27.4912
novel_880	AUGGAACCGUUCUAUUCUGCGUUU	24	0	0	37.0197	56.6262	6.20328	0	27.9911	3.92731
novel_882	AAGGUUAUCUGUUUUGUCGAGAAC	24	0	0	0	0	43.423	43.8693	276.412	3.92731
novel_883	AGUAUCUCGGGAACUUUCGUUCAG	24	0	0	0	0	18.6098	0	45.4856	0
novel_885	AUUUUGUCUCUCUGGAUUGCAGUU	24	667.452	62.6859	529.667	773.892	148.879	182.789	1074.16	43.2004
novel_886	UGCCGUUCUGUGGUGUAAAAUCUU	24	0	2.50743	0	0	0	0	59.4811	0
novel_887	AAGGUCUUCACUAGUCAAUUCUGG	24	0	0	11.3907	53.4803	0	0	13.9956	0
novel_889	AAUAAAGACUAGAUUCACUCCACU	24	0	0	25.6291	56.6262	0	0	101.468	0
novel_89	GCCGCGACUUGCGACUUUGACGG	23	117.786	120.357	185.099	157.295	0	0	0	0
novel_890	ACUAAUCAGACUGUUCACUUGGUU	24	0	10.0297	82.5825	103.815	0	0	0	0
novel_891	AUAUCGCCGACCGGAUCAGUACCG	24	0	20.0595	39.8674	18.8754	0	0	0	0
novel_892	UUAAUUUCUGUCGGCUAAAUAGGC	24	0	2.50743	19.9337	9.4377	0	0	0	0
novel_893	GCUUCUGAUCAUGGUUGUGGACCU	24	0	2.50743	0	0	0	0	104.967	7.85463
novel_894	UUUCCGACAAUAGACAAAGAGCUU	24	392.619	10.0297	125.298	191.9	0	0	17.4944	0
novel_895	GACGUGACAUGUCUAGUCUGGCAU	24	0	2.50743	51.2581	103.815	0	0	0	0
novel_896	AUGGCCUCCUUAGUUACUCUAGGC	24	39.2619	2.50743	19.9337	6.2918	0	0	3.49889	0
novel_897	AUUGGUGUCUUGAGCUGUGUCUUC	24	0	20.0595	42.7151	66.0639	0	0	0	0
novel_898	CGGACGACUAACUUUAGACAAAGU	24	0	0	8.54302	53.4803	0	0	108.466	0
novel_899	AUACUAAAGGCUAGUUUGGGAACU	24	235.571	7.5223	93.9732	97.5229	6.20328	0	0	0
novel_90	AACGGCUGGGCCUUUUUGAUUCCA	24	0	15.0446	14.2384	9.4377	124.066	36.5577	125.96	3.92731
novel_900	AAUACAUACGAACUGGAUUGGGCC	24	314.095	125.372	370.197	405.821	0	0	0	0
novel_901	ACCCAUCUUGGGCUGUGAAGUCUU	24	0	0	11.3907	6.2918	18.6098	0	55.9822	3.92731
novel_902	AAUUGUCAUGAGACUGAAAGAGUG	24	78.5238	7.5223	8.54302	18.8754	0	0	10.4967	0
novel_904	GACUCCGUGGCCCAAUGG	18	6831.57	280.833	7549.18	1484.87	669.954	431.381	2274.28	1472.74
novel_906	ACUGUCUACUACACUCCAAAAUGU	24	0	17.552	2.84767	9.4377	18.6098	29.2462	122.461	0
novel_907	AGGUACUACCCGGAUAUUGAACUU	24	39.2619	50.1487	11.3907	59.7721	80.6427	43.8693	41.9867	7.85463
novel_908	AAUCCUCUUCGAUUUUGUGGCUCA	24	117.786	10.0297	34.1721	47.1885	31.0164	0	48.9844	3.92731
novel_909	UUUAUAGACGUCUGGAUCUGAUCC	24	431.881	230.684	347.416	330.32	136.472	168.166	167.947	43.2004
novel_91	ACGGUGGAUUCUAAAUCAAUGAAU	24	78.5238	5.01487	76.8872	103.815	12.4066	14.6231	279.911	7.85463
novel_910	AAACGACUUGUGACACCUUGCAUC	24	39.2619	17.552	162.317	132.128	43.423	7.31154	185.441	0
novel_911	AGGACUUUGGGACAAUUGGAGCCC	24	0	0	31.3244	9.4377	0	0	0	0
novel_912	AACCGAUUCUAGAAUAGUUGAGCU	24	157.048	5.01487	142.384	229.651	6.20328	14.6231	181.942	0
novel_913	AGGUAACCGGAUAGGUAGAUGGGU	24	0	92.7751	56.9534	69.2098	0	0	3.49889	0
novel_915	AGACUUUGCAGAGCGUUUUCUGGG	24	78.5238	22.5669	65.4965	88.0852	24.8131	51.1808	262.417	0
novel_916	ACAGGUCUGUUUGCAUAUGCAUGA	24	0	135.401	85.4302	50.3344	0	0	0	0
novel_917	GACGCUUGCCUACAUUUCUACUGG	24	39.2619	30.0892	17.086	25.1672	0	0	0	0
novel_918	GAUACCAGAUUGUUAGCACGUGUG	24	78.5238	130.387	39.8674	50.3344	49.6263	80.427	97.9689	0
novel_919	ACGAGGCUUUGGCGAAUUUUGCUG	24	39.2619	223.162	37.0197	25.1672	186.098	153.542	45.4856	3.92731
novel_92	ACCGUCCGAUCGUCUAUUGUGAUG	24	39.2619	12.5372	102.516	154.149	0	0	3.49889	0
novel_920	AUUAGCUGGAGCUGUUUGGACCCC	24	0	0	0	0	173.692	65.8039	80.4744	15.7093
novel_921	AGCUAUUUGGACUGCUGCAGCUGC	24	0	2.50743	0	6.2918	6.20328	21.9346	34.9889	0
novel_922	AAGACGGUUCCUAGUGGUAUUCCU	24	39.2619	62.6859	45.5628	47.1885	0	0	0	0
novel_923	AUUUACUAGAGCUGGAGCUGUUCC	24	0	278.325	74.0395	78.6475	0	0	0	0
novel_924	AAUGACGUGGAGCAUUUGGAAAUG	24	549.666	162.983	321.787	132.128	105.456	204.723	440.86	43.2004
novel_926	AAUCGACCUGUAAGCUCAUGACGC	24	0	0	0	0	24.8131	21.9346	62.98	3.92731
novel_927	UGAUGUGGAAUUUUAUGAGACU	22	117.786	0	28.4767	62.918	0	0	0	0
novel_928	AUAUGGGCCAGGCUUACUUUGACC	24	0	10.0297	8.54302	25.1672	198.505	138.919	104.967	3.92731
novel_929	ACCACUUGUAAGCAGCUGCAACCA	24	78.5238	17.552	65.4965	59.7721	0	0	24.4922	0
novel_93	AGAAUACACCGGACUGUCUGGCGU	24	117.786	125.372	108.212	135.274	86.8459	73.1154	157.45	0
novel_930	ACAUUAGAGACUAGUUUGGAAGCU	24	0	0	0	0	6.20328	0	20.9933	0
novel_932	AUCCAUGUAGGUCUGAAGCCCC	22	39.2619	75.223	74.0395	182.462	0	0	0	0
novel_933	UCGACUCGUCGGUGCCAUGCCC	22	78.5238	35.1041	14.2384	18.8754	12.4066	7.31154	17.4944	3.92731
novel_936	AUUUUUAACGGCUGGAUCUAGACC	24	0	0	0	6.2918	24.8131	36.5577	108.466	0
novel_937	ACCUGUUGUGUUGUGUGACAAGAC	24	0	0	2.84767	0	0	0	17.4944	0
novel_939	AUGGACUGGCUUCUUCAGGACGCC	24	0	0	0	0	6.20328	0	139.956	7.85463
novel_94	AAGAUCUUGUUUAGCUGAGCUGGA	24	78.5238	25.0743	301.853	418.405	0	0	3.49889	0
novel_940	UUGAUGACUAGAGGACUAAACUUU	24	0	7.5223	45.5628	28.3131	0	0	0	0
novel_941	AGCGACGUGUUAGACUGGUUACCU	24	39.2619	20.0595	88.2778	75.5016	0	0	0	0
novel_942	GAUGAUUUAGAUCUGUUGUGUGAC	24	39.2619	0	37.0197	78.6475	0	0	20.9933	3.92731
novel_943	AUUUGGACUAGCUAGAGUAUGGUU	24	0	0	28.4767	53.4803	0	0	6.99778	0
novel_944	UGGCCUUACGACUUAUGAAAACUG	24	0	0	31.3244	53.4803	0	0	38.4878	0
novel_945	ACGGUCCCUUUGCUACAUUGUAUG	24	0	0	0	0	254.335	182.789	283.41	54.9824
novel_946	UACCGACUUUGCCUCUGAGGGUCU	24	196.309	37.6115	148.079	188.754	477.653	365.577	752.261	121.747
novel_947	AUUCCUUGUCUAUGAAUCCCUCGU	24	0	0	0	0	105.456	73.1154	115.463	3.92731
novel_948	ACUUCCUCCGGUUGGACUCUGGGU	24	0	0	0	0	49.6263	43.8693	41.9867	0
novel_949	AAUAUCUUCUGGUCUGAGUUCGGA	24	471.143	100.297	535.362	685.806	0	0	3.49889	0
novel_95	ACGUGUGGGCUCUACAGAUACAAA	24	39.2619	75.223	34.1721	59.7721	130.269	160.854	111.964	31.4185
novel_950	ACAAUACUGGCUUGUUACUGGACC	24	0	5.01487	39.8674	44.0426	0	0	0	0
novel_951	UUCGAACGUGUAUAGCUGCUAGCU	24	39.2619	0	25.6291	31.459	0	0	3.49889	0
novel_952	AUCUCAUGCAUGAUAGGACUGAUG	24	0	0	0	0	6.20328	0	17.4944	0
novel_953	ACAUUCUGGUUUGCAGUCGGCUGC	24	0	10.0297	0	6.2918	93.0492	21.9346	269.414	19.6366
novel_954	UUCUAAUUAGUCAGACAAGGGCGU	24	0	0	0	0	31.0164	21.9346	52.4833	3.92731
novel_956	AUGUGCUCUGAGCUAGGAUGAGGU	24	157.048	208.117	76.8872	44.0426	55.8295	21.9346	17.4944	0
novel_957	AAAACGAGCUAGGCCAUAUGAACU	24	78.5238	27.5818	99.6685	106.961	6.20328	7.31154	6.99778	0
novel_958	AAGGAGUGUCUAAAGGUGAAAUUU	24	39.2619	5.01487	19.9337	78.6475	18.6098	7.31154	59.4811	0
novel_959	UGAUAGCACAACCGACCCUAG	21	39.2619	25.0743	54.1058	88.0852	18.6098	21.9346	17.4944	19.6366
novel_96	AGUGCGGUCUACGAUGUUGAAAGA	24	78.5238	90.2676	259.138	235.943	0	0	17.4944	0
novel_960	AAUGAUCUGUUCGUAGGCAUGCAC	24	0	0	22.7814	22.0213	0	0	31.49	0
novel_961	AGAACAUCUCGUCGGCCAGCCGCU	24	117.786	42.6264	31.3244	40.8967	68.2361	29.2462	55.9822	15.7093
novel_962	AUAUCGGGUGCAACUAUACACAUU	24	0	55.1636	5.69534	6.2918	86.8459	36.5577	34.9889	7.85463
novel_963	AGUCCUAGUGCUGUGGGAGACGGU	24	157.048	70.2082	173.708	223.359	0	0	24.4922	0
novel_964	AAACUGAUCAGCUGGAACAAUUCC	24	157.048	2.50743	14.2384	56.6262	0	0	3.49889	0
novel_965	UAUUCGUUGUAGUUGAACCGCU	22	39.2619	0	31.3244	47.1885	6.20328	14.6231	66.4789	0
novel_966	ACUAACGGGCGAUGGCUAGACAUG	24	0	15.0446	14.2384	18.8754	12.4066	43.8693	45.4856	31.4185
novel_967	AACUGGUCGUGGACUCCUAUGGCC	24	78.5238	0	5.69534	15.7295	6.20328	7.31154	10.4967	3.92731
novel_968	AAUGGGUCUUGGACGAAGGUCACG	24	117.786	90.2676	93.9732	53.4803	161.285	160.854	104.967	27.4912
novel_969	AAUCGAACUUGUGAGUCAACCGCA	24	78.5238	2.50743	17.086	50.3344	0	0	24.4922	0
novel_97	AGAUUUAAUGAUCAUCGGACGAAG	24	0	5.01487	11.3907	15.7295	0	0	0	0
novel_970	AACAACUGCUCCAUUGACUAUGAC	24	39.2619	35.1041	91.1255	94.377	49.6263	73.1154	97.9689	3.92731
novel_971	AUAGUUAGGUUAAGUUGAUGGGAC	24	0	0	42.7151	59.7721	6.20328	0	45.4856	0
novel_972	GUACUAUUUACGCUGGAUUGUAAU	24	0	15.0446	17.086	0	0	7.31154	0	0
novel_973	AAAUGUGUCAUGCUUGCAGGGUCA	24	0	0	0	0	12.4066	43.8693	31.49	7.85463
novel_974	AAAUGACUAGUCUAUUGAAGAGCU	24	0	0	17.086	18.8754	0	0	10.4967	0
novel_975	UGUAUUGUUGCACCUAUAGAUGAG	24	0	0	0	0	6.20328	0	20.9933	0
novel_976	AAGUGACGUCCCUGUCUUGGCUGU	24	0	2.50743	0	9.4377	24.8131	36.5577	10.4967	3.92731
novel_977	AGGUUAAUUAAAGGAUGAAGACGU	24	0	0	0	0	0	0	10.4967	0
novel_978	GUUGUAGGUAUGUGUAUGGAUAGU	24	0	12.5372	17.086	31.459	12.4066	0	6.99778	0
novel_979	AUUAGAUCUGGGAUGAGCUCGCUC	24	0	10.0297	34.1721	22.0213	37.2197	21.9346	10.4967	15.7093
novel_98	AGUGAUCGAACCGAGCCUGGCUCU	24	0	0	0	6.2918	6.20328	0	0	0
novel_982	AUGUGUAGUCUGGUUGUUAGCUCC	24	0	87.7602	139.536	110.107	0	0	0	0
novel_983	AGUGGCUCCUAGAUCUUCAUAUGA	24	78.5238	10.0297	31.3244	12.5836	6.20328	7.31154	55.9822	0
novel_984	AGGGACGUUUGAAUGCAUUAGAGC	24	0	2.50743	71.1918	31.459	0	0	0	0
novel_985	UGAAGACGGACCUUUAGUAACGGU	24	0	22.5669	28.4767	18.8754	6.20328	14.6231	66.4789	7.85463
novel_986	AAGCCACUGGGGAUUGAGGACUCC	24	0	0	0	0	403.213	497.185	524.833	66.7643
novel_987	AUGUUUUGUGGCUGUCCGAUGGCU	24	0	10.0297	19.9337	50.3344	0	0	0	0
novel_988	AGACUUUAGUACCGGUUGUAGUAA	24	0	0	2.84767	6.2918	0	0	62.98	0
novel_989	ACGAUCAAGUCUUCGAGUAGAGUA	24	0	7.5223	19.9337	6.2918	0	0	13.9956	7.85463
novel_99	AGUGACGGCUGUAAACAUAUUUGC	24	39.2619	7.5223	139.536	151.003	55.8295	29.2462	153.951	3.92731
novel_990	UAAAUUUGGCUAGUGAGAAAACU	23	0	5.01487	11.3907	56.6262	18.6098	0	6.99778	0
novel_991	AUCAUAAGCUGGACUUGACGUUGU	24	0	125.372	68.3441	84.9393	155.082	197.412	185.441	43.2004
novel_994	AUCUCAUUGGCUUUGUAGAGCUUG	24	0	0	0	6.2918	0	0	178.443	11.7819
novel_995	AUACGGAGUUCUAGUUAAUAUGGA	24	0	0	28.4767	22.0213	6.20328	7.31154	76.9756	0
novel_996	ACUUGUCGAAGAUCUUUUUACGCU	24	39.2619	0	17.086	22.0213	0	7.31154	59.4811	3.92731
novel_997	AAUUAGGUUGGACCGUGCCAGACC	24	0	0	2.84767	9.4377	0	0	13.9956	0
novel_998	UCUAAAUAUAGCGGAUGUAGACGU	24	117.786	17.552	179.403	248.526	0	0	52.4833	0
