# Supplementary material for: Maize miRNAs and their putative target genes involved in chilling stress response in 5-day old seedlings
Source: BMC Genomics. 2024 May 15;25:479. doi: 10.1186/s12864-024-10403-1 (PMC11094857; doi:10.1186/s12864-024-10403-1)
Supplement: Supplementary file 5 — Supplementary Material 5. [file 12864_2024_10403_MOESM5_ESM.xlsx]

## Sheet: Table A5
Table A5. List of predicted targets of differentially expressed known miRNAs
miRNA	mRNA	Score	Uniprot function
zma-miR11970-3p	Zm00001eb010100	1.5	Q0DTM7.2 RecName: Full=Cyclin-J18-like && -
zma-miR11970-3p	Zm00001eb172410	2.5	B5X570.1 RecName: Full=NAC domain-containing protein 14; Short=ANAC014; AltName: Full=Protein NTM1-like 2 && PF02365:No apical meristem (NAM) protein
zma-miR11970-3p	Zm00001eb230170	2	Q8GYM3.1 RecName: Full=AUGMIN subunit 4 && PF14735:HAUS augmin-like complex subunit 4
zma-miR11970-3p	Zm00001eb252870	1.5	P04709.3 RecName: Full=ADP,ATP carrier protein 1, mitochondrial; AltName: Full=ADP/ATP translocase 1; AltName: Full=Adenine nucleotide translocator 1; Short=ANT 1; Flags: Precursor && PF00153:Mitochondrial carrier protein
zma-miR11970-3p	Zm00001eb386900	2.5	Q67W65.1 RecName: Full=Transcription initiation factor TFIID subunit 1; AltName: Full=TAFII250 && PF09247:TATA box-binding protein binding|PF12157:Protein of unknown function (DUF3591)|PF00439:Bromodomain
zma-miR11970-5p	Zm00001eb010100	1.8	Q0DTM7.2 RecName: Full=Cyclin-J18-like && -
zma-miR11970-5p	Zm00001eb216330	1.5	F4J6F6.1 RecName: Full=Probable serine/threonine protein kinase IREH1; AltName: Full=Protein IRE homolog 1; Short=AtIREH1 && PF00069:Protein kinase domain
zma-miR11970-5p	Zm00001eb226370	1.2	Q96522.1 RecName: Full=Peroxidase 45; Short=Atperox P45; AltName: Full=ATP8a; Flags: Precursor && PF00141:Peroxidase
zma-miR11970-5p	Zm00001eb252870	2.2	P04709.3 RecName: Full=ADP,ATP carrier protein 1, mitochondrial; AltName: Full=ADP/ATP translocase 1; AltName: Full=Adenine nucleotide translocator 1; Short=ANT 1; Flags: Precursor && PF00153:Mitochondrial carrier protein
zma-miR11970-5p	Zm00001eb298290	2.5	PF00149:Calcineurin-like phosphoesterase
zma-miR1432-5p	Zm00001eb035840	1.5	Q9LU41.2 RecName: Full=Calcium-transporting ATPase 9, plasma membrane-type; AltName: Full=Ca(2+)-ATPase isoform 9 && PF00689:Cation transporting ATPase, C-terminus|PF12515:Ca2+-ATPase N terminal autoinhibitory domain|PF00690:Cation transporter/ATPase, N-terminus|PF00702:haloacid dehalogenase-like hydrolase|PF00122:E1-E2 ATPase
zma-miR1432-5p	Zm00001eb194830	2.5	Q8RY59.1 RecName: Full=Inactive poly [ADP-ribose] polymerase RCD1; AltName: Full=Protein RADICAL-INDUCED CELL DEATH 1 && PF12174:RCD1-SRO-TAF4 (RST) plant domain|PF00644:Poly(ADP-ribose) polymerase catalytic domain
zma-miR1432-5p	Zm00001eb212130	1.5	Q2QVI1.1 RecName: Full=Probable calcium-binding protein CML28; AltName: Full=Calmodulin-like protein 28 && PF13499:EF-hand domain pair
zma-miR1432-5p	Zm00001eb233610	0.5	Q9LF79.1 RecName: Full=Calcium-transporting ATPase 8, plasma membrane-type; AltName: Full=Ca(2+)-ATPase isoform 8 && PF00122:E1-E2 ATPase|PF00690:Cation transporter/ATPase, N-terminus|PF12515:Ca2+-ATPase N terminal autoinhibitory domain|PF00689:Cation transporting ATPase, C-terminus|PF00702:haloacid dehalogenase-like hydrolase
zma-miR1432-5p	Zm00001eb280130	2	Q9SE83.2 RecName: Full=Dynamin-2A; AltName: Full=Dynamin-like protein 6; AltName: Full=Dynamin-related protein 2A && PF02212:Dynamin GTPase effector domain|PF00169:PH domain|PF01031:Dynamin central region|PF00350:Dynamin family
zma-miR1432-5p	Zm00001eb323100	2	Q8L9A9.2 RecName: Full=Probable xyloglucan endotransglucosylase/hydrolase protein 8; Short=At-XTH8; Short=XTH-8; Flags: Precursor && PF06955:Xyloglucan endo-transglycosylase (XET) C-terminus|PF00722:Glycosyl hydrolases family 16
zma-miR1432-5p	Zm00001eb371320	2.5	Q94K73.1 RecName: Full=Phenylalanine--tRNA ligase, chloroplastic/mitochondrial; AltName: Full=Phenylalanyl-tRNA synthetase; Short=PheRS; Flags: Precursor && PF03147:Ferredoxin-fold anticodon binding domain|PF01409:tRNA synthetases class II core domain (F)
zma-miR1432-5p	Zm00001eb371760	2	Q9SE83.2 RecName: Full=Dynamin-2A; AltName: Full=Dynamin-like protein 6; AltName: Full=Dynamin-related protein 2A && PF01031:Dynamin central region|PF00169:PH domain|PF02212:Dynamin GTPase effector domain|PF00350:Dynamin family
zma-miR156a-3p	Zm00001eb251650	2.5	Q7X8R0.2 RecName: Full=Transcription factor EAT1; AltName: Full=Basic helix-loop-helix protein 141; Short=OsbHLH141; AltName: Full=Protein DELAYED TAPETUM DEGENERATION; AltName: Full=Protein ETERNAL TAPETUM 1 && PF00010:Helix-loop-helix DNA-binding domain
zma-miR156a-3p	Zm00001eb273840	2.5	Q653U3.1 RecName: Full=Auxin response factor 17 && PF06507:Auxin response factor|PF02362:B3 DNA binding domain
zma-miR156b-3p	Zm00001eb023100	2.5	Q9SUW1.1 RecName: Full=Probable xyloglucan galactosyltransferase GT19; AltName: Full=Glycosyltransferase 19; Short=AtGT19 && PF03016:Exostosin family
zma-miR156b-3p	Zm00001eb268050	2.5	Q05609.1 RecName: Full=Serine/threonine-protein kinase CTR1; AltName: Full=Protein CONSTITUTIVE TRIPLE RESPONSE1 && PF00564:PB1 domain|PF07714:Protein tyrosine kinase
zma-miR156d-3p	Zm00001eb016760	2.2	O22224.2 RecName: Full=Nuclear pore complex protein NUP93A; AltName: Full=Nucleoporin 93A && PF04097:Nup93/Nic96
zma-miR156d-5p	Zm00001eb027800	2.5	Q8GSA7.1 RecName: Full=Calmodulin-binding transcription activator 3; AltName: Full=Ethylene-induced calmodulin-binding protein 1; Short=EICBP1; AltName: Full=Ethylene-induced calmodulin-binding protein a; Short=EICBP.a; AltName: Full=Signal-responsive protein 1 && PF03859:CG-1 domain
zma-miR156d-5p	Zm00001eb035030	1	Q7EXZ2.1 RecName: Full=Squamosa promoter-binding-like protein 14 && PF03110:SBP domain
zma-miR156d-5p	Zm00001eb039590	2.5	Q6VAK3.1 RecName: Full=Histidine-containing phosphotransfer protein 1; AltName: Full=OsAHP1; AltName: Full=OsHP1; AltName: Full=OsHP2; AltName: Full=OsHPt1; AltName: Full=OsHpt2 && PF01627:Hpt domain
zma-miR156d-5p	Zm00001eb101920	1	A3C057.2 RecName: Full=Squamosa promoter-binding-like protein 17 && PF03110:SBP domain
zma-miR156d-5p	Zm00001eb102440	1	Q6YZE8.1 RecName: Full=Squamosa promoter-binding-like protein 16 && PF03110:SBP domain
zma-miR156d-5p	Zm00001eb105640	1.5	Q6Z461.1 RecName: Full=Squamosa promoter-binding-like protein 13 && PF03110:SBP domain
zma-miR156d-5p	Zm00001eb114380	2.5	Q0WSH6.1 RecName: Full=Pentatricopeptide repeat-containing protein At4g14850; AltName: Full=Protein LOVASTATIN INSENSITIVE 1 && -
zma-miR156d-5p	Zm00001eb175150	1	Q49I57.1 RecName: Full=Teosinte glume architecture 1 && PF03110:SBP domain
zma-miR156d-5p	Zm00001eb175190	1	Q49I57.1 RecName: Full=Teosinte glume architecture 1 && PF03110:SBP domain
zma-miR156d-5p	Zm00001eb183980	2.5	Cell division control protein 48 homolog D
zma-miR156d-5p	Zm00001eb199880	1	Q7EXZ2.1 RecName: Full=Squamosa promoter-binding-like protein 14 && PF03110:SBP domain
zma-miR156d-5p	Zm00001eb199980	2.5	Q7EXZ2.1 RecName: Full=Squamosa promoter-binding-like protein 14 && PF03110:SBP domain
zma-miR156d-5p	Zm00001eb207010	1	Q653Z5.1 RecName: Full=Squamosa promoter-binding-like protein 11 && PF03110:SBP domain
zma-miR156d-5p	Zm00001eb208150	1	A2X0Q6.1 RecName: Full=Squamosa promoter-binding-like protein 3 >A3A2Z8.1 RecName: Full=Squamosa promoter-binding-like protein 3 && PF03110:SBP domain
zma-miR156d-5p	Zm00001eb223920	2.5	Q8GSA7.1 RecName: Full=Calmodulin-binding transcription activator 3; AltName: Full=Ethylene-induced calmodulin-binding protein 1; Short=EICBP1; AltName: Full=Ethylene-induced calmodulin-binding protein a; Short=EICBP.a; AltName: Full=Signal-responsive protein 1 && PF01833:IPT/TIG domain|PF03859:CG-1 domain
zma-miR156d-5p	Zm00001eb227180	1	A2YGR5.1 RecName: Full=Squamosa promoter-binding-like protein 12 && PF03110:SBP domain
zma-miR156d-5p	Zm00001eb232050	1	A2X0Q6.1 RecName: Full=Squamosa promoter-binding-like protein 3 >A3A2Z8.1 RecName: Full=Squamosa promoter-binding-like protein 3 && PF03110:SBP domain
zma-miR156d-5p	Zm00001eb233320	1.5	Q653Z5.1 RecName: Full=Squamosa promoter-binding-like protein 11 && PF03110:SBP domain
zma-miR156d-5p	Zm00001eb316740	1	A3C057.2 RecName: Full=Squamosa promoter-binding-like protein 17 && PF03110:SBP domain
zma-miR156d-5p	Zm00001eb317760	1	Q6YZE8.1 RecName: Full=Squamosa promoter-binding-like protein 16 && PF03110:SBP domain
zma-miR156d-5p	Zm00001eb322280	1.5	Q6Z461.1 RecName: Full=Squamosa promoter-binding-like protein 13 && PF03110:SBP domain
zma-miR156d-5p	Zm00001eb389410	2.2	Q9LZX4.1 RecName: Full=Fasciclin-like arabinogalactan protein 10; Flags: Precursor && PF02469:Fasciclin domain
zma-miR156d-5p	Zm00001eb389720	2.5	Q7MYW6.1 RecName: Full=Fructose-1,6-bisphosphatase class 1; Short=FBPase class 1; AltName: Full=D-fructose-1,6-bisphosphate 1-phosphohydrolase class 1 && -
zma-miR156d-5p	Zm00001eb414020	2.5	Q2MHE4.1 RecName: Full=Serine/threonine-protein kinase HT1; AltName: Full=High leaf temperature protein 1 && PF07714:Protein tyrosine kinase
zma-miR156d-5p	Zm00001eb426000	2.5	Q0JBY9.1 RecName: Full=Trafficking protein particle complex II-specific subunit 120 homolog; Short=TRAPP II-specific subunit 120 homolog && PF08626:Transport protein Trs120 or TRAPPC9, TRAPP II complex subunit
zma-miR156d-5p	Zm00001eb429720	1	Q01JD1.1 RecName: Full=Squamosa promoter-binding-like protein 7 && PF03110:SBP domain
zma-miR156e-3p	Zm00001eb126840	2.5	Q9SFZ3.2 RecName: Full=Transcription factor bHLH110; AltName: Full=Basic helix-loop-helix protein 110; Short=AtbHLH110; Short=bHLH 110; AltName: Full=Transcription factor EN 59; AltName: Full=bHLH transcription factor bHLH110 && -
zma-miR156e-3p	Zm00001eb187030	2.5	P27450.2 RecName: Full=Probable serine/threonine-protein kinase Cx32, chloroplastic; Flags: Precursor && PF07714:Protein tyrosine kinase
zma-miR156e-3p	Zm00001eb325290	2.5	O80939.1 RecName: Full=L-type lectin-domain containing receptor kinase IV.1; Short=Arabidopsis thaliana lectin-receptor kinase e; Short=AthlecRK-e; Short=LecRK-IV.1; AltName: Full=Lectin Receptor Kinase 1; Flags: Precursor && PF00139:Legume lectin domain|PF00069:Protein kinase domain
zma-miR156h-3p	Zm00001eb401720	2.5	Q94A27.1 RecName: Full=Phosphoinositide phosphatase SAC2; Short=AtSAC2; AltName: Full=Phosphatidylinositol 3,5-bisphosphate 5-phosphatase SAC2; AltName: Full=Protein SUPPRESSOR OF ACTIN 2; AltName: Full=SAC domain protein 2 && PF02383:SacI homology domain
zma-miR156i-3p	Zm00001eb215610	2.5	Q9CAA9.1 RecName: Full=Transcription factor bHLH49; AltName: Full=Basic helix-loop-helix protein 49; Short=AtbHLH49; Short=bHLH 49; AltName: Full=Protein ACTIVATOR FOR CELL ELONGATION 1; AltName: Full=Transcription factor EN 82; AltName: Full=bHLH transcription factor bHLH049 && PF00010:Helix-loop-helix DNA-binding domain
zma-miR156i-3p	Zm00001eb418330	2.5	Q9LDD4.1 RecName: Full=AT-rich interactive domain-containing protein 2; Short=ARID domain-containing protein 2; AltName: Full=ARID and ELM2 domain-containing protein 2 && PF01388:ARID/BRIGHT DNA binding domain
zma-miR156i-3p	Zm00001eb433820	2.5	Q498F0.1 RecName: Full=WD repeat-containing protein 44 && PF02701:Dof domain, zinc finger
zma-miR156j-5p	Zm00001eb017330	2.5	Q10L71.1 RecName: Full=Villin-2 && PF00626:Gelsolin repeat|PF02209:Villin headpiece domain
zma-miR156j-5p	Zm00001eb026420	2.5	Q2HIJ8.1 RecName: Full=Probable E3 ubiquitin-protein ligase RHB1A; AltName: Full=RING-H2 finger B1a; AltName: Full=RING-H2 zinc finger protein RHB1a && PF13639:Ring finger domain
zma-miR156j-5p	Zm00001eb035030	0	Q7EXZ2.1 RecName: Full=Squamosa promoter-binding-like protein 14 && PF03110:SBP domain
zma-miR156j-5p	Zm00001eb049270	2.5	Q9LF79.1 RecName: Full=Calcium-transporting ATPase 8, plasma membrane-type; AltName: Full=Ca(2+)-ATPase isoform 8 && PF00689:Cation transporting ATPase, C-terminus
zma-miR156j-5p	Zm00001eb065340	2.5	Q9ZRT5.1 RecName: Full=Glutathione S-transferase T1; Short=AtGSTT1; AltName: Full=GST class-theta member 1; AltName: Full=Glutathione S-transferase 10 && -
zma-miR156j-5p	Zm00001eb067980	2.5	Q6PQQ3.2 RecName: Full=AP2-like ethylene-responsive transcription factor AIL5; AltName: Full=Protein AINTEGUMENTA-LIKE 5 && PF00847:AP2 domain
zma-miR156j-5p	Zm00001eb080510	2.2	Q7XUS2.1 RecName: Full=Anthranilate synthase beta subunit 1, chloroplastic; Short=OsASB1; AltName: Full=Anthranilate synthase, glutamine amidotransferase component 2-1; Flags: Precursor && PF00117:Glutamine amidotransferase class-I
zma-miR156j-5p	Zm00001eb091300	2.2	Q9SZP1.1 RecName: Full=Transcription repressor MYB4; AltName: Full=Myb-related protein 4; Short=AtMYB4 && PF00249:Myb-like DNA-binding domain
zma-miR156j-5p	Zm00001eb101920	0	A3C057.2 RecName: Full=Squamosa promoter-binding-like protein 17 && PF03110:SBP domain
zma-miR156j-5p	Zm00001eb102440	0	Q6YZE8.1 RecName: Full=Squamosa promoter-binding-like protein 16 && PF03110:SBP domain
zma-miR156j-5p	Zm00001eb105640	1	Q6Z461.1 RecName: Full=Squamosa promoter-binding-like protein 13 && PF03110:SBP domain
zma-miR156j-5p	Zm00001eb138690	2.5	Q2QSL4.1 RecName: Full=Putative cyclin-dependent kinase F-2; Short=CDKF;2 && PF00069:Protein kinase domain
zma-miR156j-5p	Zm00001eb151690	2.5	Q8RY18.1 RecName: Full=MATH domain-containing protein At5g43560 && PF00917:MATH domain
zma-miR156j-5p	Zm00001eb175150	0	Q49I57.1 RecName: Full=Teosinte glume architecture 1 && PF03110:SBP domain
zma-miR156j-5p	Zm00001eb175190	0	Q49I57.1 RecName: Full=Teosinte glume architecture 1 && PF03110:SBP domain
zma-miR156j-5p	Zm00001eb199880	0	Q7EXZ2.1 RecName: Full=Squamosa promoter-binding-like protein 14 && PF03110:SBP domain
zma-miR156j-5p	Zm00001eb207010	0.5	Q653Z5.1 RecName: Full=Squamosa promoter-binding-like protein 11 && PF03110:SBP domain
zma-miR156j-5p	Zm00001eb208150	0.5	A2X0Q6.1 RecName: Full=Squamosa promoter-binding-like protein 3 >A3A2Z8.1 RecName: Full=Squamosa promoter-binding-like protein 3 && PF03110:SBP domain
zma-miR156j-5p	Zm00001eb216090	2.5	A1A698.1 RecName: Full=Probable histidine kinase 4; Short=OsHK4; AltName: Full=OsCRL1b && PF03924:CHASE domain|PF00512:His Kinase A (phospho-acceptor) domain|PF00072:Response regulator receiver domain|PF02518:Histidine kinase-, DNA gyrase B-, and HSP90-like ATPase
zma-miR156j-5p	Zm00001eb227180	0.5	A2YGR5.1 RecName: Full=Squamosa promoter-binding-like protein 12 && PF03110:SBP domain
zma-miR156j-5p	Zm00001eb232050	0.5	A2X0Q6.1 RecName: Full=Squamosa promoter-binding-like protein 3 >A3A2Z8.1 RecName: Full=Squamosa promoter-binding-like protein 3 && PF03110:SBP domain
zma-miR156j-5p	Zm00001eb232750	2.5	Q9M0Y9.1 RecName: Full=CRIB domain-containing protein RIC10; AltName: Full=ROP-interactive CRIB motif-containing protein 10; AltName: Full=Target of ROP protein RIC10 && -
zma-miR156j-5p	Zm00001eb233320	1	Q653Z5.1 RecName: Full=Squamosa promoter-binding-like protein 11 && PF03110:SBP domain
zma-miR156j-5p	Zm00001eb254390	2.5	Q5SMQ9.1 RecName: Full=Auxin efflux carrier component 1a; Short=OsPIN1a; AltName: Full=Auxin efflux carrier component 1; Short=OsPIN1; AltName: Full=Ethylene-insensitive root 1 homolog; AltName: Full=OsPIN1b && PF03547:Membrane transport protein
zma-miR156j-5p	Zm00001eb300360	2.5	Q7XIM7.1 RecName: Full=Protein YABBY 1; AltName: Full=OsYABBY1; Short=OsYAB1; AltName: Full=Protein FILAMENTOUS FLOWER 1 && PF04690:YABBY protein
zma-miR156j-5p	Zm00001eb316740	0	A3C057.2 RecName: Full=Squamosa promoter-binding-like protein 17 && PF03110:SBP domain
zma-miR156j-5p	Zm00001eb317760	0	Q6YZE8.1 RecName: Full=Squamosa promoter-binding-like protein 16 && PF03110:SBP domain
zma-miR156j-5p	Zm00001eb322280	1	Q6Z461.1 RecName: Full=Squamosa promoter-binding-like protein 13 && PF03110:SBP domain
zma-miR156j-5p	Zm00001eb429720	0.5	Q01JD1.1 RecName: Full=Squamosa promoter-binding-like protein 7 && PF03110:SBP domain
zma-miR156k-3p	Zm00001eb016760	2.2	O22224.2 RecName: Full=Nuclear pore complex protein NUP93A; AltName: Full=Nucleoporin 93A && PF04097:Nup93/Nic96
zma-miR156k-3p	Zm00001eb052660	2.5	Cytochrome P450 family 87 subfamily A polypeptide 2
zma-miR156k-3p	Zm00001eb432140	2.5	Q7XTV3.2 RecName: Full=WUSCHEL-related homeobox 4; AltName: Full=OsWOX4 >Q25AM2.1 RecName: Full=WUSCHEL-related homeobox 4; AltName: Full=OsWOX4 && PF00046:Homeobox domain
zma-miR156k-5p	Zm00001eb019180	2.5	2,3-bisphosphoglycerate-dependent phosphoglycerate mutase 1
zma-miR156k-5p	Zm00001eb035030	1	Q7EXZ2.1 RecName: Full=Squamosa promoter-binding-like protein 14 && PF03110:SBP domain
zma-miR156k-5p	Zm00001eb101920	1	A3C057.2 RecName: Full=Squamosa promoter-binding-like protein 17 && PF03110:SBP domain
zma-miR156k-5p	Zm00001eb102440	1	Q6YZE8.1 RecName: Full=Squamosa promoter-binding-like protein 16 && PF03110:SBP domain
zma-miR156k-5p	Zm00001eb102840	2.5	Q69MT2.1 RecName: Full=Formin-like protein 15; AltName: Full=OsFH15; Flags: Precursor && PF02181:Formin Homology 2 Domain
zma-miR156k-5p	Zm00001eb105640	1.5	Q6Z461.1 RecName: Full=Squamosa promoter-binding-like protein 13 && PF03110:SBP domain
zma-miR156k-5p	Zm00001eb114380	2	Q0WSH6.1 RecName: Full=Pentatricopeptide repeat-containing protein At4g14850; AltName: Full=Protein LOVASTATIN INSENSITIVE 1 && -
zma-miR156k-5p	Zm00001eb175150	1	Q49I57.1 RecName: Full=Teosinte glume architecture 1 && PF03110:SBP domain
zma-miR156k-5p	Zm00001eb175190	1	Q49I57.1 RecName: Full=Teosinte glume architecture 1 && PF03110:SBP domain
zma-miR156k-5p	Zm00001eb177230	2.5	Q9FGH9.1 RecName: Full=Exocyst complex component EXO70B1; Short=AtExo70b1; AltName: Full=Exocyst subunit Exo70 family protein B1 && PF03081:Exo70 exocyst complex subunit
zma-miR156k-5p	Zm00001eb199880	1	Q7EXZ2.1 RecName: Full=Squamosa promoter-binding-like protein 14 && PF03110:SBP domain
zma-miR156k-5p	Zm00001eb199980	2	Q7EXZ2.1 RecName: Full=Squamosa promoter-binding-like protein 14 && PF03110:SBP domain
zma-miR156k-5p	Zm00001eb207010	1	Q653Z5.1 RecName: Full=Squamosa promoter-binding-like protein 11 && PF03110:SBP domain
zma-miR156k-5p	Zm00001eb208150	1	A2X0Q6.1 RecName: Full=Squamosa promoter-binding-like protein 3 >A3A2Z8.1 RecName: Full=Squamosa promoter-binding-like protein 3 && PF03110:SBP domain
zma-miR156k-5p	Zm00001eb227180	1	A2YGR5.1 RecName: Full=Squamosa promoter-binding-like protein 12 && PF03110:SBP domain
zma-miR156k-5p	Zm00001eb232050	1	A2X0Q6.1 RecName: Full=Squamosa promoter-binding-like protein 3 >A3A2Z8.1 RecName: Full=Squamosa promoter-binding-like protein 3 && PF03110:SBP domain
zma-miR156k-5p	Zm00001eb233320	1.5	Q653Z5.1 RecName: Full=Squamosa promoter-binding-like protein 11 && PF03110:SBP domain
zma-miR156k-5p	Zm00001eb266900	2.5	Q6MEW4.1 RecName: Full=2,3-bisphosphoglycerate-dependent phosphoglycerate mutase; Short=BPG-dependent PGAM; Short=PGAM; Short=Phosphoglyceromutase; Short=dPGM && PF00300:Histidine phosphatase superfamily (branch 1)
zma-miR156k-5p	Zm00001eb281940	2.2	F4KEW8.1 RecName: Full=Protein NETWORKED 4A && PF07765:KIP1-like protein
zma-miR156k-5p	Zm00001eb316740	1	A3C057.2 RecName: Full=Squamosa promoter-binding-like protein 17 && PF03110:SBP domain
zma-miR156k-5p	Zm00001eb317760	1	Q6YZE8.1 RecName: Full=Squamosa promoter-binding-like protein 16 && PF03110:SBP domain
zma-miR156k-5p	Zm00001eb318480	2.5	Q3T0X9.1 RecName: Full=DNA polymerase delta subunit 4; AltName: Full=DNA polymerase delta subunit p12 && PF04081:DNA polymerase delta, subunit 4
zma-miR156k-5p	Zm00001eb322280	1.5	Q6Z461.1 RecName: Full=Squamosa promoter-binding-like protein 13 && PF03110:SBP domain
zma-miR156k-5p	Zm00001eb414020	2	Q2MHE4.1 RecName: Full=Serine/threonine-protein kinase HT1; AltName: Full=High leaf temperature protein 1 && PF07714:Protein tyrosine kinase
zma-miR156k-5p	Zm00001eb419200	2.5	Q91WQ3.3 RecName: Full=Tyrosine--tRNA ligase, cytoplasmic; AltName: Full=Tyrosyl-tRNA synthetase; Short=TyrRS; Contains: RecName: Full=Tyrosine--tRNA ligase, cytoplasmic, N-terminally processed && PF01588:Putative tRNA binding domain
zma-miR156k-5p	Zm00001eb429720	1	Q01JD1.1 RecName: Full=Squamosa promoter-binding-like protein 7 && PF03110:SBP domain
zma-miR156l-3p	Zm00001eb418330	2.5	Q9LDD4.1 RecName: Full=AT-rich interactive domain-containing protein 2; Short=ARID domain-containing protein 2; AltName: Full=ARID and ELM2 domain-containing protein 2 && PF01388:ARID/BRIGHT DNA binding domain
zma-miR159a-3p	Zm00001eb035590	2	Q9LK95.1 RecName: Full=Transcription factor MYB21; AltName: Full=Myb homolog 3; Short=AtMyb3; AltName: Full=Myb-related protein 21; Short=AtMYB21 && PF00249:Myb-like DNA-binding domain|PF13921:Myb-like DNA-binding domain
zma-miR159a-3p	Zm00001eb049000	2	A2WW87.1 RecName: Full=Transcription factor GAMYB; AltName: Full=OsGAMyb && PF00249:Myb-like DNA-binding domain
zma-miR159a-3p	Zm00001eb074810	2.5	Q9LX82.1 RecName: Full=Transcription factor MYB48; AltName: Full=Myb-related protein 48; Short=AtMYB48 && PF13921:Myb-like DNA-binding domain|PF00249:Myb-like DNA-binding domain
zma-miR159a-3p	Zm00001eb150140	1.8	Q0JIC2.1 RecName: Full=Transcription factor GAMYB; AltName: Full=OsGAMyb && PF00249:Myb-like DNA-binding domain
zma-miR159a-3p	Zm00001eb205250	2.5	Q0DBD3.1 RecName: Full=Serine/threonine-protein phosphatase PP2A-1 catalytic subunit >A2YEB4.1 RecName: Full=Serine/threonine-protein phosphatase PP2A-1 catalytic subunit && -
zma-miR159a-3p	Zm00001eb219740	2	A2WW87.1 RecName: Full=Transcription factor GAMYB; AltName: Full=OsGAMyb && PF00249:Myb-like DNA-binding domain
zma-miR159a-3p	Zm00001eb273570	1.5	A2WW87.1 RecName: Full=Transcription factor GAMYB; AltName: Full=OsGAMyb && PF00249:Myb-like DNA-binding domain
zma-miR159a-3p	Zm00001eb273580	2	A2WW87.1 RecName: Full=Transcription factor GAMYB; AltName: Full=OsGAMyb && PF00249:Myb-like DNA-binding domain
zma-miR159a-3p	Zm00001eb316530	2.5	Q9SU29.1 RecName: Full=E3 ubiquitin-protein ligase UPL5; Short=Ubiquitin-protein ligase 5; AltName: Full=HECT-type E3 ubiquitin transferase UPL5 && PF00632:HECT-domain (ubiquitin-transferase)
zma-miR159a-3p	Zm00001eb330500	2.5	O81301.1 RecName: Full=Probable pectinesterase/pectinesterase inhibitor 40; Includes: RecName: Full=Pectinesterase inhibitor 40; AltName: Full=Pectin methylesterase inhibitor 40; Includes: RecName: Full=Pectinesterase 40; Short=PE 40; AltName: Full=Pectin methylesterase 40; Short=AtPME40; Flags: Precursor && PF01095:Pectinesterase|PF04043:Plant invertase/pectin methylesterase inhibitor
zma-miR159a-3p	Zm00001eb346280	2.5	Q9STF2.1 RecName: Full=Protein plastid transcriptionally active 16, chloroplastic; Short=pTAC16; Flags: Precursor && -
zma-miR159a-3p	Zm00001eb369190	2	Q0JIC2.1 RecName: Full=Transcription factor GAMYB; AltName: Full=OsGAMyb && PF00249:Myb-like DNA-binding domain
zma-miR159a-3p	Zm00001eb377270	2.5	Q5VQ78.1 RecName: Full=Coatomer subunit beta'-1; AltName: Full=Beta'-coat protein 1; Short=Beta'-COP 1 && PF04053:Coatomer WD associated region|PF00400:WD domain, G-beta repeat
zma-miR159a-3p	Zm00001eb386370	1	A2WW87.1 RecName: Full=Transcription factor GAMYB; AltName: Full=OsGAMyb && PF00249:Myb-like DNA-binding domain
zma-miR159a-3p	Zm00001eb406860	2.5	Q9FMR1.1 RecName: Full=Rho GTPase-activating protein 1; AltName: Full=Rho-type GTPase-activating protein 1 && PF00620:RhoGAP domain
zma-miR159a-3p	Zm00001eb429830	2	Q9LK95.1 RecName: Full=Transcription factor MYB21; AltName: Full=Myb homolog 3; Short=AtMyb3; AltName: Full=Myb-related protein 21; Short=AtMYB21 && PF13921:Myb-like DNA-binding domain|PF00249:Myb-like DNA-binding domain
zma-miR159a-5p	Zm00001eb030300	2.5	Q8GZD4.2 RecName: Full=Nucleobase-ascorbate transporter 3; Short=AtNAT3 && PF00860:Permease family
zma-miR159c-3p	Zm00001eb035590	2.5	Q9LK95.1 RecName: Full=Transcription factor MYB21; AltName: Full=Myb homolog 3; Short=AtMyb3; AltName: Full=Myb-related protein 21; Short=AtMYB21 && PF00249:Myb-like DNA-binding domain|PF13921:Myb-like DNA-binding domain
zma-miR159c-3p	Zm00001eb049000	2	A2WW87.1 RecName: Full=Transcription factor GAMYB; AltName: Full=OsGAMyb && PF00249:Myb-like DNA-binding domain
zma-miR159c-3p	Zm00001eb150140	1.5	Q0JIC2.1 RecName: Full=Transcription factor GAMYB; AltName: Full=OsGAMyb && PF00249:Myb-like DNA-binding domain
zma-miR159c-3p	Zm00001eb151630	2.5	Q9Z160.3 RecName: Full=Conserved oligomeric Golgi complex subunit 1; Short=COG complex subunit 1; AltName: Full=Component of oligomeric Golgi complex 1; AltName: Full=Low density lipoprotein receptor defect B-complementing protein && PF08700:Vps51/Vps67
zma-miR159c-3p	Zm00001eb219740	2	A2WW87.1 RecName: Full=Transcription factor GAMYB; AltName: Full=OsGAMyb && PF00249:Myb-like DNA-binding domain
zma-miR159c-3p	Zm00001eb273570	2.5	A2WW87.1 RecName: Full=Transcription factor GAMYB; AltName: Full=OsGAMyb && PF00249:Myb-like DNA-binding domain
zma-miR159c-3p	Zm00001eb330500	2.5	O81301.1 RecName: Full=Probable pectinesterase/pectinesterase inhibitor 40; Includes: RecName: Full=Pectinesterase inhibitor 40; AltName: Full=Pectin methylesterase inhibitor 40; Includes: RecName: Full=Pectinesterase 40; Short=PE 40; AltName: Full=Pectin methylesterase 40; Short=AtPME40; Flags: Precursor && PF01095:Pectinesterase|PF04043:Plant invertase/pectin methylesterase inhibitor
zma-miR159c-3p	Zm00001eb369190	2.5	Q0JIC2.1 RecName: Full=Transcription factor GAMYB; AltName: Full=OsGAMyb && PF00249:Myb-like DNA-binding domain
zma-miR159c-3p	Zm00001eb406860	2.5	Q9FMR1.1 RecName: Full=Rho GTPase-activating protein 1; AltName: Full=Rho-type GTPase-activating protein 1 && PF00620:RhoGAP domain
zma-miR159c-3p	Zm00001eb429830	2.5	Q9LK95.1 RecName: Full=Transcription factor MYB21; AltName: Full=Myb homolog 3; Short=AtMyb3; AltName: Full=Myb-related protein 21; Short=AtMYB21 && PF13921:Myb-like DNA-binding domain|PF00249:Myb-like DNA-binding domain
zma-miR159c-5p	Zm00001eb067430	2.5	O22150.1 RecName: Full=Auxin-responsive protein SAUR36; AltName: Full=Protein RESPONSE TO AUXINS AND GIBBERELLINS 1; AltName: Full=Protein SENESCENCE-ASSOCIATED GENE 201; AltName: Full=Protein SMALL AUXIN UP RNA 36 && PF02519:Auxin responsive protein
zma-miR159c-5p	Zm00001eb330510	2	O81301.1 RecName: Full=Probable pectinesterase/pectinesterase inhibitor 40; Includes: RecName: Full=Pectinesterase inhibitor 40; AltName: Full=Pectin methylesterase inhibitor 40; Includes: RecName: Full=Pectinesterase 40; Short=PE 40; AltName: Full=Pectin methylesterase 40; Short=AtPME40; Flags: Precursor && PF01095:Pectinesterase|PF04043:Plant invertase/pectin methylesterase inhibitor
zma-miR159c-5p	Zm00001eb416980	2.5	A3BPF2.1 RecName: Full=Homeobox-leucine zipper protein ROC7; AltName: Full=GLABRA 2-like homeobox protein 7; AltName: Full=HD-ZIP protein ROC7; AltName: Full=Homeodomain transcription factor ROC7; AltName: Full=Protein RICE OUTERMOST CELL-SPECIFIC 7 && PF00046:Homeobox domain|PF01852:START domain
zma-miR159e-3p	Zm00001eb049000	0	A2WW87.1 RecName: Full=Transcription factor GAMYB; AltName: Full=OsGAMyb && PF00249:Myb-like DNA-binding domain
zma-miR159e-3p	Zm00001eb150140	2.5	Q0JIC2.1 RecName: Full=Transcription factor GAMYB; AltName: Full=OsGAMyb && PF00249:Myb-like DNA-binding domain
zma-miR159e-3p	Zm00001eb219740	0	A2WW87.1 RecName: Full=Transcription factor GAMYB; AltName: Full=OsGAMyb && PF00249:Myb-like DNA-binding domain
zma-miR159e-3p	Zm00001eb330500	2.5	O81301.1 RecName: Full=Probable pectinesterase/pectinesterase inhibitor 40; Includes: RecName: Full=Pectinesterase inhibitor 40; AltName: Full=Pectin methylesterase inhibitor 40; Includes: RecName: Full=Pectinesterase 40; Short=PE 40; AltName: Full=Pectin methylesterase 40; Short=AtPME40; Flags: Precursor && PF01095:Pectinesterase|PF04043:Plant invertase/pectin methylesterase inhibitor
zma-miR159e-3p	Zm00001eb386370	2.5	A2WW87.1 RecName: Full=Transcription factor GAMYB; AltName: Full=OsGAMyb && PF00249:Myb-like DNA-binding domain
zma-miR159h-3p	Zm00001eb084670	2	Q944A6.1 RecName: Full=Sucrose nonfermenting 4-like protein; Short=SNF4; AltName: Full=CBS domain-containing protein CBSCBS3; AltName: Full=SNF1-related protein kinase regulatory subunit betagamma; Short=AKIN subunit betagamma; Short=AKINbetagamma && PF16561:Glycogen recognition site of AMP-activated protein kinase
zma-miR159h-3p	Zm00001eb150140	0.8	Q0JIC2.1 RecName: Full=Transcription factor GAMYB; AltName: Full=OsGAMyb && PF00249:Myb-like DNA-binding domain
zma-miR159h-3p	Zm00001eb273570	2.5	A2WW87.1 RecName: Full=Transcription factor GAMYB; AltName: Full=OsGAMyb && PF00249:Myb-like DNA-binding domain
zma-miR159h-3p	Zm00001eb369190	2.5	Q0JIC2.1 RecName: Full=Transcription factor GAMYB; AltName: Full=OsGAMyb && PF00249:Myb-like DNA-binding domain
zma-miR159h-3p	Zm00001eb386370	1.5	A2WW87.1 RecName: Full=Transcription factor GAMYB; AltName: Full=OsGAMyb && PF00249:Myb-like DNA-binding domain
zma-miR159h-3p	Zm00001eb416480	2.5	O80939.1 RecName: Full=L-type lectin-domain containing receptor kinase IV.1; Short=Arabidopsis thaliana lectin-receptor kinase e; Short=AthlecRK-e; Short=LecRK-IV.1; AltName: Full=Lectin Receptor Kinase 1; Flags: Precursor && PF00139:Legume lectin domain|PF00069:Protein kinase domain
zma-miR160b-3p	Zm00001eb196920	2.2	Q9LTW5.1 RecName: Full=Serine/threonine-protein kinase AGC1-5; AltName: Full=AGC serine/threonine-protein kinase subfamily 1 member 5 && PF00069:Protein kinase domain
zma-miR160b-3p	Zm00001eb291640	2.5	Q02439.1 RecName: Full=Putative glucan endo-1,3-beta-glucosidase GVI; AltName: Full=(1->3)-beta-glucan endohydrolase GVI; AltName: Full=(1->3)-beta-glucanase isoenzyme GVI; AltName: Full=Beta-1,3-endoglucanase GVI; Flags: Precursor && PF00332:Glycosyl hydrolases family 17
zma-miR160b-3p	Zm00001eb431240	2	Q43846.1 RecName: Full=Soluble starch synthase 3, chloroplastic/amyloplastic; AltName: Full=Soluble starch synthase III; Short=SS III; Flags: Precursor && PF16760:Starch/carbohydrate-binding module (family 53)|PF08323:Starch synthase catalytic domain|PF00534:Glycosyl transferases group 1
zma-miR160c-3p	Zm00001eb093110	2.5	Q9SFB8.1 RecName: Full=Phosphatidylinositol 4-phosphate 5-kinase 6; Short=AtPIP5K6; AltName: Full=1-phosphatidylinositol 4-phosphate kinase 6; AltName: Full=Diphosphoinositide kinase 6; AltName: Full=PtdIns(4)P-5-kinase 6 && PF01504:Phosphatidylinositol-4-phosphate 5-Kinase
zma-miR160c-3p	Zm00001eb214870	1.5	Q23892.2 RecName: Full=Lysosomal beta glucosidase; Flags: Precursor && PF00933:Glycosyl hydrolase family 3 N terminal domain|PF01915:Glycosyl hydrolase family 3 C-terminal domain
zma-miR160c-3p	Zm00001eb280090	2.5	Q8LSZ4.1 RecName: Full=E2F transcription factor-like E2FE; AltName: Full=DP-E2F-like protein 1; AltName: Full=E2F-like repressor E2L3 && PF02319:E2F/DP family winged-helix DNA-binding domain|PF06522:NADH-ubiquinone reductase complex 1 MLRQ subunit
zma-miR160c-3p	Zm00001eb374760	2.5	Q5SML5.1 RecName: Full=Two-component response regulator ORR22; AltName: Full=OsRRB4 && PF00249:Myb-like DNA-binding domain|PF00072:Response regulator receiver domain
zma-miR160f-5p	Zm00001eb045640	0.5	Q9AV47.1 RecName: Full=Auxin response factor 22 && PF06507:Auxin response factor|PF02362:B3 DNA binding domain
zma-miR160f-5p	Zm00001eb076420	1.2	Q7XSS9.2 RecName: Full=Auxin response factor 13 && PF02362:B3 DNA binding domain|PF06507:Auxin response factor
zma-miR160f-5p	Zm00001eb185290	1	Q6K223.1 RecName: Full=Auxin response factor 8 && PF02362:B3 DNA binding domain|PF06507:Auxin response factor
zma-miR160f-5p	Zm00001eb221620	0.5	Q9AV47.1 RecName: Full=Auxin response factor 22 && PF02362:B3 DNA binding domain|PF06507:Auxin response factor
zma-miR160f-5p	Zm00001eb225570	0.5	Q653H7.1 RecName: Full=Auxin response factor 18; AltName: Full=OsARF10 && PF06507:Auxin response factor|PF02362:B3 DNA binding domain
zma-miR160f-5p	Zm00001eb247720	1	Q6K223.1 RecName: Full=Auxin response factor 8 && PF06507:Auxin response factor|PF02362:B3 DNA binding domain
zma-miR160f-5p	Zm00001eb273540	0.5	Q653H7.1 RecName: Full=Auxin response factor 18; AltName: Full=OsARF10 && PF06507:Auxin response factor|PF02362:B3 DNA binding domain
zma-miR160f-5p	Zm00001eb314550	2.5	Q67V61.1 RecName: Full=PHD finger protein PERSISTENT TAPETAL CELL 1 && PF00628:PHD-finger
zma-miR160f-5p	Zm00001eb426740	0.5	Q01I35.2 RecName: Full=Auxin response factor 10 >Q7XKK6.3 RecName: Full=Auxin response factor 10 && PF06507:Auxin response factor|PF02362:B3 DNA binding domain
zma-miR162-3p	Zm00001eb055830	2.5	Q9T072.2 RecName: Full=Transcription factor bHLH25; AltName: Full=Basic helix-loop-helix protein 25; Short=AtbHLH25; Short=bHLH 25; AltName: Full=Transcription factor EN 29; AltName: Full=bHLH transcription factor bHLH025 && PF00010:Helix-loop-helix DNA-binding domain
zma-miR162-3p	Zm00001eb229410	2.5	Q9FGK9.1 RecName: Full=Protein transport protein SEC16A homolog; AltName: Full=Protein MAIGO 5 && PF12932:Vesicle coat trafficking protein Sec16 mid-region|PF12931:Sec23-binding domain of Sec16
zma-miR162-3p	Zm00001eb279790	2.5	Q8LE52.1 RecName: Full=Glutathione S-transferase DHAR3, chloroplastic; AltName: Full=Chloride intracellular channel homolog 3; Short=CLIC homolog 3; AltName: Full=Glutathione-dependent dehydroascorbate reductase 3; Short=AtDHAR3; Short=ChlDHAR; Short=GSH-dependent dehydroascorbate reductase 3; Flags: Precursor && PF13417:Glutathione S-transferase, N-terminal domain
zma-miR162-3p	Zm00001eb331070	2.5	Q700D5.1 RecName: Full=Probable lysophospholipase BODYGUARD 4; Short=AtBDG4; Flags: Precursor && PF00561:alpha/beta hydrolase fold
zma-miR162-5p	Zm00001eb059860	2.2	O64587.1 RecName: Full=Accelerated cell death 11; AltName: Full=Ceramide-1-phosphate transfer protein ACD11; AltName: Full=Glycolipid transfer protein domain-containing protein ACD11 && PF08718:Glycolipid transfer protein (GLTP)
zma-miR162-5p	Zm00001eb118360	2.2	Q69L87.1 RecName: Full=Potassium transporter 22; AltName: Full=OsHAK22 && -
zma-miR162-5p	Zm00001eb141270	2.5	Q9M1V1.1 RecName: Full=Cytosolic sulfotransferase 6; Short=AtSOT6; AltName: Full=sulfotransferase 3b; Short=AtST3b && PF00685:Sulfotransferase domain
zma-miR164a-3p	Zm00001eb129020	2	Q9M1K5.1 RecName: Full=Probable protein S-acyltransferase 4; AltName: Full=Probable palmitoyltransferase At3g56930; AltName: Full=Zinc finger DHHC domain-containing protein At3g56930 && -
zma-miR164a-3p	Zm00001eb158720	2	O22227.1 RecName: Full=Protein MIZU-KUSSEI 1 && PF04759:Protein of unknown function, DUF617
zma-miR164a-3p	Zm00001eb165920	2.5	Q8RXC8.1 RecName: Full=Receptor-like cytosolic serine/threonine-protein kinase RBK2; AltName: Full=Protein ROP BINDING PROTEIN KINASES 2 && PF07714:Protein tyrosine kinase
zma-miR164a-3p	Zm00001eb166640	2.2	B3 domain-containing transcription factor NGA2
zma-miR164a-3p	Zm00001eb172850	2.2	Q7EYH7.1 RecName: Full=Aquaporin NIP3-2; AltName: Full=NOD26-like intrinsic protein 3-2; AltName: Full=OsNIP3;2 && PF00230:Major intrinsic protein
zma-miR164a-3p	Zm00001eb187370	2.5	Q6EU30.1 RecName: Full=B3 domain-containing protein Os02g0683500 && PF02362:B3 DNA binding domain
zma-miR164a-3p	Zm00001eb188180	2.5	Q9SZA4.1 RecName: Full=Cell division cycle 20.1, cofactor of APC complex; Short=AtCDC20.1 && -
zma-miR164a-3p	Zm00001eb190750	2.5	Q9SSE9.1 RecName: Full=Lysine-specific demethylase JMJ25; AltName: Full=Jumonji domain-containing protein 25; AltName: Full=Lysine-specific histone demethylase JMJ25; AltName: Full=Protein INCREASE IN BONSAI METHYLATION 1; AltName: Full=Protein JUMONJI 25 && PF10497:Zinc-finger domain of monoamine-oxidase A repressor R1|PF02373:JmjC domain, hydroxylase
zma-miR164a-3p	Zm00001eb222140	2	P17847.1 RecName: Full=Ferredoxin--nitrite reductase, chloroplastic; Flags: Precursor && -
zma-miR164a-3p	Zm00001eb225170	2.5	DnaJ protein ERDJ3A
zma-miR164a-3p	Zm00001eb250760	2.2	Q6EU30.1 RecName: Full=B3 domain-containing protein Os02g0683500 && PF02362:B3 DNA binding domain
zma-miR164a-3p	Zm00001eb277200	2.5	P40973.1 RecName: Full=Pectate lyase; Flags: Precursor [Lilium longiflorum] && PF00544:Pectate lyase|PF04431:Pectate lyase, N terminus
zma-miR164a-3p	Zm00001eb319010	2.5	Q8L649.1 RecName: Full=E3 ubiquitin ligase BIG BROTHER; AltName: Full=Protein ENHANCER OF DA1-1; AltName: Full=RING-type E3 ubiquitin transferase BIG BROTHER && PF13639:Ring finger domain
zma-miR164a-3p	Zm00001eb347830	2.2	B3 domain-containing transcription factor NGA2
zma-miR164a-3p	Zm00001eb375440	1.8	Q9LMN8.2 RecName: Full=Wall-associated receptor kinase 3; Flags: Precursor && PF13947:Wall-associated receptor kinase galacturonan-binding|PF07645:Calcium-binding EGF domain|PF00069:Protein kinase domain
zma-miR164a-3p	Zm00001eb403900	1	O64495.1 RecName: Full=Subtilisin-like protease SBT1.2; AltName: Full=Cucumisin-like serine protease SDD1; AltName: Full=Protein STOMATAL DENSITY AND DISTRIBUTION 1; AltName: Full=Subtilase subfamily 1 member 2; Short=AtSBT1.2; AltName: Full=Subtilisin-like protease SDD1; Flags: Precursor && PF02225:PA domain|PF05922:Peptidase inhibitor I9|PF00082:Subtilase family
zma-miR164a-3p	Zm00001eb428800	2.5	Q7XRX3.2 RecName: Full=Heat stress transcription factor B-2a; AltName: Full=Heat stress transcription factor 1; Short=rHsf1; AltName: Full=Heat stress transcription factor 14; Short=OsHsf-14 && PF00447:HSF-type DNA-binding
zma-miR164a-5p	Zm00001eb028060	2.2	Q6YZM6.1 RecName: Full=Bifunctional nuclease 2; Short=OsBBD2 && PF02577:Bifunctional nuclease
zma-miR164a-5p	Zm00001eb038430	2	Q4KYM5.2 RecName: Full=Cyclin-D4-2; AltName: Full=G1/S-specific cyclin-D4-2; Short=CycD4;2 && PF00134:Cyclin, N-terminal domain
zma-miR164a-5p	Zm00001eb042710	2.5	Q9ST27.1 RecName: Full=Phototropin-2; AltName: Full=Non-phototropic hypocotyl protein 1B; Short=OsNPH1B && PF00069:Protein kinase domain|PF13426:PAS domain
zma-miR164a-5p	Zm00001eb080700	2.2	Q9FLJ2.1 RecName: Full=NAC domain-containing protein 100; Short=ANAC100; Short=AtNAC5 && PF02365:No apical meristem (NAM) protein
zma-miR164a-5p	Zm00001eb125520	2.2	Q9LDE1.1 RecName: Full=Transcription factor MYB108; AltName: Full=Myb-related protein 108; Short=AtMYB108; AltName: Full=Protein BOTRYTIS-SUSCEPTIBLE 1 && PF00249:Myb-like DNA-binding domain
zma-miR164a-5p	Zm00001eb135910	1.5	Q84TE6.2 RecName: Full=NAC domain-containing protein 21/22; Short=ANAC021/ANAC022 && PF02365:No apical meristem (NAM) protein
zma-miR164a-5p	Zm00001eb148270	2.2	P0DKK6.1 RecName: Full=Laccase-13; AltName: Full=Benzenediol:oxygen oxidoreductase 13; AltName: Full=Diphenol oxidase 13; AltName: Full=Urishiol oxidase 13; Flags: Precursor >B9FJH4.2 RecName: Full=Laccase-12; AltName: Full=Benzenediol:oxygen oxidoreductase 12; AltName: Full=Diphenol oxidase 12; AltName: Full=Urishiol oxidase 12; Flags: Precursor && PF07731:Multicopper oxidase|PF07732:Multicopper…
zma-miR164a-5p	Zm00001eb176850	2.2	Q6YZM6.1 RecName: Full=Bifunctional nuclease 2; Short=OsBBD2 && PF02577:Bifunctional nuclease
zma-miR164a-5p	Zm00001eb183190	2	Q9FLJ2.1 RecName: Full=NAC domain-containing protein 100; Short=ANAC100; Short=AtNAC5 && PF02365:No apical meristem (NAM) protein
zma-miR164a-5p	Zm00001eb193910	2	P42849.1 RecName: Full=Umecyanin; Short=UMC && PF02298:Plastocyanin-like domain
zma-miR164a-5p	Zm00001eb212270	2.5	F1SWA0.1 RecName: Full=Zerumbone synthase && PF00106:short chain dehydrogenase
zma-miR164a-5p	Zm00001eb224800	1.5	Q84TE6.2 RecName: Full=NAC domain-containing protein 21/22; Short=ANAC021/ANAC022 && PF02365:No apical meristem (NAM) protein
zma-miR164a-5p	Zm00001eb245030	2	Q9FLJ2.1 RecName: Full=NAC domain-containing protein 100; Short=ANAC100; Short=AtNAC5 && PF02365:No apical meristem (NAM) protein
zma-miR164a-5p	Zm00001eb264380	1	O04017.1 RecName: Full=Protein CUP-SHAPED COTYLEDON 2; AltName: Full=NAC domain-containing protein 98; Short=ANAC098; AltName: Full=NAC domain-containing protein CUC2 && PF02365:No apical meristem (NAM) protein
zma-miR164a-5p	Zm00001eb300860	2.5	A3F5L3.1 RecName: Full=Fatty acid desaturase DES2; Short=SbDES2 && PF11960:Domain of unknown function (DUF3474)|PF00487:Fatty acid desaturase
zma-miR164a-5p	Zm00001eb313540	2.2	Q9BU70.2 RecName: Full=tRNA (adenine(37)-N6)-methyltransferase; AltName: Full=tRNA methyltransferase O && PF01980:Uncharacterised protein family UPF0066
zma-miR164a-5p	Zm00001eb314600	2.2	Q9SIS3.1 RecName: Full=65-kDa microtubule-associated protein 6; Short=AtMAP65-6 && PF03999:Microtubule associated protein (MAP65/ASE1 family)
zma-miR164a-5p	Zm00001eb324570	2.2	Q6DBG8.1 RecName: Full=Probable arabinosyltransferase ARAD1; AltName: Full=Arabinan alpha-1,5-arabinosyltransferase; AltName: Full=L-Arabinosyltransferase; AltName: Full=Protein ARABINAN DEFICIENT 1 && PF03016:Exostosin family
zma-miR164a-5p	Zm00001eb335060	2.2	Q9LDE1.1 RecName: Full=Transcription factor MYB108; AltName: Full=Myb-related protein 108; Short=AtMYB108; AltName: Full=Protein BOTRYTIS-SUSCEPTIBLE 1 && PF00249:Myb-like DNA-binding domain
zma-miR164a-5p	Zm00001eb342550	2.5	P49353.1 RecName: Full=Farnesyl pyrophosphate synthase; Short=FPP synthase; Short=FPS; AltName: Full=(2E,6E)-farnesyl diphosphate synthase; AltName: Full=Dimethylallyltranstransferase; AltName: Full=Farnesyl diphosphate synthase; AltName: Full=Geranyltranstransferase && PF00348:Polyprenyl synthetase
zma-miR164a-5p	Zm00001eb403910	2	O64495.1 RecName: Full=Subtilisin-like protease SBT1.2; AltName: Full=Cucumisin-like serine protease SDD1; AltName: Full=Protein STOMATAL DENSITY AND DISTRIBUTION 1; AltName: Full=Subtilase subfamily 1 member 2; Short=AtSBT1.2; AltName: Full=Subtilisin-like protease SDD1; Flags: Precursor && PF05922:Peptidase inhibitor I9|PF02225:PA domain|PF00082:Subtilase family
zma-miR164b-3p	Zm00001eb026810	2.5	Q9ZSB5.2 RecName: Full=Ubiquitin carboxyl-terminal hydrolase 10; AltName: Full=Deubiquitinating enzyme 10; Short=AtUBP10; AltName: Full=Ubiquitin thioesterase 10; AltName: Full=Ubiquitin-specific-processing protease 10 && PF06337:DUSP domain|PF00443:Ubiquitin carboxyl-terminal hydrolase
zma-miR164b-3p	Zm00001eb084110	2.5	Q9SJM3.1 RecName: Full=Serine/threonine-protein kinase KIPK2 && PF00069:Protein kinase domain
zma-miR164b-3p	Zm00001eb115120	2.5	Q39221.4 RecName: Full=SEC12-like protein 2 && -
zma-miR164b-3p	Zm00001eb167120	2.5	Q5MQ85.1 RecName: Full=Ent-copalyl diphosphate synthase 2; Short=Ent-CDP synthase 2; Short=OsCPS2; Short=OsCPS2ent; AltName: Full=Ent-kaurene synthase A; AltName: Full=OsCyc2 && PF03936:Terpene synthase family, metal binding domain|PF01397:Terpene synthase, N-terminal domain
zma-miR164b-3p	Zm00001eb182090	2.5	F4HT21.1 RecName: Full=Immune-associated nucleotide-binding protein 9; Short=AtIAN9; AltName: Full=AIG1-like protein && PF04548:AIG1 family
zma-miR164b-3p	Zm00001eb219950	2.5	Q6NQ66.1 RecName: Full=L-gulonolactone oxidase 2; Short=AtGulLO2; Flags: Precursor && PF04030:D-arabinono-1,4-lactone oxidase|PF01565:FAD binding domain
zma-miR164b-3p	Zm00001eb261190	2	Q6ZJ48.1 RecName: Full=Probable adenylate kinase 7, mitochondrial; AltName: Full=Adenylate monophosphate kinase 7; Flags: Precursor && PF00406:Adenylate kinase
zma-miR164b-3p	Zm00001eb289150	2.5	Q6ICX4.1 RecName: Full=Polypyrimidine tract-binding protein homolog 3 && PF14259:RNA recognition motif (a.k.a. RRM, RBD, or RNP domain)|PF13893:RNA recognition motif. (a.k.a. RRM, RBD, or RNP domain)
zma-miR164b-3p	Zm00001eb344490	2	Q2MHE4.1 RecName: Full=Serine/threonine-protein kinase HT1; AltName: Full=High leaf temperature protein 1 && PF07714:Protein tyrosine kinase
zma-miR164b-3p	Zm00001eb348540	2.5	Q6ICX4.1 RecName: Full=Polypyrimidine tract-binding protein homolog 3 && PF13893:RNA recognition motif. (a.k.a. RRM, RBD, or RNP domain)|PF14259:RNA recognition motif (a.k.a. RRM, RBD, or RNP domain)
zma-miR164b-3p	Zm00001eb356540	2.5	Q949Y0.1 RecName: Full=Ubiquitin carboxyl-terminal hydrolase 6; AltName: Full=Deubiquitinating enzyme 6; Short=AtUBP6; AltName: Full=Ubiquitin thioesterase 6; AltName: Full=Ubiquitin-specific-processing protease 6 && PF00240:Ubiquitin family|PF00443:Ubiquitin carboxyl-terminal hydrolase
zma-miR164b-3p	Zm00001eb392120	2.5	F4KDN0.1 RecName: Full=KH domain-containing protein HEN4; AltName: Full=Protein HUA ENHANCER 4 && PF00013:KH domain
zma-miR164b-3p	Zm00001eb421870	1.5	Q9LFA2.1 RecName: Full=Serine/threonine-protein kinase KIPK1; AltName: Full=KCBP-interacting protein kinase && PF00069:Protein kinase domain
zma-miR164b-3p	Zm00001eb431930	2.5	Q9LJX0.1 RecName: Full=ABC transporter B family member 19; Short=ABC transporter ABCB.19; Short=AtABCB19; AltName: Full=Multidrug resistance protein 11; AltName: Full=P-glycoprotein 19 && PF00664:ABC transporter transmembrane region|PF00005:ABC transporter|PF07673:Protein of unknown function (DUF1602)
zma-miR164c-3p	Zm00001eb041880	2.5	Q8W489.1 RecName: Full=DNA repair protein RAD4 && PF10403:Rad4 beta-hairpin domain 1|PF03835:Rad4 transglutaminase-like domain|PF10405:Rad4 beta-hairpin domain 3|PF10404:Rad4 beta-hairpin domain 2
zma-miR164c-3p	Zm00001eb056780	2.5	Q32SG4.1 RecName: Full=Protein WRKY1; AltName: Full=WRKY DNA-binding protein 1 && PF10533:Plant zinc cluster domain|PF03106:WRKY DNA -binding domain
zma-miR164c-3p	Zm00001eb092100	2.5	A8Y9G0.1 RecName: Full=DNA-directed RNA polymerase subunit beta; AltName: Full=PEP; AltName: Full=Plastid-encoded RNA polymerase subunit beta; Short=RNA polymerase subunit beta && PF00562:RNA polymerase Rpb2, domain 6
zma-miR164c-3p	Zm00001eb102240	2.5	Q9SYK4.1 RecName: Full=Type I inositol polyphosphate 5-phosphatase 13; Short=At5PTase13 && PF03372:Endonuclease/Exonuclease/phosphatase family
zma-miR164c-3p	Zm00001eb117030	2.5	Q9LUV4.1 RecName: Full=FRIGIDA-like protein 4a && PF07899:Frigida-like protein
zma-miR164c-3p	Zm00001eb196240	2	P0C0X5.1 RecName: Full=Probable auxin efflux carrier component 1b; Short=OsPIN1b; AltName: Full=OsPIN1c && PF03547:Membrane transport protein
zma-miR164c-3p	Zm00001eb255040	2.5	Q07G10.2 RecName: Full=Alkylated DNA repair protein alkB homolog 8; AltName: Full=Probable alpha-ketoglutarate-dependent dioxygenase ABH8; AltName: Full=S-adenosyl-L-methionine-dependent tRNA methyltransferase ABH8; AltName: Full=tRNA (carboxymethyluridine(34)-5-O)-methyltransferase ABH8 && -
zma-miR164c-3p	Zm00001eb265430	2.5	Q9SF32.1 RecName: Full=Protein IQ-DOMAIN 1 && PF00612:IQ calmodulin-binding motif
zma-miR164c-3p	Zm00001eb317410	2.5	O80560.2 RecName: Full=Type I inositol polyphosphate 5-phosphatase 12; Short=At5PTase12 && PF03372:Endonuclease/Exonuclease/phosphatase family
zma-miR164c-3p	Zm00001eb324250	2	F4K0A6.1 RecName: Full=Myosin-2; AltName: Full=AtATM2; AltName: Full=AtMYOS1 && PF00063:Myosin head (motor domain)
zma-miR164c-3p	Zm00001eb355120	2	Q9SF32.1 RecName: Full=Protein IQ-DOMAIN 1 && PF13178:Protein of unknown function (DUF4005)|PF00612:IQ calmodulin-binding motif
zma-miR164c-3p	Zm00001eb403900	2.5	O64495.1 RecName: Full=Subtilisin-like protease SBT1.2; AltName: Full=Cucumisin-like serine protease SDD1; AltName: Full=Protein STOMATAL DENSITY AND DISTRIBUTION 1; AltName: Full=Subtilase subfamily 1 member 2; Short=AtSBT1.2; AltName: Full=Subtilisin-like protease SDD1; Flags: Precursor && PF02225:PA domain|PF05922:Peptidase inhibitor I9|PF00082:Subtilase family
zma-miR164c-3p	Zm00001eb418330	2.5	Q9LDD4.1 RecName: Full=AT-rich interactive domain-containing protein 2; Short=ARID domain-containing protein 2; AltName: Full=ARID and ELM2 domain-containing protein 2 && PF01388:ARID/BRIGHT DNA binding domain
zma-miR164c-3p	Zm00001eb421870	2.5	Q9LFA2.1 RecName: Full=Serine/threonine-protein kinase KIPK1; AltName: Full=KCBP-interacting protein kinase && PF00069:Protein kinase domain
zma-miR164d-3p	Zm00001eb045250	2.2	F4I507.1 RecName: Full=Myosin-3; AltName: Full=Myosin VIII A; Short=AtVIIIA && PF00063:Myosin head (motor domain)
zma-miR164d-3p	Zm00001eb191810	2.5	Auxin-responsive protein SAUR50
zma-miR164d-3p	Zm00001eb225170	2.5	DnaJ protein ERDJ3A
zma-miR164d-3p	Zm00001eb237310	2.5	Q6K7S7.1 RecName: Full=Cytochrome c-type biogenesis CcmH-like mitochondrial protein; Short=OsCCMH && PF03918:Cytochrome C biogenesis protein
zma-miR164d-3p	Zm00001eb291150	2.5	Q8LPN7.1 RecName: Full=E3 ubiquitin-protein ligase RING1-like; AltName: Full=RING finger protein 1 && PF13639:Ring finger domain|PF14369:zinc-ribbon
zma-miR164d-3p	Zm00001eb304070	2.5	Q8W2B7.1 RecName: Full=DIMBOA UDP-glucosyltransferase BX8; AltName: Full=2,4-dihydroxy-7-methoxy-2H-1,4-benzoxazin-3(4H)-one 2-D-glucosyltransferase BX8; AltName: Full=Protein BENZOXAZINLESS 8 && PF00201:UDP-glucoronosyl and UDP-glucosyl transferase
zma-miR164d-3p	Zm00001eb377810	2.5	O65695.1 RecName: Full=Auxin-responsive protein SAUR50; AltName: Full=Protein SMALL AUXIN UP RNA 50 && PF02519:Auxin responsive protein
zma-miR164d-3p	Zm00001eb386540	2.5	Q9LK50.2 RecName: Full=ABC transporter G family member 26; Short=ABC transporter ABCG.26; Short=AtABCG26; AltName: Full=Putative white-brown complex homolog protein 27; Short=AtWBC27 && PF01061:ABC-2 type transporter|PF00005:ABC transporter
zma-miR164d-3p	Zm00001eb403900	1.5	O64495.1 RecName: Full=Subtilisin-like protease SBT1.2; AltName: Full=Cucumisin-like serine protease SDD1; AltName: Full=Protein STOMATAL DENSITY AND DISTRIBUTION 1; AltName: Full=Subtilase subfamily 1 member 2; Short=AtSBT1.2; AltName: Full=Subtilisin-like protease SDD1; Flags: Precursor && PF02225:PA domain|PF05922:Peptidase inhibitor I9|PF00082:Subtilase family
zma-miR164e-3p	Zm00001eb144160	2.5	KDEL-tailed cysteine endopeptidase CEP1
zma-miR164e-3p	Zm00001eb149360	2	Q8L5T5.2 RecName: Full=LOB domain-containing protein 15; AltName: Full=ASYMMETRIC LEAVES 2-like protein 11; Short=AS2-like protein 11 && PF03195:Protein of unknown function DUF260
zma-miR164e-3p	Zm00001eb155140	2.5	Q9SU79.1 RecName: Full=Probable polyamine oxidase 5; Short=AtPAO5 && PF01593:Flavin containing amine oxidoreductase
zma-miR164e-3p	Zm00001eb352710	2.5	Q9AT54.1 RecName: Full=Scopoletin glucosyltransferase; AltName: Full=Phenylpropanoid:glucosyltransferase 1 && PF00201:UDP-glucoronosyl and UDP-glucosyl transferase
zma-miR164e-5p	Zm00001eb038430	2.2	Q4KYM5.2 RecName: Full=Cyclin-D4-2; AltName: Full=G1/S-specific cyclin-D4-2; Short=CycD4;2 && PF00134:Cyclin, N-terminal domain
zma-miR164e-5p	Zm00001eb063130	2.5	F4IYM4.1 RecName: Full=Protein DEFECTIVE IN EXINE FORMATION 1; Flags: Precursor && -
zma-miR164e-5p	Zm00001eb075550	2.5	Q7XU74.2 RecName: Full=Peroxisomal membrane protein 11-4; AltName: Full=OsPEX11-4; AltName: Full=Peroxin-11-4 >Q01IH3.1 RecName: Full=Peroxisomal membrane protein 11-4; AltName: Full=OsPEX11-4; AltName: Full=Peroxin-11-4 && PF05648:Peroxisomal biogenesis factor 11 (PEX11)
zma-miR164e-5p	Zm00001eb077820	2.5	Q8BUV8.2 RecName: Full=Protein GPR107; Flags: Precursor && PF06814:Lung seven transmembrane receptor
zma-miR164e-5p	Zm00001eb080700	1.8	Q9FLJ2.1 RecName: Full=NAC domain-containing protein 100; Short=ANAC100; Short=AtNAC5 && PF02365:No apical meristem (NAM) protein
zma-miR164e-5p	Zm00001eb089420	2.2	Q8VY05.3 RecName: Full=SWI/SNF complex subunit SWI3D; Short=AtSWI3D; AltName: Full=Transcription regulatory protein SWI3D && PF16495:SWIRM-associated region 1|PF04433:SWIRM domain|PF00249:Myb-like DNA-binding domain
zma-miR164e-5p	Zm00001eb126840	2.5	Q9SFZ3.2 RecName: Full=Transcription factor bHLH110; AltName: Full=Basic helix-loop-helix protein 110; Short=AtbHLH110; Short=bHLH 110; AltName: Full=Transcription factor EN 59; AltName: Full=bHLH transcription factor bHLH110 && -
zma-miR164e-5p	Zm00001eb150610	2.2	Q93ZT5.1 RecName: Full=EID1-like F-box protein 3 && PF12937:F-box-like
zma-miR164e-5p	Zm00001eb183190	1.5	Q9FLJ2.1 RecName: Full=NAC domain-containing protein 100; Short=ANAC100; Short=AtNAC5 && PF02365:No apical meristem (NAM) protein
zma-miR164e-5p	Zm00001eb193910	2.5	P42849.1 RecName: Full=Umecyanin; Short=UMC && PF02298:Plastocyanin-like domain
zma-miR164e-5p	Zm00001eb203040	2.5	Q6K6N7.1 RecName: Full=Probable protein phosphatase 2C 14; Short=OsPP2C14 && PF00481:Protein phosphatase 2C
zma-miR164e-5p	Zm00001eb219870	1.8	Tryptophan N-monooxygenase 2
zma-miR164e-5p	Zm00001eb245030	1.5	Q9FLJ2.1 RecName: Full=NAC domain-containing protein 100; Short=ANAC100; Short=AtNAC5 && PF02365:No apical meristem (NAM) protein
zma-miR164e-5p	Zm00001eb247380	2.5	Q8BUV8.2 RecName: Full=Protein GPR107; Flags: Precursor && PF06814:Lung seven transmembrane receptor
zma-miR164e-5p	Zm00001eb313540	2	Q9BU70.2 RecName: Full=tRNA (adenine(37)-N6)-methyltransferase; AltName: Full=tRNA methyltransferase O && PF01980:Uncharacterised protein family UPF0066
zma-miR164e-5p	Zm00001eb325640	2.5	Q8VZ80.2 RecName: Full=Polyol transporter 5; AltName: Full=Protein POLYOL TRANSPORTER 5; Short=AtPLT5; AltName: Full=Sugar-proton symporter PLT5 && PF00083:Sugar (and other) transporter
zma-miR164e-5p	Zm00001eb387800	2.5	Q69TY5.2 RecName: Full=Stromal processing peptidase, chloroplastic; Flags: Precursor && PF00675:Insulinase (Peptidase family M16)|PF05193:Peptidase M16 inactive domain
zma-miR164e-5p	Zm00001eb424060	2.5	Q9LJX0.1 RecName: Full=ABC transporter B family member 19; Short=ABC transporter ABCB.19; Short=AtABCB19; AltName: Full=Multidrug resistance protein 11; AltName: Full=P-glycoprotein 19 && PF00664:ABC transporter transmembrane region|PF00005:ABC transporter
zma-miR164e-5p	Zm00001eb426290	2.5	Q8BUV8.2 RecName: Full=Protein GPR107; Flags: Precursor && PF06814:Lung seven transmembrane receptor
zma-miR164f-3p	Zm00001eb066770	2.5	PF13837:Myb/SANT-like DNA-binding domain
zma-miR164f-3p	Zm00001eb166640	2.5	B3 domain-containing transcription factor NGA2
zma-miR164f-3p	Zm00001eb187370	2.5	Q6EU30.1 RecName: Full=B3 domain-containing protein Os02g0683500 && PF02362:B3 DNA binding domain
zma-miR164f-3p	Zm00001eb222140	2	P17847.1 RecName: Full=Ferredoxin--nitrite reductase, chloroplastic; Flags: Precursor && -
zma-miR164f-3p	Zm00001eb239660	2	Protein ENHANCED DISEASE RESISTANCE 2 C-terminal domain-containing protein
zma-miR164f-3p	Zm00001eb246190	2	Q94BN0.1 RecName: Full=BTB/POZ and TAZ domain-containing protein 2; AltName: Full=BTB and TAZ domain protein 2 && PF00651:BTB/POZ domain|PF02135:TAZ zinc finger
zma-miR164f-3p	Zm00001eb250760	2.5	Q6EU30.1 RecName: Full=B3 domain-containing protein Os02g0683500 && PF02362:B3 DNA binding domain
zma-miR164f-3p	Zm00001eb317820	2.5	PF02519:Auxin responsive protein
zma-miR164f-3p	Zm00001eb347830	2.5	B3 domain-containing transcription factor NGA2
zma-miR164f-3p	Zm00001eb350120	2.5	Q9FU27.1 RecName: Full=Zinc finger CCCH domain-containing protein 2; Short=OsC3H2; AltName: Full=Protein DELAY OF THE ONSET OF SENESCENCE; Short=OsDOS && -
zma-miR164f-3p	Zm00001eb403900	2	O64495.1 RecName: Full=Subtilisin-like protease SBT1.2; AltName: Full=Cucumisin-like serine protease SDD1; AltName: Full=Protein STOMATAL DENSITY AND DISTRIBUTION 1; AltName: Full=Subtilase subfamily 1 member 2; Short=AtSBT1.2; AltName: Full=Subtilisin-like protease SDD1; Flags: Precursor && PF02225:PA domain|PF05922:Peptidase inhibitor I9|PF00082:Subtilase family
zma-miR164f-3p	Zm00001eb421860	2.5	Q9M9W9.1 RecName: Full=Probable protein phosphatase 2C 34; Short=AtPP2C34 && PF00149:Calcineurin-like phosphoesterase
zma-miR164f-5p	Zm00001eb028060	2.2	Q6YZM6.1 RecName: Full=Bifunctional nuclease 2; Short=OsBBD2 && PF02577:Bifunctional nuclease
zma-miR164f-5p	Zm00001eb038430	2.5	Q4KYM5.2 RecName: Full=Cyclin-D4-2; AltName: Full=G1/S-specific cyclin-D4-2; Short=CycD4;2 && PF00134:Cyclin, N-terminal domain
zma-miR164f-5p	Zm00001eb080700	1.8	Q9FLJ2.1 RecName: Full=NAC domain-containing protein 100; Short=ANAC100; Short=AtNAC5 && PF02365:No apical meristem (NAM) protein
zma-miR164f-5p	Zm00001eb125520	2.2	Q9LDE1.1 RecName: Full=Transcription factor MYB108; AltName: Full=Myb-related protein 108; Short=AtMYB108; AltName: Full=Protein BOTRYTIS-SUSCEPTIBLE 1 && PF00249:Myb-like DNA-binding domain
zma-miR164f-5p	Zm00001eb135910	1	Q84TE6.2 RecName: Full=NAC domain-containing protein 21/22; Short=ANAC021/ANAC022 && PF02365:No apical meristem (NAM) protein
zma-miR164f-5p	Zm00001eb150610	2.5	Q93ZT5.1 RecName: Full=EID1-like F-box protein 3 && PF12937:F-box-like
zma-miR164f-5p	Zm00001eb176850	2.5	Q6YZM6.1 RecName: Full=Bifunctional nuclease 2; Short=OsBBD2 && PF02577:Bifunctional nuclease
zma-miR164f-5p	Zm00001eb183190	1.5	Q9FLJ2.1 RecName: Full=NAC domain-containing protein 100; Short=ANAC100; Short=AtNAC5 && PF02365:No apical meristem (NAM) protein
zma-miR164f-5p	Zm00001eb193910	2.5	P42849.1 RecName: Full=Umecyanin; Short=UMC && PF02298:Plastocyanin-like domain
zma-miR164f-5p	Zm00001eb212270	2.2	F1SWA0.1 RecName: Full=Zerumbone synthase && PF00106:short chain dehydrogenase
zma-miR164f-5p	Zm00001eb219870	2.5	Tryptophan N-monooxygenase 2
zma-miR164f-5p	Zm00001eb224800	1	Q84TE6.2 RecName: Full=NAC domain-containing protein 21/22; Short=ANAC021/ANAC022 && PF02365:No apical meristem (NAM) protein
zma-miR164f-5p	Zm00001eb245030	1.5	Q9FLJ2.1 RecName: Full=NAC domain-containing protein 100; Short=ANAC100; Short=AtNAC5 && PF02365:No apical meristem (NAM) protein
zma-miR164f-5p	Zm00001eb248380	2.5	Q9SKT1.1 RecName: Full=Ethylene-responsive transcription factor ERF053 && PF00847:AP2 domain
zma-miR164f-5p	Zm00001eb264380	0.5	O04017.1 RecName: Full=Protein CUP-SHAPED COTYLEDON 2; AltName: Full=NAC domain-containing protein 98; Short=ANAC098; AltName: Full=NAC domain-containing protein CUC2 && PF02365:No apical meristem (NAM) protein
zma-miR164f-5p	Zm00001eb335060	2.2	Q9LDE1.1 RecName: Full=Transcription factor MYB108; AltName: Full=Myb-related protein 108; Short=AtMYB108; AltName: Full=Protein BOTRYTIS-SUSCEPTIBLE 1 && PF00249:Myb-like DNA-binding domain
zma-miR164f-5p	Zm00001eb350390	2.5	Q5ZL00.1 RecName: Full=ER membrane protein complex subunit 1; Flags: Precursor && PF07774:Protein of unknown function (DUF1620)
zma-miR164f-5p	Zm00001eb403910	2.2	O64495.1 RecName: Full=Subtilisin-like protease SBT1.2; AltName: Full=Cucumisin-like serine protease SDD1; AltName: Full=Protein STOMATAL DENSITY AND DISTRIBUTION 1; AltName: Full=Subtilase subfamily 1 member 2; Short=AtSBT1.2; AltName: Full=Subtilisin-like protease SDD1; Flags: Precursor && PF05922:Peptidase inhibitor I9|PF02225:PA domain|PF00082:Subtilase family
zma-miR164g-3p	Zm00001eb078500	2.5	P49730.1 RecName: Full=Ribonucleoside-diphosphate reductase small chain; AltName: Full=Ribonucleoside-diphosphate reductase R2 subunit; AltName: Full=Ribonucleotide reductase small subunit && PF00268:Ribonucleotide reductase, small chain
zma-miR164g-3p	Zm00001eb099640	2.5	Q8H1D3.1 RecName: Full=BTB/POZ domain-containing protein NPY1; AltName: Full=Protein ENHANCER OF PINOID; AltName: Full=Protein MACCHI-BOU 4; AltName: Full=Protein NAKED PINS IN YUC MUTANTS 1 && PF03000:NPH3 family|PF00651:BTB/POZ domain
zma-miR164g-3p	Zm00001eb191330	2.5	Q9FJH5.1 RecName: Full=Heavy metal-associated isoprenylated plant protein 3; Short=AtHIP03; Short=AtHIPP3; Flags: Precursor && PF00403:Heavy-metal-associated domain
zma-miR164g-3p	Zm00001eb313010	2.5	Q8H1D3.1 RecName: Full=BTB/POZ domain-containing protein NPY1; AltName: Full=Protein ENHANCER OF PINOID; AltName: Full=Protein MACCHI-BOU 4; AltName: Full=Protein NAKED PINS IN YUC MUTANTS 1 && PF03000:NPH3 family
zma-miR164g-3p	Zm00001eb403900	2	O64495.1 RecName: Full=Subtilisin-like protease SBT1.2; AltName: Full=Cucumisin-like serine protease SDD1; AltName: Full=Protein STOMATAL DENSITY AND DISTRIBUTION 1; AltName: Full=Subtilase subfamily 1 member 2; Short=AtSBT1.2; AltName: Full=Subtilisin-like protease SDD1; Flags: Precursor && PF02225:PA domain|PF05922:Peptidase inhibitor I9|PF00082:Subtilase family
zma-miR164h-5p	Zm00001eb028060	2	Q6YZM6.1 RecName: Full=Bifunctional nuclease 2; Short=OsBBD2 && PF02577:Bifunctional nuclease
zma-miR164h-5p	Zm00001eb038430	2.5	Q4KYM5.2 RecName: Full=Cyclin-D4-2; AltName: Full=G1/S-specific cyclin-D4-2; Short=CycD4;2 && PF00134:Cyclin, N-terminal domain
zma-miR164h-5p	Zm00001eb057300	2.5	Q9SA34.1 RecName: Full=Inosine-5'-monophosphate dehydrogenase 2; Short=IMP dehydrogenase 2; Short=IMPD 2; Short=IMPDH 2 && PF00478:IMP dehydrogenase / GMP reductase domain
zma-miR164h-5p	Zm00001eb063130	2.5	F4IYM4.1 RecName: Full=Protein DEFECTIVE IN EXINE FORMATION 1; Flags: Precursor && -
zma-miR164h-5p	Zm00001eb080700	1.2	Q9FLJ2.1 RecName: Full=NAC domain-containing protein 100; Short=ANAC100; Short=AtNAC5 && PF02365:No apical meristem (NAM) protein
zma-miR164h-5p	Zm00001eb091040	2.5	Heat shock 70 kDa protein 16
zma-miR164h-5p	Zm00001eb108390	2.5	Q84ZL0.2 RecName: Full=Formin-like protein 5; AltName: Full=OsFH5 && PF10409:C2 domain of PTEN tumour-suppressor protein|PF02181:Formin Homology 2 Domain
zma-miR164h-5p	Zm00001eb125520	2	Q9LDE1.1 RecName: Full=Transcription factor MYB108; AltName: Full=Myb-related protein 108; Short=AtMYB108; AltName: Full=Protein BOTRYTIS-SUSCEPTIBLE 1 && PF00249:Myb-like DNA-binding domain
zma-miR164h-5p	Zm00001eb135910	1.8	Q84TE6.2 RecName: Full=NAC domain-containing protein 21/22; Short=ANAC021/ANAC022 && PF02365:No apical meristem (NAM) protein
zma-miR164h-5p	Zm00001eb144010	2.2	P92961.1 RecName: Full=Proline transporter 1; Short=AtPROT1 && PF01490:Transmembrane amino acid transporter protein
zma-miR164h-5p	Zm00001eb150610	2.5	Q93ZT5.1 RecName: Full=EID1-like F-box protein 3 && PF12937:F-box-like
zma-miR164h-5p	Zm00001eb176850	2.2	Q6YZM6.1 RecName: Full=Bifunctional nuclease 2; Short=OsBBD2 && PF02577:Bifunctional nuclease
zma-miR164h-5p	Zm00001eb183190	1	Q9FLJ2.1 RecName: Full=NAC domain-containing protein 100; Short=ANAC100; Short=AtNAC5 && PF02365:No apical meristem (NAM) protein
zma-miR164h-5p	Zm00001eb192570	2.2	Q8L831.1 RecName: Full=Nudix hydrolase 3; Short=AtNUDT3 && PF03571:Peptidase family M49|PF00293:NUDIX domain
zma-miR164h-5p	Zm00001eb193910	2.5	P42849.1 RecName: Full=Umecyanin; Short=UMC && PF02298:Plastocyanin-like domain
zma-miR164h-5p	Zm00001eb219870	2.5	Tryptophan N-monooxygenase 2
zma-miR164h-5p	Zm00001eb224550	2.5	Q9SAB1.1 RecName: Full=Heat shock 70 kDa protein 16; AltName: Full=Heat shock protein 70-16; Short=AtHsp70-16 && PF10712:NAD-specific glutamate dehydrogenase|PF00012:Hsp70 protein
zma-miR164h-5p	Zm00001eb231480	2.5	Heat shock 70 kDa protein 16
zma-miR164h-5p	Zm00001eb245030	1	Q9FLJ2.1 RecName: Full=NAC domain-containing protein 100; Short=ANAC100; Short=AtNAC5 && PF02365:No apical meristem (NAM) protein
zma-miR164h-5p	Zm00001eb264380	1.2	O04017.1 RecName: Full=Protein CUP-SHAPED COTYLEDON 2; AltName: Full=NAC domain-containing protein 98; Short=ANAC098; AltName: Full=NAC domain-containing protein CUC2 && PF02365:No apical meristem (NAM) protein
zma-miR164h-5p	Zm00001eb273690	2.5	Q9SAB1.1 RecName: Full=Heat shock 70 kDa protein 16; AltName: Full=Heat shock protein 70-16; Short=AtHsp70-16 && PF10712:NAD-specific glutamate dehydrogenase|PF00012:Hsp70 protein
zma-miR164h-5p	Zm00001eb300860	2.5	A3F5L3.1 RecName: Full=Fatty acid desaturase DES2; Short=SbDES2 && PF11960:Domain of unknown function (DUF3474)|PF00487:Fatty acid desaturase
zma-miR164h-5p	Zm00001eb312040	2.2	Q0WPS0.1 RecName: Full=Protein trichome birefringence-like 14 && PF14416:PMR5 N terminal Domain|PF13839:GDSL/SGNH-like Acyl-Esterase family found in Pmr5 and Cas1p
zma-miR164h-5p	Zm00001eb324570	2.2	Q6DBG8.1 RecName: Full=Probable arabinosyltransferase ARAD1; AltName: Full=Arabinan alpha-1,5-arabinosyltransferase; AltName: Full=L-Arabinosyltransferase; AltName: Full=Protein ARABINAN DEFICIENT 1 && PF03016:Exostosin family
zma-miR164h-5p	Zm00001eb335060	2	Q9LDE1.1 RecName: Full=Transcription factor MYB108; AltName: Full=Myb-related protein 108; Short=AtMYB108; AltName: Full=Protein BOTRYTIS-SUSCEPTIBLE 1 && PF00249:Myb-like DNA-binding domain
zma-miR164h-5p	Zm00001eb350390	2.2	Q5ZL00.1 RecName: Full=ER membrane protein complex subunit 1; Flags: Precursor && PF07774:Protein of unknown function (DUF1620)
zma-miR164h-5p	Zm00001eb386540	2.5	Q9LK50.2 RecName: Full=ABC transporter G family member 26; Short=ABC transporter ABCG.26; Short=AtABCG26; AltName: Full=Putative white-brown complex homolog protein 27; Short=AtWBC27 && PF01061:ABC-2 type transporter|PF00005:ABC transporter
zma-miR164h-5p	Zm00001eb403910	2.5	O64495.1 RecName: Full=Subtilisin-like protease SBT1.2; AltName: Full=Cucumisin-like serine protease SDD1; AltName: Full=Protein STOMATAL DENSITY AND DISTRIBUTION 1; AltName: Full=Subtilase subfamily 1 member 2; Short=AtSBT1.2; AltName: Full=Subtilisin-like protease SDD1; Flags: Precursor && PF05922:Peptidase inhibitor I9|PF02225:PA domain|PF00082:Subtilase family
zma-miR164h-5p	Zm00001eb412800	2.2	Q6Z517.1 RecName: Full=Protein SMAX1-like && -
zma-miR164h-5p	Zm00001eb422630	2.5	P47815.2 RecName: Full=Eukaryotic translation initiation factor 1A; Short=eIF-1A; AltName: Full=Eukaryotic translation initiation factor 4C; Short=eIF-4C && PF01176:Translation initiation factor 1A / IF-1
zma-miR166a-3p	Zm00001eb000690	1.8	A2XBL9.2 RecName: Full=Homeobox-leucine zipper protein HOX10; AltName: Full=HD-ZIP protein HOX10; AltName: Full=Homeodomain transcription factor HOX10; AltName: Full=OsHB1; AltName: Full=OsHox10 && PF08670:MEKHLA domain|PF01852:START domain|PF00046:Homeobox domain
zma-miR166a-3p	Zm00001eb045630	1.8	Q9AV49.1 RecName: Full=Homeobox-leucine zipper protein HOX9; AltName: Full=HD-ZIP protein HOX9; AltName: Full=Homeodomain transcription factor HOX9; AltName: Full=OsHB2; AltName: Full=OsHox9 && PF00046:Homeobox domain|PF01852:START domain|PF08670:MEKHLA domain
zma-miR166a-3p	Zm00001eb250520	2	O82752.1 RecName: Full=Protein DETOXIFICATION 49; Short=AtDTX49; AltName: Full=Multidrug and toxic compound extrusion protein 49; Short=MATE protein 49; AltName: Full=Protein NOVEL ION CARRIER 1; Short=Protein NIC1 && PF01554:MatE
zma-miR166a-3p	Zm00001eb337970	1.8	A2WLR5.2 RecName: Full=Homeobox-leucine zipper protein HOX29; AltName: Full=HD-ZIP protein HOX29; AltName: Full=Homeodomain transcription factor HOX29; AltName: Full=OsHox29 && PF08670:MEKHLA domain|PF00046:Homeobox domain|PF01852:START domain
zma-miR166a-3p	Zm00001eb404260	1.8	A2XBL9.2 RecName: Full=Homeobox-leucine zipper protein HOX10; AltName: Full=HD-ZIP protein HOX10; AltName: Full=Homeodomain transcription factor HOX10; AltName: Full=OsHB1; AltName: Full=OsHox10 && PF01852:START domain|PF08670:MEKHLA domain|PF00046:Homeobox domain
zma-miR166a-5p	Zm00001eb061200	2.5	Q10BX9.1 RecName: Full=FAD synthetase, chloroplastic; AltName: Full=FAD pyrophosphorylase; AltName: Full=FMN adenylyltransferase; AltName: Full=Flavin adenine dinucleotide synthase; Flags: Precursor && PF06574:FAD synthetase
zma-miR166a-5p	Zm00001eb331920	2.5	P08817.2 RecName: Full=Acyl carrier protein 2, chloroplastic; AltName: Full=Acyl carrier protein II; Short=ACP II; Flags: Precursor && PF00550:Phosphopantetheine attachment site
zma-miR166c-5p	Zm00001eb061200	2.2	Q10BX9.1 RecName: Full=FAD synthetase, chloroplastic; AltName: Full=FAD pyrophosphorylase; AltName: Full=FMN adenylyltransferase; AltName: Full=Flavin adenine dinucleotide synthase; Flags: Precursor && PF06574:FAD synthetase
zma-miR166c-5p	Zm00001eb121880	2.5	O75691.3 RecName: Full=Small subunit processome component 20 homolog; AltName: Full=Down-regulated in metastasis protein; AltName: Full=Novel nucleolar protein 73; Short=NNP73; AltName: Full=Protein Key-1A6 && PF07539:Down-regulated in metastasis
zma-miR166c-5p	Zm00001eb126640	2.5	Q657X6.1 RecName: Full=Protein EXECUTER 2, chloroplastic; Short=OsEX2; Flags: Precursor && PF12014:Domain of unknown function (DUF3506)
zma-miR166h-3p	Zm00001eb000690	1.2	A2XBL9.2 RecName: Full=Homeobox-leucine zipper protein HOX10; AltName: Full=HD-ZIP protein HOX10; AltName: Full=Homeodomain transcription factor HOX10; AltName: Full=OsHB1; AltName: Full=OsHox10 && PF08670:MEKHLA domain|PF01852:START domain|PF00046:Homeobox domain
zma-miR166h-3p	Zm00001eb031670	1.2	Q2QM96.1 RecName: Full=Homeobox-leucine zipper protein HOX33; AltName: Full=HD-ZIP protein HOX33; AltName: Full=Homeodomain transcription factor HOX33; AltName: Full=OsHox33 >A2ZMN9.2 RecName: Full=Homeobox-leucine zipper protein HOX33; AltName: Full=HD-ZIP protein HOX33; AltName: Full=Homeodomain transcription factor HOX33; AltName: Full=OsHox33 && PF00046:Homeobox domain|PF01852:START domain|PF…
zma-miR166h-3p	Zm00001eb045630	1.2	Q9AV49.1 RecName: Full=Homeobox-leucine zipper protein HOX9; AltName: Full=HD-ZIP protein HOX9; AltName: Full=Homeodomain transcription factor HOX9; AltName: Full=OsHB2; AltName: Full=OsHox9 && PF00046:Homeobox domain|PF01852:START domain|PF08670:MEKHLA domain
zma-miR166h-3p	Zm00001eb050660	1.2	Q6AST1.1 RecName: Full=Homeobox-leucine zipper protein HOX32; AltName: Full=HD-ZIP protein HOX32; AltName: Full=Homeodomain transcription factor HOX32; AltName: Full=OsHox32 && PF08670:MEKHLA domain|PF00046:Homeobox domain|PF01852:START domain
zma-miR166h-3p	Zm00001eb078090	2.5	Q9ASQ5.1 RecName: Full=Calmodulin-binding receptor-like cytoplasmic kinase 3; Flags: Precursor && PF07714:Protein tyrosine kinase
zma-miR166h-3p	Zm00001eb136060	1.2	Q2QM96.1 RecName: Full=Homeobox-leucine zipper protein HOX33; AltName: Full=HD-ZIP protein HOX33; AltName: Full=Homeodomain transcription factor HOX33; AltName: Full=OsHox33 >A2ZMN9.2 RecName: Full=Homeobox-leucine zipper protein HOX33; AltName: Full=HD-ZIP protein HOX33; AltName: Full=Homeodomain transcription factor HOX33; AltName: Full=OsHox33 && PF01852:START domain|PF08670:MEKHLA domain|PF00…
zma-miR166h-3p	Zm00001eb218730	1.2	Q6AST1.1 RecName: Full=Homeobox-leucine zipper protein HOX32; AltName: Full=HD-ZIP protein HOX32; AltName: Full=Homeodomain transcription factor HOX32; AltName: Full=OsHox32 && PF00046:Homeobox domain|PF01852:START domain|PF08670:MEKHLA domain
zma-miR166h-3p	Zm00001eb223610	1.2	Ribosomal protein L15
zma-miR166h-3p	Zm00001eb250520	2	O82752.1 RecName: Full=Protein DETOXIFICATION 49; Short=AtDTX49; AltName: Full=Multidrug and toxic compound extrusion protein 49; Short=MATE protein 49; AltName: Full=Protein NOVEL ION CARRIER 1; Short=Protein NIC1 && PF01554:MatE
zma-miR166h-3p	Zm00001eb286430	2.2	Q5W659.1 RecName: Full=Protein G1-like9 >A2Y3I2.1 RecName: Full=Protein G1-like9 && PF04852:Protein of unknown function (DUF640)
zma-miR166h-3p	Zm00001eb337970	1.2	A2WLR5.2 RecName: Full=Homeobox-leucine zipper protein HOX29; AltName: Full=HD-ZIP protein HOX29; AltName: Full=Homeodomain transcription factor HOX29; AltName: Full=OsHox29 && PF08670:MEKHLA domain|PF00046:Homeobox domain|PF01852:START domain
zma-miR166h-3p	Zm00001eb404260	1.2	A2XBL9.2 RecName: Full=Homeobox-leucine zipper protein HOX10; AltName: Full=HD-ZIP protein HOX10; AltName: Full=Homeodomain transcription factor HOX10; AltName: Full=OsHB1; AltName: Full=OsHox10 && PF01852:START domain|PF08670:MEKHLA domain|PF00046:Homeobox domain
zma-miR166h-3p	Zm00001eb419810	2.5	Q7XX84.1 RecName: Full=Ethylene receptor 2; Short=OsETR2; AltName: Full=OsPK1 && PF01590:GAF domain|PF00072:Response regulator receiver domain
zma-miR166h-3p	Zm00001eb431000	2.5	Q84JZ6.1 RecName: Full=Multiple organellar RNA editing factor 3, mitochondrial; AltName: Full=RNA editing-interacting protein 3; Flags: Precursor && -
zma-miR166h-5p	Zm00001eb228320	2.5	Q9LSL1.1 RecName: Full=Transcription factor bHLH93; AltName: Full=Basic helix-loop-helix protein 93; Short=AtbHLH93; Short=bHLH 93; AltName: Full=Transcription factor EN 47; AltName: Full=bHLH transcription factor bHLH093 && PF00010:Helix-loop-helix DNA-binding domain
zma-miR166h-5p	Zm00001eb272150	2.5	Q9LSL1.1 RecName: Full=Transcription factor bHLH93; AltName: Full=Basic helix-loop-helix protein 93; Short=AtbHLH93; Short=bHLH 93; AltName: Full=Transcription factor EN 47; AltName: Full=bHLH transcription factor bHLH093 && PF00010:Helix-loop-helix DNA-binding domain
zma-miR166h-5p	Zm00001eb322450	2.5	O65399.3 RecName: Full=Glucan endo-1,3-beta-glucosidase 1; AltName: Full=(1->3)-beta-glucan endohydrolase 1; Short=(1->3)-beta-glucanase 1; AltName: Full=Beta-1,3-endoglucanase 1; Short=Beta-1,3-glucanase 1; Flags: Precursor && PF07983:X8 domain|PF00332:Glycosyl hydrolases family 17
zma-miR166i-5p	Zm00001eb153260	1.8	Q93ZH0.1 RecName: Full=LysM domain-containing GPI-anchored protein 1; Flags: Precursor && PF01476:LysM domain
zma-miR166i-5p	Zm00001eb256190	1.8	Q93ZH0.1 RecName: Full=LysM domain-containing GPI-anchored protein 1; Flags: Precursor && PF01476:LysM domain
zma-miR166i-5p	Zm00001eb337610	2.5	Q8L518.1 RecName: Full=Probable choline kinase 2 && PF01633:Choline/ethanolamine kinase
zma-miR166i-5p	Zm00001eb381180	1.8	LysM domain-containing GPI-anchored protein 1
zma-miR166j-5p	Zm00001eb392120	2.2	F4KDN0.1 RecName: Full=KH domain-containing protein HEN4; AltName: Full=Protein HUA ENHANCER 4 && PF00013:KH domain
zma-miR166k-3p	Zm00001eb229850	2.5	Q3T042.1 RecName: Full=RNA-binding protein NOB1 && PF08772:Nin one binding (NOB1) Zn-ribbon like
zma-miR166l-3p	Zm00001eb000690	1.8	A2XBL9.2 RecName: Full=Homeobox-leucine zipper protein HOX10; AltName: Full=HD-ZIP protein HOX10; AltName: Full=Homeodomain transcription factor HOX10; AltName: Full=OsHB1; AltName: Full=OsHox10 && PF08670:MEKHLA domain|PF01852:START domain|PF00046:Homeobox domain
zma-miR166l-3p	Zm00001eb031670	1.8	Q2QM96.1 RecName: Full=Homeobox-leucine zipper protein HOX33; AltName: Full=HD-ZIP protein HOX33; AltName: Full=Homeodomain transcription factor HOX33; AltName: Full=OsHox33 >A2ZMN9.2 RecName: Full=Homeobox-leucine zipper protein HOX33; AltName: Full=HD-ZIP protein HOX33; AltName: Full=Homeodomain transcription factor HOX33; AltName: Full=OsHox33 && PF00046:Homeobox domain|PF01852:START domain|PF…
zma-miR166l-3p	Zm00001eb045630	1.8	Q9AV49.1 RecName: Full=Homeobox-leucine zipper protein HOX9; AltName: Full=HD-ZIP protein HOX9; AltName: Full=Homeodomain transcription factor HOX9; AltName: Full=OsHB2; AltName: Full=OsHox9 && PF00046:Homeobox domain|PF01852:START domain|PF08670:MEKHLA domain
zma-miR166l-3p	Zm00001eb050660	1.8	Q6AST1.1 RecName: Full=Homeobox-leucine zipper protein HOX32; AltName: Full=HD-ZIP protein HOX32; AltName: Full=Homeodomain transcription factor HOX32; AltName: Full=OsHox32 && PF08670:MEKHLA domain|PF00046:Homeobox domain|PF01852:START domain
zma-miR166l-3p	Zm00001eb136060	1.8	Q2QM96.1 RecName: Full=Homeobox-leucine zipper protein HOX33; AltName: Full=HD-ZIP protein HOX33; AltName: Full=Homeodomain transcription factor HOX33; AltName: Full=OsHox33 >A2ZMN9.2 RecName: Full=Homeobox-leucine zipper protein HOX33; AltName: Full=HD-ZIP protein HOX33; AltName: Full=Homeodomain transcription factor HOX33; AltName: Full=OsHox33 && PF01852:START domain|PF08670:MEKHLA domain|PF00…
zma-miR166l-3p	Zm00001eb218730	1.8	Q6AST1.1 RecName: Full=Homeobox-leucine zipper protein HOX32; AltName: Full=HD-ZIP protein HOX32; AltName: Full=Homeodomain transcription factor HOX32; AltName: Full=OsHox32 && PF00046:Homeobox domain|PF01852:START domain|PF08670:MEKHLA domain
zma-miR166l-3p	Zm00001eb223610	1.8	Ribosomal protein L15
zma-miR166l-3p	Zm00001eb250520	2.2	O82752.1 RecName: Full=Protein DETOXIFICATION 49; Short=AtDTX49; AltName: Full=Multidrug and toxic compound extrusion protein 49; Short=MATE protein 49; AltName: Full=Protein NOVEL ION CARRIER 1; Short=Protein NIC1 && PF01554:MatE
zma-miR166l-3p	Zm00001eb337970	1.8	A2WLR5.2 RecName: Full=Homeobox-leucine zipper protein HOX29; AltName: Full=HD-ZIP protein HOX29; AltName: Full=Homeodomain transcription factor HOX29; AltName: Full=OsHox29 && PF08670:MEKHLA domain|PF00046:Homeobox domain|PF01852:START domain
zma-miR166l-3p	Zm00001eb404260	1.8	A2XBL9.2 RecName: Full=Homeobox-leucine zipper protein HOX10; AltName: Full=HD-ZIP protein HOX10; AltName: Full=Homeodomain transcription factor HOX10; AltName: Full=OsHB1; AltName: Full=OsHox10 && PF01852:START domain|PF08670:MEKHLA domain|PF00046:Homeobox domain
zma-miR166l-5p	Zm00001eb009600	2.2	Q9SLV0.1 RecName: Full=Protein DETOXIFICATION 48; Short=AtDTX48; AltName: Full=Multidrug and toxic compound extrusion protein 48; Short=MATE protein 48; AltName: Full=Protein ABNORMAL SHOOT 4; AltName: Full=Protein BUSH-AND-CHLOROTIC-DWARF 1; Short=Protein BCD1; AltName: Full=Protein ZRIZI && PF01554:MatE
zma-miR166l-5p	Zm00001eb267770	2	Q84J88.1 RecName: Full=Heavy metal-associated isoprenylated plant protein 36; Short=AtHIP36; Flags: Precursor && PF00403:Heavy-metal-associated domain
zma-miR166l-5p	Zm00001eb380890	2.5	Q6H677.1 RecName: Full=Putative expansin-B14; AltName: Full=Beta-expansin-14; AltName: Full=OsEXPB14; AltName: Full=OsaEXPb1.18; Flags: Precursor && PF03330:Rare lipoprotein A (RlpA)-like double-psi beta-barrel|PF01357:Pollen allergen
zma-miR166l-5p	Zm00001eb409700	2.5	A3F5L3.1 RecName: Full=Fatty acid desaturase DES2; Short=SbDES2 && PF11960:Domain of unknown function (DUF3474)|PF00487:Fatty acid desaturase
zma-miR166m-5p	Zm00001eb149830	2.2	Q8S9K3.2 RecName: Full=Zinc finger protein VAR3, chloroplastic; AltName: Full=Protein VARIEGATED 3; Flags: Precursor && -
zma-miR166m-5p	Zm00001eb212800	2.2	Q851R2.1 RecName: Full=Protein argonaute MEL1; AltName: Full=Protein MEIOSIS ARRESTED AT LEPTOTENE 1; Short=OsMEL1 && PF16487:Mid domain of argonaute|PF02170:PAZ domain|PF02171:Piwi domain|PF16486:N-terminal domain of argonaute|PF08699:Argonaute linker 1 domain|PF16488:Argonaute linker 2 domain
zma-miR166m-5p	Zm00001eb416700	2.2	P17770.1 RecName: Full=Aromatic-L-amino-acid decarboxylase; Short=AADC; AltName: Full=DOPA decarboxylase; AltName: Full=Tryptophan decarboxylase && PF00282:Pyridoxal-dependent decarboxylase conserved domain
zma-miR167a-5p	Zm00001eb042640	2.5	O82175.1 RecName: Full=Histone-lysine N-methyltransferase, H3 lysine-9 specific SUVH5; AltName: Full=Histone H3-K9 methyltransferase 5; Short=H3-K9-HMTase 5; AltName: Full=Protein SET DOMAIN GROUP 9; AltName: Full=Suppressor of variegation 3-9 homolog protein 5; Short=Su(var)3-9 homolog protein 5 && -
zma-miR167a-5p	Zm00001eb066640	2.5	Q258Y5.1 RecName: Full=Auxin response factor 12; AltName: Full=OsARF8 && PF02362:B3 DNA binding domain|PF02309:AUX/IAA family|PF06507:Auxin response factor
zma-miR167a-5p	Zm00001eb218390	2.5	Q84ST4.1 RecName: Full=Chlorophyll(ide) b reductase NOL, chloroplastic; AltName: Full=Protein NON-YELLOW COLORING 1-LIKE; Short=OsNOL; Short=Protein NYC1-LIKE; AltName: Full=Short-chain dehydrogenase/reductase NOL; Flags: Precursor && PF00106:short chain dehydrogenase
zma-miR167a-5p	Zm00001eb248390	2.5	Q9SKT1.1 RecName: Full=Ethylene-responsive transcription factor ERF053 && PF00847:AP2 domain
zma-miR167a-5p	Zm00001eb433460	2.5	Q258Y5.1 RecName: Full=Auxin response factor 12; AltName: Full=OsARF8 && PF06507:Auxin response factor|PF02309:AUX/IAA family|PF02362:B3 DNA binding domain
zma-miR167b-3p	Zm00001eb028390	2.5	Q5N7A7.1 RecName: Full=Phosphatidylinositol:ceramide inositolphosphotransferase; AltName: Full=Inositol-phosphorylceramide synthase; Short=IPC synthase; AltName: Full=Protein ENHANCING RPW8-MEDIATED HR-LIKE CELL DEATH 1; AltName: Full=Sphingolipid synthase >B8ACH9.1 RecName: Full=Phosphatidylinositol:ceramide inositolphosphotransferase; AltName: Full=Inositol-phosphorylceramide synthase; Short=IP…
zma-miR167c-3p	Zm00001eb019130	2.5	Q63055.1 RecName: Full=ADP-ribosylation factor-related protein 1; Short=ARF-related protein 1; Short=ARP >Q8BXL7.2 RecName: Full=ADP-ribosylation factor-related protein 1; Short=ARF-related protein 1 && PF00025:ADP-ribosylation factor family
zma-miR167d-3p	Zm00001eb325970	1.8	F4K933.1 RecName: Full=Protein EFFECTOR OF TRANSCRIPTION 2; Short=AtET2 && -
zma-miR167e-3p	Zm00001eb002790	2.5	Q96324.1 RecName: Full=Glutathione S-transferase F11; Short=AtGSTF11; AltName: Full=AtGSTF6; AltName: Full=GST class-phi; AltName: Full=GST class-phi member 11 && PF13417:Glutathione S-transferase, N-terminal domain|PF00043:Glutathione S-transferase, C-terminal domain
zma-miR167e-3p	Zm00001eb379620	2.5	Q5VRH9.1 RecName: Full=U-box domain-containing protein 12; AltName: Full=Plant U-box protein 12; Short=OsPUB12 && PF04564:U-box domain|PF00514:Armadillo/beta-catenin-like repeat
zma-miR167e-3p	Zm00001eb399630	2.5	F4IGA5.1 RecName: Full=Nuclear pore complex protein NUP133; AltName: Full=Nucleoporin 133; AltName: Full=Nucleoporin Nup155-like && PF08801:Nup133 N terminal like|PF03177:Non-repetitive/WGA-negative nucleoporin C-terminal
zma-miR167e-5p	Zm00001eb002010	2.2	Q6S4P4.2 RecName: Full=Transcription factor RF2b && PF00170:bZIP transcription factor
zma-miR167e-5p	Zm00001eb042640	2	O82175.1 RecName: Full=Histone-lysine N-methyltransferase, H3 lysine-9 specific SUVH5; AltName: Full=Histone H3-K9 methyltransferase 5; Short=H3-K9-HMTase 5; AltName: Full=Protein SET DOMAIN GROUP 9; AltName: Full=Suppressor of variegation 3-9 homolog protein 5; Short=Su(var)3-9 homolog protein 5 && -
zma-miR167e-5p	Zm00001eb355970	2.5	Q9ZW07.1 RecName: Full=Pumilio homolog 1; Short=APUM-1; Short=AtPUM1 && PF07990:Nucleic acid binding protein NABP|PF00806:Pumilio-family RNA binding repeat
zma-miR167g-3p	Zm00001eb098900	2.5	Q9FL07.1 RecName: Full=RING-H2 finger protein ATL46; AltName: Full=RING-type E3 ubiquitin transferase ATL46 && PF13639:Ring finger domain
zma-miR167g-3p	Zm00001eb154480	2.5	Q8S2E5.1 RecName: Full=Ribose-phosphate pyrophosphokinase 3, chloroplastic; AltName: Full=Phosphoribosyl pyrophosphate synthase 3; Flags: Precursor && PF00156:Phosphoribosyl transferase domain|PF13793:N-terminal domain of ribose phosphate pyrophosphokinase
zma-miR167g-3p	Zm00001eb168470	2.2	Q9SMS0.1 RecName: Full=NAD(P)H-quinone oxidoreductase subunit T, chloroplastic; AltName: Full=DNA J PROTEIN C75; AltName: Full=NAD(P)H dehydrogenase subunit T; Short=NDH subunit T; AltName: Full=NADH-plastoquinone oxidoreductase subunit T; AltName: Full=Protein CHLORORESPIRATORY REDUCTION J; Flags: Precursor && PF00224:Pyruvate kinase, barrel domain|PF00226:DnaJ domain
zma-miR167g-3p	Zm00001eb215370	2.5	Q42687.1 RecName: Full=ATP synthase delta chain, chloroplastic; AltName: Full=F-ATPase delta chain; Flags: Precursor && PF00213:ATP synthase delta (OSCP) subunit
zma-miR167g-3p	Zm00001eb286230	2.5	Q9FDW1.1 RecName: Full=Transcription factor MYB44; AltName: Full=Myb-related protein 44; Short=AtMYB44; AltName: Full=Myb-related protein R1; Short=AtMYBR1 && PF00249:Myb-like DNA-binding domain
zma-miR167g-3p	Zm00001eb407890	2.5	Q9MA92.2 RecName: Full=Filament-like plant protein 3; Short=AtFPP3 && PF05911:Filament-like plant protein, long coiled-coil
zma-miR167g-3p	Zm00001eb417320	2.5	Q41328.2 RecName: Full=Pto-interacting protein 1; Short=Pti1; AltName: Full=Pto kinase interactor 1 && PF07714:Protein tyrosine kinase|PF00069:Protein kinase domain
zma-miR167h-3p	Zm00001eb061360	2.5	Q2RQW1.1 RecName: Full=50S ribosomal protein L4 && PF00573:Ribosomal protein L4/L1 family
zma-miR167h-3p	Zm00001eb062610	2.5	PF16900:Replication protein A OB domain
zma-miR167h-3p	Zm00001eb076970	2.5	PF16900:Replication protein A OB domain
zma-miR167h-3p	Zm00001eb127880	1.5	F4JY37.1 RecName: Full=Serine/threonine-protein kinase RUNKEL; AltName: Full=Protein EMBRYO DEFECTIVE 3013; AltName: Full=Protein RUNKEL && PF00069:Protein kinase domain
zma-miR167h-3p	Zm00001eb168670	2.5	Q9FMJ0.1 RecName: Full=Phosphatidylinositol 4-kinase beta 1; Short=PI4-kinase beta 1; Short=PtdIns-4-kinase beta 1; AltName: Full=Phosphatidylinositol 4-OH kinase beta1; Short=AtPI4Kbeta1; Short=PI-4Kbeta1 && PF00454:Phosphatidylinositol 3- and 4-kinase
zma-miR167h-3p	Zm00001eb195640	2	Q9SZE4.1 RecName: Full=Vacuolar protein sorting-associated protein 32 homolog 2; Short=AtVPS32-2; AltName: Full=Charged multivesicular body protein 4 homolog 2; AltName: Full=ESCRT-III complex subunit VPS32 homolog 2 && PF03357:Snf7
zma-miR167h-3p	Zm00001eb225330	2.5	PF16900:Replication protein A OB domain
zma-miR167h-3p	Zm00001eb304780	2	B2ZX90.1 RecName: Full=Chromatin assembly factor 1 subunit FSM; Short=CAF-1 subunit FSM; AltName: Full=CAF-1 p150 homolog; AltName: Full=Protein FASCIATA 1 homolog; AltName: Full=Protein FLATTENED SHOOT MERISTEM && PF12253:Chromatin assembly factor 1 subunit A
zma-miR167h-3p	Zm00001eb353990	2.2	Q84MZ4.1 RecName: Full=Transcription factor IIIA; Short=AtTFIIIA && -
zma-miR167h-3p	Zm00001eb433860	2.5	Q7XKE9.1 RecName: Full=Clathrin light chain 1 && PF01086:Clathrin light chain
zma-miR167j-3p	Zm00001eb050870	2.5	O22558.2 RecName: Full=Serine/threonine-protein kinase STY8; AltName: Full=Serine/threonine/tyrosine-protein kinase 8 && PF07714:Protein tyrosine kinase
zma-miR167j-3p	Zm00001eb136190	2.5	Q8GWT1.1 RecName: Full=Probable galacturonosyltransferase 14 && PF01501:Glycosyl transferase family 8
zma-miR167j-3p	Zm00001eb197180	2.5	Q5Z880.1 RecName: Full=ERAD-associated E3 ubiquitin-protein ligase HRD1 && PF13639:Ring finger domain
zma-miR167j-3p	Zm00001eb236340	2.5	Q9FL54.1 RecName: Full=Chaperone protein dnaJ 6; Short=AtDjC6; Short=AtJ6 && PF00226:DnaJ domain
zma-miR167j-3p	Zm00001eb266870	2.5	PF02466:Tim17/Tim22/Tim23/Pmp24 family
zma-miR167j-3p	Zm00001eb326520	2.5	Q9XGC9.1 RecName: Full=DNA mismatch repair protein MSH2; AltName: Full=MUS1 && PF05190:MutS family domain IV|PF05188:MutS domain II|PF05192:MutS domain III|PF01624:MutS domain I|PF00488:MutS domain V
zma-miR168a-3p	Zm00001eb066250	2.5	Q9LHE3.1 RecName: Full=Protein ASPARTIC PROTEASE IN GUARD CELL 2; Short=AtASPG2; Flags: Precursor && PF14543:Xylanase inhibitor N-terminal|PF14541:Xylanase inhibitor C-terminal
zma-miR168a-3p	Zm00001eb393840	2.5	Q9SII8.1 RecName: Full=Ubiquitin domain-containing protein DSK2b && PF00240:Ubiquitin family|PF00627:UBA/TS-N domain
zma-miR168a-5p	Zm00001eb417810	2.5	Q75KK8.1 RecName: Full=Mitogen-activated protein kinase 14; Short=MAP kinase 14 && PF00069:Protein kinase domain
zma-miR168b-3p	Zm00001eb000720	2.5	A6MVV9.1 RecName: Full=Chloroplast envelope membrane protein (chloroplast) [Rhodomonas salina] && PF03040:CemA family
zma-miR168b-3p	Zm00001eb014110	2.5	Q8H0B2.1 RecName: Full=Probable UDP-arabinose 4-epimerase 3; AltName: Full=OsUEL-3; AltName: Full=UDP-D-xylose 4-epimerase 3; AltName: Full=UDP-galactose 4-epimerase-like protein 3 && PF16363:GDP-mannose 4,6 dehydratase
zma-miR168b-3p	Zm00001eb075700	2.2	Q25AG5.1 RecName: Full=Elicitor-responsive protein 3; AltName: Full=16 kDa phloem protein; AltName: Full=RPP16 >Q0JBH9.1 RecName: Full=Elicitor-responsive protein 3; Short=OsERG3; AltName: Full=16 kDa phloem protein; AltName: Full=RPP16 && PF00168:C2 domain
zma-miR168b-3p	Zm00001eb396490	2.5	Q8H0B2.1 RecName: Full=Probable UDP-arabinose 4-epimerase 3; AltName: Full=OsUEL-3; AltName: Full=UDP-D-xylose 4-epimerase 3; AltName: Full=UDP-galactose 4-epimerase-like protein 3 && PF16363:GDP-mannose 4,6 dehydratase
zma-miR169a-3p	Zm00001eb039310	2.5	Q9LIR4.1 RecName: Full=Dihydroxy-acid dehydratase, chloroplastic; Short=AtDHAD; Short=DAD; Flags: Precursor && PF00920:Dehydratase family
zma-miR169a-3p	Zm00001eb243600	2.2	O65154.1 RecName: Full=RNA polymerase II transcriptional coactivator KIWI && PF02229:Transcriptional Coactivator p15 (PC4)
zma-miR169a-3p	Zm00001eb279190	2.5	I4DST8.1 RecName: Full=Tuliposide A-converting enzyme 1, chloroplastic; Short=TgTCEA1; Flags: Precursor && PF07859:alpha/beta hydrolase fold
zma-miR169a-3p	Zm00001eb368260	2.5	O82117.1 RecName: Full=Zinc finger protein CO3; AltName: Full=Protein CONSTANS-like CO3; Short=OsCO3 && PF06203:CCT motif
zma-miR169a-5p	Zm00001eb005690	2	Q9LVJ7.1 RecName: Full=Nuclear transcription factor Y subunit A-6; Short=AtNF-YA-6 && PF02045:CCAAT-binding transcription factor (CBF-B/NF-YA) subunit B
zma-miR169a-5p	Zm00001eb019780	2	Q9LVJ7.1 RecName: Full=Nuclear transcription factor Y subunit A-6; Short=AtNF-YA-6 && PF02045:CCAAT-binding transcription factor (CBF-B/NF-YA) subunit B
zma-miR169a-5p	Zm00001eb032000	2	Q9M9X4.1 RecName: Full=Nuclear transcription factor Y subunit A-2; Short=AtNF-YA-2; AltName: Full=Transcriptional activator HAP2B && PF02045:CCAAT-binding transcription factor (CBF-B/NF-YA) subunit B
zma-miR169a-5p	Zm00001eb035700	2.5	Q9LJX4.2 RecName: Full=Pumilio homolog 5; Short=APUM-5; Short=AtPUM5 && PF00806:Pumilio-family RNA binding repeat
zma-miR169a-5p	Zm00001eb050320	2	Q9LVJ7.1 RecName: Full=Nuclear transcription factor Y subunit A-6; Short=AtNF-YA-6 && PF02045:CCAAT-binding transcription factor (CBF-B/NF-YA) subunit B
zma-miR169a-5p	Zm00001eb053830	2.5	Q945M9.1 RecName: Full=Nuclear transcription factor Y subunit A-9; Short=AtNF-YA-9 && PF02045:CCAAT-binding transcription factor (CBF-B/NF-YA) subunit B
zma-miR169a-5p	Zm00001eb108930	2	Q93ZH2.2 RecName: Full=Nuclear transcription factor Y subunit A-3; Short=AtNF-YA-3; AltName: Full=Transcriptional activator HAP2C && PF02045:CCAAT-binding transcription factor (CBF-B/NF-YA) subunit B
zma-miR169a-5p	Zm00001eb156520	2.5	Q9M2Y9.1 RecName: Full=Transcription factor RAX3; AltName: Full=Myb-related protein 84; Short=AtMYB84; AltName: Full=Protein REGULATOR OF AXILLARY MERISTEMS 3 && PF00249:Myb-like DNA-binding domain
zma-miR169a-5p	Zm00001eb218610	2	Q8LFU0.2 RecName: Full=Nuclear transcription factor Y subunit A-10; Short=AtNF-YA-10 && PF02045:CCAAT-binding transcription factor (CBF-B/NF-YA) subunit B
zma-miR169a-5p	Zm00001eb256650	2	Q9SYH4.1 RecName: Full=Nuclear transcription factor Y subunit A-5; Short=AtNF-YA-5 && PF02045:CCAAT-binding transcription factor (CBF-B/NF-YA) subunit B
zma-miR169a-5p	Zm00001eb327230	2	Q9SYH4.1 RecName: Full=Nuclear transcription factor Y subunit A-5; Short=AtNF-YA-5 && PF02045:CCAAT-binding transcription factor (CBF-B/NF-YA) subunit B
zma-miR169c-5p	Zm00001eb005690	1.8	Q9LVJ7.1 RecName: Full=Nuclear transcription factor Y subunit A-6; Short=AtNF-YA-6 && PF02045:CCAAT-binding transcription factor (CBF-B/NF-YA) subunit B
zma-miR169c-5p	Zm00001eb019780	2.2	Q9LVJ7.1 RecName: Full=Nuclear transcription factor Y subunit A-6; Short=AtNF-YA-6 && PF02045:CCAAT-binding transcription factor (CBF-B/NF-YA) subunit B
zma-miR169c-5p	Zm00001eb032000	2.2	Q9M9X4.1 RecName: Full=Nuclear transcription factor Y subunit A-2; Short=AtNF-YA-2; AltName: Full=Transcriptional activator HAP2B && PF02045:CCAAT-binding transcription factor (CBF-B/NF-YA) subunit B
zma-miR169c-5p	Zm00001eb035700	2.2	Q9LJX4.2 RecName: Full=Pumilio homolog 5; Short=APUM-5; Short=AtPUM5 && PF00806:Pumilio-family RNA binding repeat
zma-miR169c-5p	Zm00001eb050320	2.2	Q9LVJ7.1 RecName: Full=Nuclear transcription factor Y subunit A-6; Short=AtNF-YA-6 && PF02045:CCAAT-binding transcription factor (CBF-B/NF-YA) subunit B
zma-miR169c-5p	Zm00001eb053830	2.5	Q945M9.1 RecName: Full=Nuclear transcription factor Y subunit A-9; Short=AtNF-YA-9 && PF02045:CCAAT-binding transcription factor (CBF-B/NF-YA) subunit B
zma-miR169c-5p	Zm00001eb108930	2.2	Q93ZH2.2 RecName: Full=Nuclear transcription factor Y subunit A-3; Short=AtNF-YA-3; AltName: Full=Transcriptional activator HAP2C && PF02045:CCAAT-binding transcription factor (CBF-B/NF-YA) subunit B
zma-miR169c-5p	Zm00001eb156520	2.2	Q9M2Y9.1 RecName: Full=Transcription factor RAX3; AltName: Full=Myb-related protein 84; Short=AtMYB84; AltName: Full=Protein REGULATOR OF AXILLARY MERISTEMS 3 && PF00249:Myb-like DNA-binding domain
zma-miR169c-5p	Zm00001eb218610	2.2	Q8LFU0.2 RecName: Full=Nuclear transcription factor Y subunit A-10; Short=AtNF-YA-10 && PF02045:CCAAT-binding transcription factor (CBF-B/NF-YA) subunit B
zma-miR169c-5p	Zm00001eb256650	2	Q9SYH4.1 RecName: Full=Nuclear transcription factor Y subunit A-5; Short=AtNF-YA-5 && PF02045:CCAAT-binding transcription factor (CBF-B/NF-YA) subunit B
zma-miR169c-5p	Zm00001eb327230	2.2	Q9SYH4.1 RecName: Full=Nuclear transcription factor Y subunit A-5; Short=AtNF-YA-5 && PF02045:CCAAT-binding transcription factor (CBF-B/NF-YA) subunit B
zma-miR169d	Zm00001eb186820	2.5	O48646.2 RecName: Full=Probable phospholipid hydroperoxide glutathione peroxidase 6, mitochondrial; Short=AtGPX1; Short=PHGPx; Flags: Precursor && PF00255:Glutathione peroxidase
zma-miR169d	Zm00001eb219690	2.5	Q10HL3.1 RecName: Full=Endoribonuclease Dicer homolog 2a; AltName: Full=Dicer-like protein 2a; Short=OsDCL2a && PF00270:DEAD/DEAH box helicase|PF03368:Dicer dimerisation domain|PF00636:Ribonuclease III domain|PF00035:Double-stranded RNA binding motif|PF00271:Helicase conserved C-terminal domain|PF02170:PAZ domain
zma-miR169f-5p	Zm00001eb005690	2	Q9LVJ7.1 RecName: Full=Nuclear transcription factor Y subunit A-6; Short=AtNF-YA-6 && PF02045:CCAAT-binding transcription factor (CBF-B/NF-YA) subunit B
zma-miR169f-5p	Zm00001eb019780	2	Q9LVJ7.1 RecName: Full=Nuclear transcription factor Y subunit A-6; Short=AtNF-YA-6 && PF02045:CCAAT-binding transcription factor (CBF-B/NF-YA) subunit B
zma-miR169f-5p	Zm00001eb032000	1.8	Q9M9X4.1 RecName: Full=Nuclear transcription factor Y subunit A-2; Short=AtNF-YA-2; AltName: Full=Transcriptional activator HAP2B && PF02045:CCAAT-binding transcription factor (CBF-B/NF-YA) subunit B
zma-miR169f-5p	Zm00001eb035700	2.5	Q9LJX4.2 RecName: Full=Pumilio homolog 5; Short=APUM-5; Short=AtPUM5 && PF00806:Pumilio-family RNA binding repeat
zma-miR169f-5p	Zm00001eb050320	1.8	Q9LVJ7.1 RecName: Full=Nuclear transcription factor Y subunit A-6; Short=AtNF-YA-6 && PF02045:CCAAT-binding transcription factor (CBF-B/NF-YA) subunit B
zma-miR169f-5p	Zm00001eb053830	2.5	Q945M9.1 RecName: Full=Nuclear transcription factor Y subunit A-9; Short=AtNF-YA-9 && PF02045:CCAAT-binding transcription factor (CBF-B/NF-YA) subunit B
zma-miR169f-5p	Zm00001eb108930	2	Q93ZH2.2 RecName: Full=Nuclear transcription factor Y subunit A-3; Short=AtNF-YA-3; AltName: Full=Transcriptional activator HAP2C && PF02045:CCAAT-binding transcription factor (CBF-B/NF-YA) subunit B
zma-miR169f-5p	Zm00001eb156520	2	Q9M2Y9.1 RecName: Full=Transcription factor RAX3; AltName: Full=Myb-related protein 84; Short=AtMYB84; AltName: Full=Protein REGULATOR OF AXILLARY MERISTEMS 3 && PF00249:Myb-like DNA-binding domain
zma-miR169f-5p	Zm00001eb218610	1.8	Q8LFU0.2 RecName: Full=Nuclear transcription factor Y subunit A-10; Short=AtNF-YA-10 && PF02045:CCAAT-binding transcription factor (CBF-B/NF-YA) subunit B
zma-miR169f-5p	Zm00001eb256650	2	Q9SYH4.1 RecName: Full=Nuclear transcription factor Y subunit A-5; Short=AtNF-YA-5 && PF02045:CCAAT-binding transcription factor (CBF-B/NF-YA) subunit B
zma-miR169f-5p	Zm00001eb327230	2	Q9SYH4.1 RecName: Full=Nuclear transcription factor Y subunit A-5; Short=AtNF-YA-5 && PF02045:CCAAT-binding transcription factor (CBF-B/NF-YA) subunit B
zma-miR169i-3p	Zm00001eb000210	2	P22180.1 RecName: Full=Plasma membrane ATPase 1; AltName: Full=Proton pump 1 && PF00690:Cation transporter/ATPase, N-terminus|PF00702:haloacid dehalogenase-like hydrolase|PF00122:E1-E2 ATPase
zma-miR169i-3p	Zm00001eb000870	2.5	Q9SD34.3 RecName: Full=Zinc finger CCCH domain-containing protein 44; Short=AtC3H44 && PF02213:GYF domain|PF02201:SWIB/MDM2 domain|PF03126:Plus-3 domain
zma-miR169i-3p	Zm00001eb001570	2.5	Q8LMR2.1 RecName: Full=Endoribonuclease Dicer homolog 1; AltName: Full=Dicer-like protein 1; Short=OsDCL1 && PF03368:Dicer dimerisation domain|PF00271:Helicase conserved C-terminal domain|PF14709:double strand RNA binding domain from DEAD END PROTEIN 1|PF00270:DEAD/DEAH box helicase|PF02170:PAZ domain|PF00636:Ribonuclease III domain
zma-miR169i-3p	Zm00001eb005820	2	B9DFX7.1 RecName: Full=Copper-transporting ATPase PAA2, chloroplastic; AltName: Full=Protein HEAVY METAL ATPASE 8; Flags: Precursor && PF00122:E1-E2 ATPase|PF00403:Heavy-metal-associated domain|PF00702:haloacid dehalogenase-like hydrolase
zma-miR169i-3p	Zm00001eb023090	2.5	O48538.1 RecName: Full=Respiratory burst oxidase homolog protein F; AltName: Full=Cytochrome b245 beta chain homolog RbohAp108; AltName: Full=NADPH oxidase RBOHF; Short=AtRBOHF && PF08022:FAD-binding domain|PF08030:Ferric reductase NAD binding domain|PF01794:Ferric reductase like transmembrane component
zma-miR169i-3p	Zm00001eb027100	2.5	Q0WLC6.2 RecName: Full=Pentatricopeptide repeat-containing protein MRL1, chloroplastic; AltName: Full=Protein MATURATION OF RBCL 1; Short=AtMRL1; Flags: Precursor && PF13041:PPR repeat family
zma-miR169i-3p	Zm00001eb036790	2.5	P35685.1 RecName: Full=60S ribosomal protein L7a-1 >P0DKK7.1 RecName: Full=60S ribosomal protein L7a-2 && PF01248:Ribosomal protein L7Ae/L30e/S12e/Gadd45 family
zma-miR169i-3p	Zm00001eb062510	2	Q08704.1 RecName: Full=Chalcone--flavonone isomerase; Short=Chalcone isomerase && PF02431:Chalcone-flavanone isomerase
zma-miR169i-3p	Zm00001eb067750	2.5	Q7XPY2.1 RecName: Full=Plasma membrane ATPase; AltName: Full=Proton pump && PF00702:haloacid dehalogenase-like hydrolase|PF00122:E1-E2 ATPase|PF00690:Cation transporter/ATPase, N-terminus
zma-miR169i-3p	Zm00001eb072000	2.5	O50003.1 RecName: Full=60S ribosomal protein L12 && PF00298:Ribosomal protein L11, RNA binding domain|PF03946:Ribosomal protein L11, N-terminal domain
zma-miR169i-3p	Zm00001eb081270	2.5	P59169.2 RecName: Full=Histone H3.3; AltName: Full=Histone H3.2 >Q71V89.3 RecName: Full=Histone H3.3 >P69245.2 RecName: Full=Histone H3.3 >P69244.2 RecName: Full=Histone H3.3; AltName: Full=Histone H3.2; AltName: Full=Minor histone H3 >Q71H73.3 RecName: Full=Histone H3.3 >Q6RUR1.3 RecName: Full=Histone H3.3 >Q71U98.3 RecName: Full=Histone H3.3 >Q711T2.3 RecName: Full=Histone H3.3 >Q76N23.1 RecNam…
zma-miR169i-3p	Zm00001eb084920	2.5	P50883.2 RecName: Full=60S ribosomal protein L12-1 && PF00298:Ribosomal protein L11, RNA binding domain|PF03946:Ribosomal protein L11, N-terminal domain
zma-miR169i-3p	Zm00001eb102500	2	P35685.1 RecName: Full=60S ribosomal protein L7a-1 >P0DKK7.1 RecName: Full=60S ribosomal protein L7a-2 && PF01248:Ribosomal protein L7Ae/L30e/S12e/Gadd45 family
zma-miR169i-3p	Zm00001eb106920	2.5	O64937.2 RecName: Full=Elongation factor 1-alpha; Short=EF-1-alpha && PF03144:Elongation factor Tu domain 2|PF00009:Elongation factor Tu GTP binding domain|PF03143:Elongation factor Tu C-terminal domain
zma-miR169i-3p	Zm00001eb118840	2	Q9ZWA6.1 RecName: Full=Zinc finger protein MAGPIE; AltName: Full=Protein indeterminate-domain 3 && -
zma-miR169i-3p	Zm00001eb139560	2.5	PF03168:Late embryogenesis abundant protein
zma-miR169i-3p	Zm00001eb161100	2.5	Increased DNA methylation 1
zma-miR169i-3p	Zm00001eb174100	2.5	O22193.3 RecName: Full=U-box domain-containing protein 4; AltName: Full=Plant U-box protein 4 && PF00514:Armadillo/beta-catenin-like repeat|PF04564:U-box domain
zma-miR169i-3p	Zm00001eb181160	1.8	Q9SEI4.1 RecName: Full=26S protease regulatory subunit 6B homolog; AltName: Full=26S protease subunit 6B homolog; AltName: Full=26S proteasome AAA-ATPase subunit RPT3; AltName: Full=Protein BMAA insensitive morphology 409; AltName: Full=Regulatory particle triple-A ATPase subunit 3 && PF00004:ATPase family associated with various cellular activities (AAA)
zma-miR169i-3p	Zm00001eb183500	1.8	Q941I6.1 RecName: Full=DNA mismatch repair protein PMS1; AltName: Full=Postmeiotic segregation protein 1; AltName: Full=Protein POSTMEIOTIC SEGREGATION 1 && PF01119:DNA mismatch repair protein, C-terminal domain|PF13589:Histidine kinase-, DNA gyrase B-, and HSP90-like ATPase|PF08676:MutL C terminal dimerisation domain
zma-miR169i-3p	Zm00001eb188040	2.5	O50003.1 RecName: Full=60S ribosomal protein L12 && PF03946:Ribosomal protein L11, N-terminal domain|PF00298:Ribosomal protein L11, RNA binding domain
zma-miR169i-3p	Zm00001eb194380	2.5	Q94AI6.1 RecName: Full=Exocyst complex component SEC6; Short=AtSec6 && PF06046:Exocyst complex component Sec6
zma-miR169i-3p	Zm00001eb195860	2.5	Q9SJD4.1 RecName: Full=Long chain acyl-CoA synthetase 8 && PF00501:AMP-binding enzyme
zma-miR169i-3p	Zm00001eb199600	2	Q2QMX9.1 RecName: Full=Calcium-transporting ATPase 1, plasma membrane-type; AltName: Full=Ca(2+)-ATPase isoform 1; AltName: Full=Plastid envelope ATPase 1 && PF12515:Ca2+-ATPase N terminal autoinhibitory domain|PF00690:Cation transporter/ATPase, N-terminus|PF12710:haloacid dehalogenase-like hydrolase|PF00122:E1-E2 ATPase|PF00689:Cation transporting ATPase, C-terminus
zma-miR169i-3p	Zm00001eb201120	2.5	Q8VYD3.1 RecName: Full=U11/U12 small nuclear ribonucleoprotein 59 kDa protein; Short=U11/U12 snRNP 59 kDa protein; Short=U11/U12-59K && PF06418:CTP synthase N-terminus
zma-miR169i-3p	Zm00001eb216880	2.5	P21641.1 RecName: Full=Oleosin Zm-II; AltName: Full=Lipid body-associated protein L2; AltName: Full=Oleosin 18 kDa && PF01277:Oleosin
zma-miR169i-3p	Zm00001eb225820	2.5	Q9LJB4.1 RecName: Full=Malonyl-CoA:anthocyanidin 5-O-glucoside-6''-O-malonyltransferase; AltName: Full=Anthocyanin 5-aromatic acyltransferase-like protein; Short=At5MAT && PF02458:Transferase family
zma-miR169i-3p	Zm00001eb234120	2.5	Q6QHD1.1 RecName: Full=WRKY transcription factor WRKY71; Short=OsWRKY71 && PF03106:WRKY DNA -binding domain
zma-miR169i-3p	Zm00001eb236650	2.5	Q9SEI4.1 RecName: Full=26S protease regulatory subunit 6B homolog; AltName: Full=26S protease subunit 6B homolog; AltName: Full=26S proteasome AAA-ATPase subunit RPT3; AltName: Full=Protein BMAA insensitive morphology 409; AltName: Full=Regulatory particle triple-A ATPase subunit 3 && PF00004:ATPase family associated with various cellular activities (AAA)
zma-miR169i-3p	Zm00001eb250310	2	Q6EU10.1 RecName: Full=Probable N6-adenosine-methyltransferase MT-A70-like && PF05063:MT-A70
zma-miR169i-3p	Zm00001eb251610	2.5	P50883.2 RecName: Full=60S ribosomal protein L12-1 && PF03946:Ribosomal protein L11, N-terminal domain|PF00298:Ribosomal protein L11, RNA binding domain
zma-miR169i-3p	Zm00001eb255120	2.2	Q9SCY3.1 RecName: Full=Photosynthetic NDH subunit of lumenal location 4, chloroplastic; AltName: Full=FK506-binding protein 16-2; Short=AtFKBP16-2; AltName: Full=Immunophilin FKBP16-2; AltName: Full=Peptidyl-prolyl cis-trans isomerase FKBP16-2; Short=PPIase FKBP16-2; AltName: Full=Rotamase; Flags: Precursor && PF00254:FKBP-type peptidyl-prolyl cis-trans isomerase
zma-miR169i-3p	Zm00001eb257760	2	Q6K669.1 RecName: Full=Leucine aminopeptidase 2, chloroplastic; AltName: Full=Leucyl aminopeptidase 2; Short=LAP 2; AltName: Full=Proline aminopeptidase 2; AltName: Full=Prolyl aminopeptidase 2; Flags: Precursor && PF00883:Cytosol aminopeptidase family, catalytic domain|PF02789:Cytosol aminopeptidase family, N-terminal domain
zma-miR169i-3p	Zm00001eb260470	2.5	O22193.3 RecName: Full=U-box domain-containing protein 4; AltName: Full=Plant U-box protein 4 && PF04564:U-box domain|PF00514:Armadillo/beta-catenin-like repeat
zma-miR169i-3p	Zm00001eb285210	2.5	O64937.2 RecName: Full=Elongation factor 1-alpha; Short=EF-1-alpha && PF03143:Elongation factor Tu C-terminal domain|PF00009:Elongation factor Tu GTP binding domain|PF03144:Elongation factor Tu domain 2
zma-miR169i-3p	Zm00001eb285220	2.5	O64937.2 RecName: Full=Elongation factor 1-alpha; Short=EF-1-alpha && PF03144:Elongation factor Tu domain 2|PF03143:Elongation factor Tu C-terminal domain|PF00009:Elongation factor Tu GTP binding domain
zma-miR169i-3p	Zm00001eb285230	2.5	O64937.2 RecName: Full=Elongation factor 1-alpha; Short=EF-1-alpha && PF00009:Elongation factor Tu GTP binding domain|PF03143:Elongation factor Tu C-terminal domain
zma-miR169i-3p	Zm00001eb287230	1.5	Q9SCN0.1 RecName: Full=Probable glycosyltransferase STELLO2 && PF03385:Protein of unknown function, DUF288
zma-miR169i-3p	Zm00001eb317140	2.5	Q00416.2 RecName: Full=Helicase SEN1; AltName: Full=tRNA-splicing endonuclease positive effector && PF13087:AAA domain|PF13086:AAA domain
zma-miR169i-3p	Zm00001eb317810	2	P35685.1 RecName: Full=60S ribosomal protein L7a-1 >P0DKK7.1 RecName: Full=60S ribosomal protein L7a-2 && PF01248:Ribosomal protein L7Ae/L30e/S12e/Gadd45 family
zma-miR169i-3p	Zm00001eb321340	2	Q9LXH5.1 RecName: Full=Putative vacuolar protein sorting-associated protein 24 homolog 2; Short=AtVPS24-2; AltName: Full=Charged multivesicular body protein 3 homolog 2; AltName: Full=ESCRT-III complex subunit VPS24 homolog 2 && PF03357:Snf7
zma-miR169i-3p	Zm00001eb324270	2.5	O64937.2 RecName: Full=Elongation factor 1-alpha; Short=EF-1-alpha && PF03144:Elongation factor Tu domain 2|PF03143:Elongation factor Tu C-terminal domain|PF00009:Elongation factor Tu GTP binding domain
zma-miR169i-3p	Zm00001eb326410	2.5	Q67ZB3.1 RecName: Full=FRIGIDA-like protein 3 && PF07899:Frigida-like protein
zma-miR169i-3p	Zm00001eb330920	2	Q6Z4N3.1 RecName: Full=Thioredoxin-like 1-1, chloroplastic; AltName: Full=Lilium-type thioredoxin 1-1 && PF00085:Thioredoxin
zma-miR169i-3p	Zm00001eb339090	2.5	Q8VYD3.1 RecName: Full=U11/U12 small nuclear ribonucleoprotein 59 kDa protein; Short=U11/U12 snRNP 59 kDa protein; Short=U11/U12-59K && PF16021:Programmed cell death protein 7
zma-miR169i-3p	Zm00001eb339510	2.2	Q9ZWA6.1 RecName: Full=Zinc finger protein MAGPIE; AltName: Full=Protein indeterminate-domain 3 && -
zma-miR169i-3p	Zm00001eb341310	2.5	K7VCB9.1 RecName: Full=Hydroxyethylthiazole kinase; AltName: Full=4-methyl-5-beta-hydroxyethylthiazole kinase; Short=TH kinase; Short=Thz kinase && PF02110:Hydroxyethylthiazole kinase family
zma-miR169i-3p	Zm00001eb346210	2.5	O64937.2 RecName: Full=Elongation factor 1-alpha; Short=EF-1-alpha && PF03143:Elongation factor Tu C-terminal domain|PF00009:Elongation factor Tu GTP binding domain|PF03144:Elongation factor Tu domain 2
zma-miR169i-3p	Zm00001eb346230	2.5	O64937.2 RecName: Full=Elongation factor 1-alpha; Short=EF-1-alpha && PF03144:Elongation factor Tu domain 2|PF00009:Elongation factor Tu GTP binding domain|PF03143:Elongation factor Tu C-terminal domain
zma-miR169i-3p	Zm00001eb346360	2.5	Elongation factor 1-alpha
zma-miR169i-3p	Zm00001eb362820	2.5	Q942A1.1 RecName: Full=Two-component response regulator ORR4; AltName: Full=OsRR4 >Q4GZK7.1 RecName: Full=Two-component response regulator ORR4; AltName: Full=Type A response regulator 4; Short=OsRR4 && PF00072:Response regulator receiver domain
zma-miR169i-3p	Zm00001eb365950	2.5	Q7F2Z1.1 RecName: Full=PHD finger protein ALFIN-LIKE 6 && PF00628:PHD-finger|PF12165:Domain of unknown function (DUF3594)
zma-miR169i-3p	Zm00001eb366800	2.5	Q9FG38.1 RecName: Full=Sorting nexin 1; Short=AtSNX1; AltName: Full=Vacuolar protein sorting-associated protein 5 homolog && PF00787:PX domain|PF09325:Vps5 C terminal like
zma-miR169i-3p	Zm00001eb367510	2.5	Protein STRICTOSIDINE SYNTHASE-LIKE 11
zma-miR169i-3p	Zm00001eb375690	2.5	P46547.3 RecName: Full=Proline iminopeptidase; Short=PIP; AltName: Full=Prolyl aminopeptidase; Short=PAP && PF00561:alpha/beta hydrolase fold
zma-miR169i-3p	Zm00001eb376570	2.5	Q9FJ45.1 RecName: Full=GDSL esterase/lipase At5g45910; AltName: Full=Extracellular lipase At5g45910; Flags: Precursor && PF00657:GDSL-like Lipase/Acylhydrolase
zma-miR169i-3p	Zm00001eb397630	2.5	Q9M2U1.2 RecName: Full=Dof zinc finger protein DOF3.6; Short=AtDOF3.6; AltName: Full=OBF-binding protein 3 && PF02701:Dof domain, zinc finger
zma-miR169i-3p	Zm00001eb401040	2.5	Q9XIH7.1 RecName: Full=Putative polyol transporter 1 && -
zma-miR169i-3p	Zm00001eb405190	1.5	Q2QY12.1 RecName: Full=Probable calcium-transporting ATPase 4, plasma membrane-type; AltName: Full=Ca(2+)-ATPase isoform 4 && PF00702:haloacid dehalogenase-like hydrolase|PF00122:E1-E2 ATPase|PF00690:Cation transporter/ATPase, N-terminus|PF00689:Cation transporting ATPase, C-terminus|PF12515:Ca2+-ATPase N terminal autoinhibitory domain
zma-miR169i-3p	Zm00001eb407270	2.5	Q8VYD3.1 RecName: Full=U11/U12 small nuclear ribonucleoprotein 59 kDa protein; Short=U11/U12 snRNP 59 kDa protein; Short=U11/U12-59K && PF06418:CTP synthase N-terminus
zma-miR169i-3p	Zm00001eb411380	2.5	P49235.1 RecName: Full=4-hydroxy-7-methoxy-3-oxo-3,4-dihydro-2H-1,4-benzoxazin-2-yl glucoside beta-D-glucosidase 1, chloroplastic; AltName: Full=Beta-D-glucoside glucohydrolase; AltName: Full=Beta-glucosidase 1; Short=ZmGlu1; Flags: Precursor && PF00232:Glycosyl hydrolase family 1
zma-miR169i-3p	Zm00001eb411680	2.5	Q41761.1 RecName: Full=4-hydroxy-7-methoxy-3-oxo-3,4-dihydro-2H-1,4-benzoxazin-2-yl glucoside beta-D-glucosidase 2, chloroplastic; AltName: Full=Beta-glucosidase 2; Short=ZmGlu2; Flags: Precursor && PF00232:Glycosyl hydrolase family 1
zma-miR169i-3p	Zm00001eb415070	2.2	Q6JD70.1 RecName: Full=Sesquithujene synthase A; AltName: Full=Terpene synthase 5; Short=tps5-Del1 && PF03936:Terpene synthase family, metal binding domain|PF01397:Terpene synthase, N-terminal domain
zma-miR169i-3p	Zm00001eb424310	2	O04331.1 RecName: Full=Prohibitin-3, mitochondrial; Short=Atphb3; AltName: Full=Protein ENHANCED ETHYLENE RESPONSE 3 && PF01145:SPFH domain / Band 7 family
zma-miR169i-3p	Zm00001eb430180	2.5	60S ribosomal protein L12
zma-miR169i-3p	Zm00001eb432460	2.5	Q94AW5.1 RecName: Full=Ethylene-responsive transcription factor ERF003 && PF00847:AP2 domain
zma-miR169i-3p	Zm00001eb434550	2.5	ABC transporter G family member 5
zma-miR169i-5p	Zm00001eb005690	2	Q9LVJ7.1 RecName: Full=Nuclear transcription factor Y subunit A-6; Short=AtNF-YA-6 && PF02045:CCAAT-binding transcription factor (CBF-B/NF-YA) subunit B
zma-miR169i-5p	Zm00001eb019780	2.2	Q9LVJ7.1 RecName: Full=Nuclear transcription factor Y subunit A-6; Short=AtNF-YA-6 && PF02045:CCAAT-binding transcription factor (CBF-B/NF-YA) subunit B
zma-miR169i-5p	Zm00001eb032000	2	Q9M9X4.1 RecName: Full=Nuclear transcription factor Y subunit A-2; Short=AtNF-YA-2; AltName: Full=Transcriptional activator HAP2B && PF02045:CCAAT-binding transcription factor (CBF-B/NF-YA) subunit B
zma-miR169i-5p	Zm00001eb035700	2.5	Q9LJX4.2 RecName: Full=Pumilio homolog 5; Short=APUM-5; Short=AtPUM5 && PF00806:Pumilio-family RNA binding repeat
zma-miR169i-5p	Zm00001eb050320	2	Q9LVJ7.1 RecName: Full=Nuclear transcription factor Y subunit A-6; Short=AtNF-YA-6 && PF02045:CCAAT-binding transcription factor (CBF-B/NF-YA) subunit B
zma-miR169i-5p	Zm00001eb053830	2	Q945M9.1 RecName: Full=Nuclear transcription factor Y subunit A-9; Short=AtNF-YA-9 && PF02045:CCAAT-binding transcription factor (CBF-B/NF-YA) subunit B
zma-miR169i-5p	Zm00001eb108930	2.2	Q93ZH2.2 RecName: Full=Nuclear transcription factor Y subunit A-3; Short=AtNF-YA-3; AltName: Full=Transcriptional activator HAP2C && PF02045:CCAAT-binding transcription factor (CBF-B/NF-YA) subunit B
zma-miR169i-5p	Zm00001eb156520	2.2	Q9M2Y9.1 RecName: Full=Transcription factor RAX3; AltName: Full=Myb-related protein 84; Short=AtMYB84; AltName: Full=Protein REGULATOR OF AXILLARY MERISTEMS 3 && PF00249:Myb-like DNA-binding domain
zma-miR169i-5p	Zm00001eb218610	2	Q8LFU0.2 RecName: Full=Nuclear transcription factor Y subunit A-10; Short=AtNF-YA-10 && PF02045:CCAAT-binding transcription factor (CBF-B/NF-YA) subunit B
zma-miR169i-5p	Zm00001eb256650	1.5	Q9SYH4.1 RecName: Full=Nuclear transcription factor Y subunit A-5; Short=AtNF-YA-5 && PF02045:CCAAT-binding transcription factor (CBF-B/NF-YA) subunit B
zma-miR169i-5p	Zm00001eb327230	2.2	Q9SYH4.1 RecName: Full=Nuclear transcription factor Y subunit A-5; Short=AtNF-YA-5 && PF02045:CCAAT-binding transcription factor (CBF-B/NF-YA) subunit B
zma-miR169o-3p	Zm00001eb038640	2.5	Q9T0G7.1 RecName: Full=Histone-lysine N-methyltransferase family member SUVH9; AltName: Full=Histone H3-K9 methyltransferase 9; Short=H3-K9-HMTase 9; AltName: Full=Protein SET DOMAIN GROUP 22; AltName: Full=Suppressor of variegation 3-9 homolog protein 9; Short=Su(var)3-9 homolog protein 9 && PF00856:SET domain|PF05033:Pre-SET motif|PF02182:SAD/SRA domain
zma-miR169o-3p	Zm00001eb043110	2.5	Q43729.1 RecName: Full=Peroxidase 57; Short=Atperox P57; AltName: Full=ATP13a; AltName: Full=PRXR10; Flags: Precursor && PF00141:Peroxidase
zma-miR169o-3p	Zm00001eb061060	2.5	P23444.2 RecName: Full=Histone H1 && PF00538:linker histone H1 and H5 family
zma-miR169o-3p	Zm00001eb149740	2	Q9ZVI6.1 RecName: Full=Protein LURP-one-related 8 && PF04525:LURP-one-related
zma-miR169o-3p	Zm00001eb168170	2.5	Q2QYE1.2 RecName: Full=Probable apyrase 3; Short=OsAPY3; AltName: Full=ATP-diphosphatase; AltName: Full=ATP-diphosphohydrolase; AltName: Full=Adenosine diphosphatase; Short=ADPase; Flags: Precursor && PF01150:GDA1/CD39 (nucleoside phosphatase) family
zma-miR169o-3p	Zm00001eb206940	2.5	PF04783:Protein of unknown function (DUF630)|PF04782:Protein of unknown function (DUF632)
zma-miR169o-3p	Zm00001eb212820	2.5	P23444.2 RecName: Full=Histone H1 && PF00538:linker histone H1 and H5 family
zma-miR169o-3p	Zm00001eb223070	2.2	F4HXQ7.1 RecName: Full=Myosin-binding protein 1 && PF04576:Zein-binding
zma-miR169o-3p	Zm00001eb243900	2.5	Q58CR3.1 RecName: Full=Eukaryotic translation initiation factor 2D; Short=eIF2d; AltName: Full=Ligatin && PF00106:short chain dehydrogenase|PF01253:Translation initiation factor SUI1
zma-miR169o-3p	Zm00001eb249730	2.5	Q84WW5.1 RecName: Full=Vesicle-associated protein 1-3; AltName: Full=Plant VAP homolog 13; Short=AtPVA13; AltName: Full=VAMP-associated protein 1-3; Contains: RecName: Full=Vesicle-associated protein 1-3, N-terminally processed && PF00635:MSP (Major sperm protein) domain|PF15963:Myb DNA-binding like
zma-miR169o-3p	Zm00001eb309620	2.5	Q0J2R1.1 RecName: Full=Probable protein phosphatase 2C 67; Short=OsPP2C67 && PF00481:Protein phosphatase 2C
zma-miR169o-3p	Zm00001eb317680	2.5	Q42561.1 RecName: Full=Oleoyl-acyl carrier protein thioesterase 1, chloroplastic; AltName: Full=18:0-acyl-carrier protein thioesterase; Short=18:0-ACP thioesterase; AltName: Full=Acyl-[acyl-carrier-protein] hydrolase; Flags: Precursor && PF01643:Acyl-ACP thioesterase
zma-miR169o-3p	Zm00001eb397140	2.5	Q9M1S3.1 RecName: Full=Probable RNA-binding protein ARP1; AltName: Full=ABA-regulated RNA-binding protein 1 && -
zma-miR169o-3p	Zm00001eb399220	2.5	Q42521.2 RecName: Full=Glutamate decarboxylase 1; Short=GAD 1 && PF00282:Pyridoxal-dependent decarboxylase conserved domain
zma-miR169o-3p	Zm00001eb405620	2	Q2QYE1.2 RecName: Full=Probable apyrase 3; Short=OsAPY3; AltName: Full=ATP-diphosphatase; AltName: Full=ATP-diphosphohydrolase; AltName: Full=Adenosine diphosphatase; Short=ADPase; Flags: Precursor && PF01150:GDA1/CD39 (nucleoside phosphatase) family
zma-miR169o-5p	Zm00001eb032000	1.2	Q9M9X4.1 RecName: Full=Nuclear transcription factor Y subunit A-2; Short=AtNF-YA-2; AltName: Full=Transcriptional activator HAP2B && PF02045:CCAAT-binding transcription factor (CBF-B/NF-YA) subunit B
zma-miR169o-5p	Zm00001eb050320	1.2	Q9LVJ7.1 RecName: Full=Nuclear transcription factor Y subunit A-6; Short=AtNF-YA-6 && PF02045:CCAAT-binding transcription factor (CBF-B/NF-YA) subunit B
zma-miR169o-5p	Zm00001eb053830	2	Q945M9.1 RecName: Full=Nuclear transcription factor Y subunit A-9; Short=AtNF-YA-9 && PF02045:CCAAT-binding transcription factor (CBF-B/NF-YA) subunit B
zma-miR169o-5p	Zm00001eb218610	1.2	Q8LFU0.2 RecName: Full=Nuclear transcription factor Y subunit A-10; Short=AtNF-YA-10 && PF02045:CCAAT-binding transcription factor (CBF-B/NF-YA) subunit B
zma-miR169o-5p	Zm00001eb247460	2.5	Q8LBL5.2 RecName: Full=E3 ubiquitin-protein ligase PRT1; AltName: Full=Proteolysis 1 protein && PF00569:Zinc finger, ZZ type|PF15227:zinc finger of C3HC4-type, RING
zma-miR169p-5p	Zm00001eb005690	1.8	Q9LVJ7.1 RecName: Full=Nuclear transcription factor Y subunit A-6; Short=AtNF-YA-6 && PF02045:CCAAT-binding transcription factor (CBF-B/NF-YA) subunit B
zma-miR169p-5p	Zm00001eb019780	2.2	Q9LVJ7.1 RecName: Full=Nuclear transcription factor Y subunit A-6; Short=AtNF-YA-6 && PF02045:CCAAT-binding transcription factor (CBF-B/NF-YA) subunit B
zma-miR169p-5p	Zm00001eb032000	2.5	Q9M9X4.1 RecName: Full=Nuclear transcription factor Y subunit A-2; Short=AtNF-YA-2; AltName: Full=Transcriptional activator HAP2B && PF02045:CCAAT-binding transcription factor (CBF-B/NF-YA) subunit B
zma-miR169p-5p	Zm00001eb035700	2.2	Q9LJX4.2 RecName: Full=Pumilio homolog 5; Short=APUM-5; Short=AtPUM5 && PF00806:Pumilio-family RNA binding repeat
zma-miR169p-5p	Zm00001eb050320	2.5	Q9LVJ7.1 RecName: Full=Nuclear transcription factor Y subunit A-6; Short=AtNF-YA-6 && PF02045:CCAAT-binding transcription factor (CBF-B/NF-YA) subunit B
zma-miR169p-5p	Zm00001eb053830	2.5	Q945M9.1 RecName: Full=Nuclear transcription factor Y subunit A-9; Short=AtNF-YA-9 && PF02045:CCAAT-binding transcription factor (CBF-B/NF-YA) subunit B
zma-miR169p-5p	Zm00001eb108930	2.2	Q93ZH2.2 RecName: Full=Nuclear transcription factor Y subunit A-3; Short=AtNF-YA-3; AltName: Full=Transcriptional activator HAP2C && PF02045:CCAAT-binding transcription factor (CBF-B/NF-YA) subunit B
zma-miR169p-5p	Zm00001eb156520	2.2	Q9M2Y9.1 RecName: Full=Transcription factor RAX3; AltName: Full=Myb-related protein 84; Short=AtMYB84; AltName: Full=Protein REGULATOR OF AXILLARY MERISTEMS 3 && PF00249:Myb-like DNA-binding domain
zma-miR169p-5p	Zm00001eb218610	2.5	Q8LFU0.2 RecName: Full=Nuclear transcription factor Y subunit A-10; Short=AtNF-YA-10 && PF02045:CCAAT-binding transcription factor (CBF-B/NF-YA) subunit B
zma-miR169p-5p	Zm00001eb256650	2	Q9SYH4.1 RecName: Full=Nuclear transcription factor Y subunit A-5; Short=AtNF-YA-5 && PF02045:CCAAT-binding transcription factor (CBF-B/NF-YA) subunit B
zma-miR169p-5p	Zm00001eb327230	2.2	Q9SYH4.1 RecName: Full=Nuclear transcription factor Y subunit A-5; Short=AtNF-YA-5 && PF02045:CCAAT-binding transcription factor (CBF-B/NF-YA) subunit B
zma-miR171a-3p	Zm00001eb000470	2.5	O81316.1 RecName: Full=Scarecrow-like protein 6; Short=AtSCL6; AltName: Full=GRAS family protein 22; Short=AtGRAS-22; AltName: Full=SCL6-IV && PF03514:GRAS domain family
zma-miR171a-3p	Zm00001eb002990	0.5	PF03514:GRAS domain family
zma-miR171a-3p	Zm00001eb007140	2.5	Q9C533.2 RecName: Full=Probable protein S-acyltransferase 22; AltName: Full=Probable palmitoyltransferase At1g69420; AltName: Full=Zinc finger DHHC domain-containing protein At1g69420 && PF01529:DHHC palmitoyltransferase
zma-miR171a-3p	Zm00001eb011560	2.5	Q5NE24.1 RecName: Full=Nodulation-signaling pathway 2 protein && PF03514:GRAS domain family
zma-miR171a-3p	Zm00001eb023010	0.5	O81316.1 RecName: Full=Scarecrow-like protein 6; Short=AtSCL6; AltName: Full=GRAS family protein 22; Short=AtGRAS-22; AltName: Full=SCL6-IV && PF03514:GRAS domain family
zma-miR171a-3p	Zm00001eb074460	0	O81316.1 RecName: Full=Scarecrow-like protein 6; Short=AtSCL6; AltName: Full=GRAS family protein 22; Short=AtGRAS-22; AltName: Full=SCL6-IV && -
zma-miR171a-3p	Zm00001eb186770	0	O81316.1 RecName: Full=Scarecrow-like protein 6; Short=AtSCL6; AltName: Full=GRAS family protein 22; Short=AtGRAS-22; AltName: Full=SCL6-IV && PF03514:GRAS domain family
zma-miR171a-3p	Zm00001eb249840	0	O81316.1 RecName: Full=Scarecrow-like protein 6; Short=AtSCL6; AltName: Full=GRAS family protein 22; Short=AtGRAS-22; AltName: Full=SCL6-IV && PF03514:GRAS domain family
zma-miR171a-3p	Zm00001eb268460	0.5	Scarecrow-like protein 6
zma-miR171a-3p	Zm00001eb326550	0	C0P581 Scarecrow-like protein 6
zma-miR171a-3p	Zm00001eb379340	0	O81316.1 RecName: Full=Scarecrow-like protein 6; Short=AtSCL6; AltName: Full=GRAS family protein 22; Short=AtGRAS-22; AltName: Full=SCL6-IV && PF03514:GRAS domain family
zma-miR171a-3p	Zm00001eb429450	0	O81316.1 RecName: Full=Scarecrow-like protein 6; Short=AtSCL6; AltName: Full=GRAS family protein 22; Short=AtGRAS-22; AltName: Full=SCL6-IV && PF03514:GRAS domain family
zma-miR171b-3p	Zm00001eb000470	2	O81316.1 RecName: Full=Scarecrow-like protein 6; Short=AtSCL6; AltName: Full=GRAS family protein 22; Short=AtGRAS-22; AltName: Full=SCL6-IV && PF03514:GRAS domain family
zma-miR171b-3p	Zm00001eb002990	1	PF03514:GRAS domain family
zma-miR171b-3p	Zm00001eb007140	2.5	Q9C533.2 RecName: Full=Probable protein S-acyltransferase 22; AltName: Full=Probable palmitoyltransferase At1g69420; AltName: Full=Zinc finger DHHC domain-containing protein At1g69420 && PF01529:DHHC palmitoyltransferase
zma-miR171b-3p	Zm00001eb011560	1.5	Q5NE24.1 RecName: Full=Nodulation-signaling pathway 2 protein && PF03514:GRAS domain family
zma-miR171b-3p	Zm00001eb023010	1	O81316.1 RecName: Full=Scarecrow-like protein 6; Short=AtSCL6; AltName: Full=GRAS family protein 22; Short=AtGRAS-22; AltName: Full=SCL6-IV && PF03514:GRAS domain family
zma-miR171b-3p	Zm00001eb074460	1	O81316.1 RecName: Full=Scarecrow-like protein 6; Short=AtSCL6; AltName: Full=GRAS family protein 22; Short=AtGRAS-22; AltName: Full=SCL6-IV && -
zma-miR171b-3p	Zm00001eb137870	2.5	Q9LHF5.1 RecName: Full=VIN3-like protein 1; AltName: Full=Protein VERNALIZATION 5 && PF07227:PHD - plant homeodomain finger protein|PF00041:Fibronectin type III domain
zma-miR171b-3p	Zm00001eb186770	1	O81316.1 RecName: Full=Scarecrow-like protein 6; Short=AtSCL6; AltName: Full=GRAS family protein 22; Short=AtGRAS-22; AltName: Full=SCL6-IV && PF03514:GRAS domain family
zma-miR171b-3p	Zm00001eb215220	2.5	Q9AXQ9.1 RecName: Full=Deoxyhypusine synthase && PF01916:Deoxyhypusine synthase
zma-miR171b-3p	Zm00001eb249840	1	O81316.1 RecName: Full=Scarecrow-like protein 6; Short=AtSCL6; AltName: Full=GRAS family protein 22; Short=AtGRAS-22; AltName: Full=SCL6-IV && PF03514:GRAS domain family
zma-miR171b-3p	Zm00001eb268460	1	Scarecrow-like protein 6
zma-miR171b-3p	Zm00001eb326550	1	C0P581 Scarecrow-like protein 7
zma-miR171b-3p	Zm00001eb379340	1	O81316.1 RecName: Full=Scarecrow-like protein 6; Short=AtSCL6; AltName: Full=GRAS family protein 22; Short=AtGRAS-22; AltName: Full=SCL6-IV && PF03514:GRAS domain family
zma-miR171b-3p	Zm00001eb429450	1	O81316.1 RecName: Full=Scarecrow-like protein 6; Short=AtSCL6; AltName: Full=GRAS family protein 22; Short=AtGRAS-22; AltName: Full=SCL6-IV && PF03514:GRAS domain family
zma-miR171b-5p	Zm00001eb000460	1.5	O81316.1 RecName: Full=Scarecrow-like protein 6; Short=AtSCL6; AltName: Full=GRAS family protein 22; Short=AtGRAS-22; AltName: Full=SCL6-IV && PF03514:GRAS domain family
zma-miR171b-5p	Zm00001eb260480	0.5	Q8W5R2.1 RecName: Full=Phospholipase SGR2; AltName: Full=Protein SHOOT GRAVITROPISM 2 && PF03514:GRAS domain family|PF02862:DDHD domain
zma-miR171b-5p	Zm00001eb356300	2.5	Q9LJK2.2 RecName: Full=Abscisic acid 8'-hydroxylase 4; Short=ABA 8'-hydroxylase 4; AltName: Full=Cytochrome P450 707A4 && PF00067:Cytochrome P450
zma-miR171b-5p	Zm00001eb371890	2.5	Q9STT1.1 RecName: Full=U-box domain-containing protein 39; AltName: Full=Plant U-box protein 39 && PF04564:U-box domain
zma-miR171c-3p	Zm00001eb002990	2	PF03514:GRAS domain family
zma-miR171c-3p	Zm00001eb023010	2	O81316.1 RecName: Full=Scarecrow-like protein 6; Short=AtSCL6; AltName: Full=GRAS family protein 22; Short=AtGRAS-22; AltName: Full=SCL6-IV && PF03514:GRAS domain family
zma-miR171c-3p	Zm00001eb074460	1.5	O81316.1 RecName: Full=Scarecrow-like protein 6; Short=AtSCL6; AltName: Full=GRAS family protein 22; Short=AtGRAS-22; AltName: Full=SCL6-IV && -
zma-miR171c-3p	Zm00001eb155640	2.5	F4JVA6.1 RecName: Full=Phosphatidylinositol/phosphatidylcholine transfer protein SFH6; AltName: Full=Protein SEC FOURTEEN HOMOLOGS 6; Short=AtSFH6 && PF00650:CRAL/TRIO domain|PF03765:CRAL/TRIO, N-terminal domain
zma-miR171c-3p	Zm00001eb186770	1.5	O81316.1 RecName: Full=Scarecrow-like protein 6; Short=AtSCL6; AltName: Full=GRAS family protein 22; Short=AtGRAS-22; AltName: Full=SCL6-IV && PF03514:GRAS domain family
zma-miR171c-3p	Zm00001eb249840	1.5	O81316.1 RecName: Full=Scarecrow-like protein 6; Short=AtSCL6; AltName: Full=GRAS family protein 22; Short=AtGRAS-22; AltName: Full=SCL6-IV && PF03514:GRAS domain family
zma-miR171c-3p	Zm00001eb268460	2	Scarecrow-like protein 6
zma-miR171c-3p	Zm00001eb326550	1.5	C0P581 Scarecrow-like protein 8
zma-miR171c-3p	Zm00001eb379340	1.5	O81316.1 RecName: Full=Scarecrow-like protein 6; Short=AtSCL6; AltName: Full=GRAS family protein 22; Short=AtGRAS-22; AltName: Full=SCL6-IV && PF03514:GRAS domain family
zma-miR171c-3p	Zm00001eb429450	1.5	O81316.1 RecName: Full=Scarecrow-like protein 6; Short=AtSCL6; AltName: Full=GRAS family protein 22; Short=AtGRAS-22; AltName: Full=SCL6-IV && PF03514:GRAS domain family
zma-miR171d-3p	Zm00001eb002990	1	PF03514:GRAS domain family
zma-miR171d-3p	Zm00001eb011560	2.5	Q5NE24.1 RecName: Full=Nodulation-signaling pathway 2 protein && PF03514:GRAS domain family
zma-miR171d-3p	Zm00001eb023010	1	O81316.1 RecName: Full=Scarecrow-like protein 6; Short=AtSCL6; AltName: Full=GRAS family protein 22; Short=AtGRAS-22; AltName: Full=SCL6-IV && PF03514:GRAS domain family
zma-miR171d-3p	Zm00001eb074460	0.5	O81316.1 RecName: Full=Scarecrow-like protein 6; Short=AtSCL6; AltName: Full=GRAS family protein 22; Short=AtGRAS-22; AltName: Full=SCL6-IV && -
zma-miR171d-3p	Zm00001eb186770	0.5	O81316.1 RecName: Full=Scarecrow-like protein 6; Short=AtSCL6; AltName: Full=GRAS family protein 22; Short=AtGRAS-22; AltName: Full=SCL6-IV && PF03514:GRAS domain family
zma-miR171d-3p	Zm00001eb249840	0.5	O81316.1 RecName: Full=Scarecrow-like protein 6; Short=AtSCL6; AltName: Full=GRAS family protein 22; Short=AtGRAS-22; AltName: Full=SCL6-IV && PF03514:GRAS domain family
zma-miR171d-3p	Zm00001eb268460	1	Scarecrow-like protein 6
zma-miR171d-3p	Zm00001eb326550	0.5	C0P581 Scarecrow-like protein 9
zma-miR171d-3p	Zm00001eb379340	0.5	O81316.1 RecName: Full=Scarecrow-like protein 6; Short=AtSCL6; AltName: Full=GRAS family protein 22; Short=AtGRAS-22; AltName: Full=SCL6-IV && PF03514:GRAS domain family
zma-miR171d-3p	Zm00001eb429450	0.5	O81316.1 RecName: Full=Scarecrow-like protein 6; Short=AtSCL6; AltName: Full=GRAS family protein 22; Short=AtGRAS-22; AltName: Full=SCL6-IV && PF03514:GRAS domain family
zma-miR171f-5p	Zm00001eb260480	2	Q8W5R2.1 RecName: Full=Phospholipase SGR2; AltName: Full=Protein SHOOT GRAVITROPISM 2 && PF03514:GRAS domain family|PF02862:DDHD domain
zma-miR171g-3p	Zm00001eb142430	2.5	Q9LX29.1 RecName: Full=Serine/threonine-protein kinase-like protein ACR4; AltName: Full=Protein CRINKLY 4; Short=AtCR4; Flags: Precursor && PF07714:Protein tyrosine kinase
zma-miR171g-3p	Zm00001eb189180	2.5	Q9FKT1.1 RecName: Full=GPI-anchored protein LLG1; AltName: Full=LORELEI-like-GPI-anchored protein 1; Flags: Precursor && -
zma-miR171g-3p	Zm00001eb301160	2.5	Q0WQ41.1 RecName: Full=Type IV inositol polyphosphate 5-phosphatase 7; Short=At5PTase7; AltName: Full=Protein CVP2 LIKE 1; Short=Protein CVL1 && PF03372:Endonuclease/Exonuclease/phosphatase family
zma-miR171g-3p	Zm00001eb350890	2.5	P29620.1 RecName: Full=Cyclin-dependent kinase D-1; Short=CDKD;1; AltName: Full=CDC2+/CDC28-related protein kinase R2; AltName: Full=CDK-activating kinase R2; Short=CAK-R2 && PF00069:Protein kinase domain
zma-miR171g-3p	Zm00001eb389110	2.2	RNA-dependent RNA polymerase
zma-miR171g-3p	Zm00001eb389140	2.2	Q8LHH9.1 RecName: Full=Probable RNA-dependent RNA polymerase SHL2; AltName: Full=Protein SHOOTLESS 2 && PF05183:RNA dependent RNA polymerase
zma-miR171k-3p	Zm00001eb011560	0.8	Q5NE24.1 RecName: Full=Nodulation-signaling pathway 2 protein && PF03514:GRAS domain family
zma-miR171k-3p	Zm00001eb094520	2.5	Q8GY23.3 RecName: Full=E3 ubiquitin-protein ligase UPL1; Short=Ubiquitin-protein ligase 1; AltName: Full=HECT-type E3 ubiquitin transferase UPL1 && PF00627:UBA/TS-N domain|PF14377:Domain of unknown function (DUF4414)|PF06012:Domain of Unknown Function (DUF908)|PF06025:Domain of Unknown Function (DUF913)|PF00632:HECT-domain (ubiquitin-transferase)
zma-miR171k-3p	Zm00001eb307070	2	Q6YUL8.1 RecName: Full=Kinesin-like protein KIN-4A; AltName: Full=Protein BRITTLE CULM 2; AltName: Full=Protein GIBBERELLIN-DEFICIENT DWARF 1 && PF00225:Kinesin motor domain
zma-miR171k-5p	Zm00001eb111760	1.8	Q9SG80.1 RecName: Full=Alpha-L-arabinofuranosidase 1; Short=AtASD1; AltName: Full=Beta-D-xylosidase; Flags: Precursor && PF04437:RINT-1 / TIP-1 family|PF03959:Serine hydrolase (FSH1)|PF06964:Alpha-L-arabinofuranosidase C-terminus
zma-miR171l-3p	Zm00001eb002990	1.5	PF03514:GRAS domain family
zma-miR171l-3p	Zm00001eb007140	2.5	Q9C533.2 RecName: Full=Probable protein S-acyltransferase 22; AltName: Full=Probable palmitoyltransferase At1g69420; AltName: Full=Zinc finger DHHC domain-containing protein At1g69420 && PF01529:DHHC palmitoyltransferase
zma-miR171l-3p	Zm00001eb023010	1.5	O81316.1 RecName: Full=Scarecrow-like protein 6; Short=AtSCL6; AltName: Full=GRAS family protein 22; Short=AtGRAS-22; AltName: Full=SCL6-IV && PF03514:GRAS domain family
zma-miR171l-3p	Zm00001eb074460	1	O81316.1 RecName: Full=Scarecrow-like protein 6; Short=AtSCL6; AltName: Full=GRAS family protein 22; Short=AtGRAS-22; AltName: Full=SCL6-IV && -
zma-miR171l-3p	Zm00001eb186770	1	O81316.1 RecName: Full=Scarecrow-like protein 6; Short=AtSCL6; AltName: Full=GRAS family protein 22; Short=AtGRAS-22; AltName: Full=SCL6-IV && PF03514:GRAS domain family
zma-miR171l-3p	Zm00001eb249840	1	O81316.1 RecName: Full=Scarecrow-like protein 6; Short=AtSCL6; AltName: Full=GRAS family protein 22; Short=AtGRAS-22; AltName: Full=SCL6-IV && PF03514:GRAS domain family
zma-miR171l-3p	Zm00001eb268460	1.5	Scarecrow-like protein 6
zma-miR171l-3p	Zm00001eb326550	1	C0P581 Scarecrow-like protein 10
zma-miR171l-3p	Zm00001eb379340	1	O81316.1 RecName: Full=Scarecrow-like protein 6; Short=AtSCL6; AltName: Full=GRAS family protein 22; Short=AtGRAS-22; AltName: Full=SCL6-IV && PF03514:GRAS domain family
zma-miR171l-3p	Zm00001eb429450	1	O81316.1 RecName: Full=Scarecrow-like protein 6; Short=AtSCL6; AltName: Full=GRAS family protein 22; Short=AtGRAS-22; AltName: Full=SCL6-IV && PF03514:GRAS domain family
zma-miR171l-5p	Zm00001eb260480	2.5	Q8W5R2.1 RecName: Full=Phospholipase SGR2; AltName: Full=Protein SHOOT GRAVITROPISM 2 && PF03514:GRAS domain family|PF02862:DDHD domain
zma-miR171l-5p	Zm00001eb349860	2.2	PF02536:mTERF
zma-miR171l-5p	Zm00001eb391860	2.5	Q650T9.1 RecName: Full=DEAD-box ATP-dependent RNA helicase 7 && PF02364:1,3-beta-glucan synthase component|PF00271:Helicase conserved C-terminal domain
zma-miR171m-5p	Zm00001eb260480	2	Q8W5R2.1 RecName: Full=Phospholipase SGR2; AltName: Full=Protein SHOOT GRAVITROPISM 2 && PF03514:GRAS domain family|PF02862:DDHD domain
zma-miR172c-5p	Zm00001eb024450	2.5	Q5BLF0.1 RecName: Full=60S ribosomal export protein NMD3 && PF04981:NMD3 family
zma-miR172c-5p	Zm00001eb107370	2.5	PF10250:GDP-fucose protein O-fucosyltransferase
zma-miR172c-5p	Zm00001eb156600	2.5	Q9FG01.1 RecName: Full=Splicing factor SF3a60 homolog; AltName: Full=Protein ATROPOS; AltName: Full=Splicing factor ATO && -
zma-miR172c-5p	Zm00001eb310450	2	PF01925:Sulfite exporter TauE/SafE
zma-miR172c-5p	Zm00001eb419440	2.5	Q9M8Z7.1 RecName: Full=Sterol 3-beta-glucosyltransferase UGT80A2; AltName: Full=UDP-glucose:sterol glucosyltransferase 80A2 && PF03033:Glycosyltransferase family 28 N-terminal domain
zma-miR172d-5p	Zm00001eb060200	2.5	Q9M1S8.3 RecName: Full=Probable glutamate carboxypeptidase 2; AltName: Full=Probable glutamate carboxypeptidase II && PF04253:Transferrin receptor-like dimerisation domain|PF04389:Peptidase family M28
zma-miR172d-5p	Zm00001eb203130	2	F4KAF2.2 RecName: Full=Protein MICRORCHIDIA 4; Short=AtMORC4; AltName: Full=Protein CRT1-homolog 4; Short=CRT1-h4 && PF13589:Histidine kinase-, DNA gyrase B-, and HSP90-like ATPase
zma-miR172d-5p	Zm00001eb209210	2.5	Q6YXZ7.1 RecName: Full=Protein arginine N-methyltransferase 5; AltName: Full=Shk1 kinase-binding protein 1 homolog && PF05185:PRMT5 arginine-N-methyltransferase
zma-miR172d-5p	Zm00001eb218390	2.5	Q84ST4.1 RecName: Full=Chlorophyll(ide) b reductase NOL, chloroplastic; AltName: Full=Protein NON-YELLOW COLORING 1-LIKE; Short=OsNOL; Short=Protein NYC1-LIKE; AltName: Full=Short-chain dehydrogenase/reductase NOL; Flags: Precursor && PF00106:short chain dehydrogenase
zma-miR172d-5p	Zm00001eb310450	2.5	PF01925:Sulfite exporter TauE/SafE
zma-miR172d-5p	Zm00001eb311620	2.5	D4AZ24.1 RecName: Full=Probable endo-1,3(4)-beta-glucanase ARB_01444; Short=Endo-1,3-beta-glucanase; Short=Endo-1,4-beta-glucanase; AltName: Full=Laminarinase; Flags: Precursor && PF03639:Glycosyl hydrolase family 81
zma-miR172d-5p	Zm00001eb356650	2.5	Q6ZJM9.1 RecName: Full=PHD finger protein EHD3; AltName: Full=Proetin EARLY HEADING 3 && PF00628:PHD-finger
zma-miR172e	Zm00001eb067340	2.5	Q7XM16.3 RecName: Full=Zinc finger CCCH domain-containing protein 30; Short=OsC3H30 && PF04827:Plant transposon protein
zma-miR2118a	Zm00001eb237440	2.5	Q66GI4.1 RecName: Full=Proteinaceous RNase P 1, chloroplastic/mitochondrial; AltName: Full=Pentatricopeptide repeat-containing protein At2g32230; Flags: Precursor && PF16953:Protein-only RNase P
zma-miR2118a	Zm00001eb331970	2	U3KRF2.2 RecName: Full=3-dehydroquinate synthase, chloroplastic; Flags: Precursor && PF01761:3-dehydroquinate synthase
zma-miR2118b	Zm00001eb150770	1.8	Q7XA39.1 RecName: Full=Putative disease resistance protein RGA4; AltName: Full=RGA4-blb && PF00931:NB-ARC domain
zma-miR2118b	Zm00001eb200120	2.5	Q9LRR4.1 RecName: Full=Putative disease resistance RPP13-like protein 1 && PF00931:NB-ARC domain
zma-miR2118b	Zm00001eb331970	1	U3KRF2.2 RecName: Full=3-dehydroquinate synthase, chloroplastic; Flags: Precursor && PF01761:3-dehydroquinate synthase
zma-miR2118c	Zm00001eb200120	2.5	Q9LRR4.1 RecName: Full=Putative disease resistance RPP13-like protein 1 && PF00931:NB-ARC domain
zma-miR2118c	Zm00001eb331970	1	U3KRF2.2 RecName: Full=3-dehydroquinate synthase, chloroplastic; Flags: Precursor && PF01761:3-dehydroquinate synthase
zma-miR2118d	Zm00001eb150770	1.8	Q7XA39.1 RecName: Full=Putative disease resistance protein RGA4; AltName: Full=RGA4-blb && PF00931:NB-ARC domain
zma-miR2118d	Zm00001eb331970	1	U3KRF2.2 RecName: Full=3-dehydroquinate synthase, chloroplastic; Flags: Precursor && PF01761:3-dehydroquinate synthase
zma-miR2118e	Zm00001eb000410	2.5	Q9SUW1.1 RecName: Full=Probable xyloglucan galactosyltransferase GT19; AltName: Full=Glycosyltransferase 19; Short=AtGT19 && PF03016:Exostosin family
zma-miR2118e	Zm00001eb331970	2	U3KRF2.2 RecName: Full=3-dehydroquinate synthase, chloroplastic; Flags: Precursor && PF01761:3-dehydroquinate synthase
zma-miR2118f	Zm00001eb047920	2.5	Q8L607.1 RecName: Full=Short integuments 2, mitochondrial; AltName: Full=DAR GTPase 1; Flags: Precursor && PF01926:50S ribosome-binding GTPase
zma-miR2118f	Zm00001eb080510	2.5	Q7XUS2.1 RecName: Full=Anthranilate synthase beta subunit 1, chloroplastic; Short=OsASB1; AltName: Full=Anthranilate synthase, glutamine amidotransferase component 2-1; Flags: Precursor && PF00117:Glutamine amidotransferase class-I
zma-miR2118f	Zm00001eb331970	0.5	U3KRF2.2 RecName: Full=3-dehydroquinate synthase, chloroplastic; Flags: Precursor && PF01761:3-dehydroquinate synthase
zma-miR2118g	Zm00001eb331970	2	U3KRF2.2 RecName: Full=3-dehydroquinate synthase, chloroplastic; Flags: Precursor && PF01761:3-dehydroquinate synthase
zma-miR2275a-5p	Zm00001eb068270	2.5	O49485.1 RecName: Full=D-3-phosphoglycerate dehydrogenase 1, chloroplastic; AltName: Full=Protein EMBRYO SAC DEVELOPMENT ARREST 9; Flags: Precursor && PF01842:ACT domain|PF02826:D-isomer specific 2-hydroxyacid dehydrogenase, NAD binding domain|PF00389:D-isomer specific 2-hydroxyacid dehydrogenase, catalytic domain
zma-miR2275b-5p	Zm00001eb202700	2.5	Q9LT17.1 RecName: Full=E3 ubiquitin ligase BIG BROTHER-related; Short=AtBBR; AltName: Full=RING-type E3 ubiquitin transferase BIG BROTHER-related && PF13639:Ring finger domain|PF00226:DnaJ domain
zma-miR2275b-5p	Zm00001eb202710	2.5	O27352.1 RecName: Full=Chaperone protein DnaJ && PF00226:DnaJ domain
zma-miR319a-3p	Zm00001eb021510	2.5	P93733.4 RecName: Full=Phospholipase D beta 1; Short=AtPLDbeta1; Short=PLD beta 1; Short=PLDbeta && PF13091:PLD-like domain|PF00614:Phospholipase D Active site motif|PF12357:Phospholipase D C terminal|PF00168:C2 domain
zma-miR319a-3p	Zm00001eb059920	2	A2XMN1.1 RecName: Full=Transcription factor PCF6 && PF03634:TCP family transcription factor
zma-miR319a-3p	Zm00001eb117560	2.5	A2XMN1.1 RecName: Full=Transcription factor PCF6 && PF03634:TCP family transcription factor
zma-miR319a-3p	Zm00001eb150140	2.5	Q0JIC2.1 RecName: Full=Transcription factor GAMYB; AltName: Full=OsGAMyb && PF00249:Myb-like DNA-binding domain
zma-miR319a-3p	Zm00001eb180150	2.2	P93733.4 RecName: Full=Phospholipase D beta 1; Short=AtPLDbeta1; Short=PLD beta 1; Short=PLDbeta && PF00614:Phospholipase D Active site motif
zma-miR319a-3p	Zm00001eb213430	2	Q10CE8.1 RecName: Full=Transcription factor PCF6 && PF03634:TCP family transcription factor
zma-miR319a-3p	Zm00001eb274940	1.8	Q9SJA1.2 RecName: Full=Ubiquitin carboxyl-terminal hydrolase 19; AltName: Full=Deubiquitinating enzyme 19; Short=AtUBP19; AltName: Full=Ubiquitin thioesterase 19; AltName: Full=Ubiquitin-specific-processing protease 19 && PF00443:Ubiquitin carboxyl-terminal hydrolase|PF01753:MYND finger
zma-miR319a-3p	Zm00001eb300090	2	A2XMN1.1 RecName: Full=Transcription factor PCF6 && PF03634:TCP family transcription factor
zma-miR319a-3p	Zm00001eb328570	2	A2ZMR9.1 RecName: Full=Transcription factor PCF8 && PF03634:TCP family transcription factor
zma-miR319a-3p	Zm00001eb329080	2	O48791.1 RecName: Full=Stomatal closure-related actin-binding protein 1 && PF16709:Fused Ig-PH domain of plant-specific actin-binding protein|PF16712:Coiled-coil regions of plant-specific actin-binding protein|PF16711:Actin-binding domain of plant-specific actin-binding protein
zma-miR319a-3p	Zm00001eb369190	1.5	Q0JIC2.1 RecName: Full=Transcription factor GAMYB; AltName: Full=OsGAMyb && PF00249:Myb-like DNA-binding domain
zma-miR319a-3p	Zm00001eb386370	2	A2WW87.1 RecName: Full=Transcription factor GAMYB; AltName: Full=OsGAMyb && PF00249:Myb-like DNA-binding domain
zma-miR319a-5p	Zm00001eb007510	2.5	O80970.1 RecName: Full=BTB/POZ domain-containing protein NPY2; AltName: Full=Protein NAKED PINS IN YUC MUTANTS 2 && PF03000:NPH3 family
zma-miR319a-5p	Zm00001eb052810	2.5	Q9SJL6.1 RecName: Full=Membrin-11; Short=AtMEMB11; AltName: Full=27 kDa Golgi SNARE protein; AltName: Full=Golgi SNAP receptor complex member 2-1 && PF12352:Snare region anchored in the vesicle membrane C-terminus
zma-miR319a-5p	Zm00001eb075120	2.5	O82175.1 RecName: Full=Histone-lysine N-methyltransferase, H3 lysine-9 specific SUVH5; AltName: Full=Histone H3-K9 methyltransferase 5; Short=H3-K9-HMTase 5; AltName: Full=Protein SET DOMAIN GROUP 9; AltName: Full=Suppressor of variegation 3-9 homolog protein 5; Short=Su(var)3-9 homolog protein 5 && PF02182:SAD/SRA domain|PF05033:Pre-SET motif|PF00856:SET domain
zma-miR319a-5p	Zm00001eb096750	2.5	Q69ZF3.2 RecName: Full=Non-lysosomal glucosylceramidase; Short=NLGase; AltName: Full=Beta-glucocerebrosidase 2; Short=Beta-glucosidase 2; AltName: Full=Glucosylceramidase 2 && PF12215:beta-Glucocerebrosidase 2 N terminal|PF04685:Protein of unknown function, DUF608
zma-miR319a-5p	Zm00001eb145140	2.5	A2WXU2.1 RecName: Full=TPR repeat-containing protein ZIP4; AltName: Full=Protein ZIP4 homolog && PF08631:Meiosis protein SPO22/ZIP4 like
zma-miR319a-5p	Zm00001eb179650	2.5	Q9C9C8.1 RecName: Full=Transcription factor MYB122; AltName: Full=Myb-related protein 122; Short=AtMYB122 && PF00249:Myb-like DNA-binding domain
zma-miR319a-5p	Zm00001eb183200	2.5	Q6EP49.2 RecName: Full=MADS-box transcription factor 27; AltName: Full=OsMADS27; AltName: Full=RMADS218 && PF01486:K-box region|PF00319:SRF-type transcription factor (DNA-binding and dimerisation domain)
zma-miR319a-5p	Zm00001eb288250	2.5	O49621.1 RecName: Full=MLO-like protein 1; Short=AtMlo1; AltName: Full=MLO protein homolog 1; Short=AtMlo-H1 && PF03094:Mlo family
zma-miR319a-5p	Zm00001eb297870	2.2	Q8LAH8.2 RecName: Full=Nucleoside diphosphate kinase IV, chloroplastic/mitochondrial; Short=NDK IV; Short=NDP kinase IV; Short=NDPK IV; AltName: Full=Nucleoside diphosphate kinase 4; Flags: Precursor && PF06203:CCT motif
zma-miR319a-5p	Zm00001eb301820	2.5	Q2R114.2 RecName: Full=Putative cinnamyl alcohol dehydrogenase 4; Short=OsCAD4 && -
zma-miR319a-5p	Zm00001eb379530	2.5	Q6ZI17.1 RecName: Full=Protein MEI2-like 2; Short=OML2; AltName: Full=MEI2-like protein 2 && PF04059:RNA recognition motif 2|PF00076:RNA recognition motif. (a.k.a. RRM, RBD, or RNP domain)
zma-miR319b-5p	Zm00001eb021760	2.5	F4JLS1.1 RecName: Full=Lysine-specific histone demethylase 1 homolog 3; AltName: Full=Flavin-containing amine oxidase domain-containing protein 3; AltName: Full=Protein LSD1-like 3 && PF04433:SWIRM domain|PF01593:Flavin containing amine oxidoreductase
zma-miR319b-5p	Zm00001eb062800	2	O43030.1 RecName: Full=Hsp70 nucleotide exchange factor fes1 && PF08609:Nucleotide exchange factor Fes1
zma-miR319b-5p	Zm00001eb324630	2.5	Q8L4H4.2 RecName: Full=Nodulation receptor kinase; AltName: Full=Does not make infections protein 2; AltName: Full=MtSYMRK; AltName: Full=Symbiosis receptor-like kinase; Flags: Precursor && PF07714:Protein tyrosine kinase
zma-miR390a-5p	Zm00001eb064650	2.5	Q9SAR5.2 RecName: Full=Ankyrin repeat domain-containing protein 2A; Short=AtAKR2 && PF12796:Ankyrin repeats (3 copies)
zma-miR390a-5p	Zm00001eb070510	2.5	Q9FL28.1 RecName: Full=LRR receptor-like serine/threonine-protein kinase FLS2; AltName: Full=Protein FLAGELLIN-SENSING 2; AltName: Full=Protein FLAGELLIN-SENSITIVE 2; Flags: Precursor && PF08263:Leucine rich repeat N-terminal domain|PF00069:Protein kinase domain|PF13855:Leucine rich repeat
zma-miR390a-5p	Zm00001eb075560	0.5	C0LGH8.1 RecName: Full=Probable LRR receptor-like serine/threonine-protein kinase At1g63430; Flags: Precursor && PF07714:Protein tyrosine kinase|PF08263:Leucine rich repeat N-terminal domain
zma-miR390a-5p	Zm00001eb150320	2.5	Q94AG2.2 RecName: Full=Somatic embryogenesis receptor kinase 1; Short=AtSERK1; AltName: Full=Somatic embryogenesis receptor-like kinase 1; Flags: Precursor && PF08263:Leucine rich repeat N-terminal domain|PF13855:Leucine rich repeat
zma-miR390a-5p	Zm00001eb369250	2.5	Q94AG2.2 RecName: Full=Somatic embryogenesis receptor kinase 1; Short=AtSERK1; AltName: Full=Somatic embryogenesis receptor-like kinase 1; Flags: Precursor && PF08263:Leucine rich repeat N-terminal domain|PF13855:Leucine rich repeat
zma-miR393a-5p	Zm00001eb085030	0.5	Q7XVM8.1 RecName: Full=Transport inhibitor response 1-like protein Os04g0395600; Short=TIR1-like protein && PF12937:F-box-like
zma-miR393a-5p	Zm00001eb354200	0.5	Q0DKP3.2 RecName: Full=Transport inhibitor response 1-like protein Os05g0150500; Short=TIR1-like protein && -
zma-miR393a-5p	Zm00001eb421340	1	Q7XVM8.1 RecName: Full=Transport inhibitor response 1-like protein Os04g0395600; Short=TIR1-like protein && PF12937:F-box-like
zma-miR393b-5p	Zm00001eb354200	1	Q0DKP3.2 RecName: Full=Transport inhibitor response 1-like protein Os05g0150500; Short=TIR1-like protein && -
zma-miR393b-5p	Zm00001eb421340	1.5	Q7XVM8.1 RecName: Full=Transport inhibitor response 1-like protein Os04g0395600; Short=TIR1-like protein && PF12937:F-box-like
zma-miR394a-5p	Zm00001eb126710	2.5	Q9M3G7.1 RecName: Full=Serine/threonine-protein kinase ATM; AltName: Full=Ataxia telangiectasia mutated homolog; Short=AtATM && PF00454:Phosphatidylinositol 3- and 4-kinase|PF02260:FATC domain
zma-miR394a-5p	Zm00001eb143020	0	Q9FZK1.1 RecName: Full=F-box only protein 6 && PF00646:F-box domain
zma-miR394a-5p	Zm00001eb227180	2.5	A2YGR5.1 RecName: Full=Squamosa promoter-binding-like protein 12 && PF03110:SBP domain
zma-miR394a-5p	Zm00001eb300760	2.5	B8XCH5.1 RecName: Full=Protein QUIRKY && PF08372:Plant phosphoribosyltransferase C-terminal|PF00168:C2 domain
zma-miR394a-5p	Zm00001eb364210	0	Q9FZK1.1 RecName: Full=F-box only protein 6 && -
zma-miR394a-5p	Zm00001eb403900	2.5	O64495.1 RecName: Full=Subtilisin-like protease SBT1.2; AltName: Full=Cucumisin-like serine protease SDD1; AltName: Full=Protein STOMATAL DENSITY AND DISTRIBUTION 1; AltName: Full=Subtilase subfamily 1 member 2; Short=AtSBT1.2; AltName: Full=Subtilisin-like protease SDD1; Flags: Precursor && PF02225:PA domain|PF05922:Peptidase inhibitor I9|PF00082:Subtilase family
zma-miR395b-3p	Zm00001eb008170	0.8	P53393.1 RecName: Full=Low affinity sulfate transporter 3 && -
zma-miR395b-3p	Zm00001eb028400	2.5	B8BMI1.1 RecName: Full=DNA replication licensing factor MCM7; AltName: Full=Minichromosome maintenance protein 7 && PF14551:MCM N-terminal domain|PF00493:MCM2/3/5 family
zma-miR395b-3p	Zm00001eb056910	0.8	O23324.1 RecName: Full=ATP-sulfurylase 3, chloroplastic; Flags: Precursor && PF01747:ATP-sulfurylase|PF14306:PUA-like domain
zma-miR395b-3p	Zm00001eb063270	2.2	PF10294:Lysine methyltransferase
zma-miR395b-3p	Zm00001eb215080	1.2	O23324.1 RecName: Full=ATP-sulfurylase 3, chloroplastic; Flags: Precursor && PF14306:PUA-like domain|PF01747:ATP-sulfurylase
zma-miR395b-3p	Zm00001eb305760	2.5	P29766.1 RecName: Full=60S ribosomal protein L8; AltName: Full=L2; AltName: Full=Ribosomal protein TL2 && PF00181:Ribosomal Proteins L2, RNA binding domain|PF03947:Ribosomal Proteins L2, C-terminal domain
zma-miR395c-3p	Zm00001eb008170	1.8	P53393.1 RecName: Full=Low affinity sulfate transporter 3 && -
zma-miR395c-3p	Zm00001eb056910	0.2	O23324.1 RecName: Full=ATP-sulfurylase 3, chloroplastic; Flags: Precursor && PF01747:ATP-sulfurylase|PF14306:PUA-like domain
zma-miR395c-3p	Zm00001eb215080	0.8	O23324.1 RecName: Full=ATP-sulfurylase 3, chloroplastic; Flags: Precursor && PF14306:PUA-like domain|PF01747:ATP-sulfurylase
zma-miR395e-5p	Zm00001eb142770	2.5	P92948.2 RecName: Full=Cell division cycle 5-like protein; Short=Cdc5-like protein; AltName: Full=Atypical R2R3-MYB transcription factor CDC5; AltName: Full=MOS4-associated complex protein 1; Short=MAC protein 1; AltName: Full=Protein MYB DOMAIN CELL DIVISION CYCLE 5; Short=AtMYBCD5 && PF13921:Myb-like DNA-binding domain|PF11831:pre-mRNA splicing factor component
zma-miR395e-5p	Zm00001eb213770	2.5	O49545.1 RecName: Full=Leucine-rich repeat receptor-like serine/threonine-protein kinase BAM1; AltName: Full=Protein BARELY ANY MERISTEM 1; Flags: Precursor && PF08263:Leucine rich repeat N-terminal domain|PF07714:Protein tyrosine kinase|PF13855:Leucine rich repeat
zma-miR395e-5p	Zm00001eb341370	2.5	Q0WP44.1 RecName: Full=Protein HASTY 1; AltName: Full=Protein HASTY && PF08389:Exportin 1-like protein
zma-miR395e-5p	Zm00001eb347640	2.5	B6TAX2.1 RecName: Full=CASP-like protein 5B2; Short=ZmCASPL5B2 && PF04535:Domain of unknown function (DUF588)
zma-miR395e-5p	Zm00001eb381580	2.2	P31691.1 RecName: Full=ADP,ATP carrier protein, mitochondrial; AltName: Full=ADP/ATP translocase; AltName: Full=Adenine nucleotide translocator; Short=ANT; Flags: Precursor && PF00153:Mitochondrial carrier protein
zma-miR395i-5p	Zm00001eb381580	2.2	P31691.1 RecName: Full=ADP,ATP carrier protein, mitochondrial; AltName: Full=ADP/ATP translocase; AltName: Full=Adenine nucleotide translocator; Short=ANT; Flags: Precursor && PF00153:Mitochondrial carrier protein
zma-miR395n-5p	Zm00001eb047830	2.5	F4HZB5.1 RecName: Full=Protein NETWORKED 1D && PF07765:KIP1-like protein
zma-miR395n-5p	Zm00001eb060050	2	Q04960.1 RecName: Full=DnaJ protein homolog; AltName: Full=DNAJ-1; Flags: Precursor && PF01556:DnaJ C terminal domain|PF00684:DnaJ central domain|PF00226:DnaJ domain
zma-miR395n-5p	Zm00001eb331460	2.5	Q5XPJ9.1 RecName: Full=Protein SCAR2; Short=AtSCAR2; AltName: Full=Protein DISTORTED 3; AltName: Full=Protein IRREGULAR TRICHOME BRANCH 1; AltName: Full=Protein WAVE4 && -
zma-miR395o-3p	Zm00001eb008170	1.8	P53393.1 RecName: Full=Low affinity sulfate transporter 3 && -
zma-miR395o-3p	Zm00001eb056910	1.8	O23324.1 RecName: Full=ATP-sulfurylase 3, chloroplastic; Flags: Precursor && PF01747:ATP-sulfurylase|PF14306:PUA-like domain
zma-miR395o-3p	Zm00001eb215080	2.2	O23324.1 RecName: Full=ATP-sulfurylase 3, chloroplastic; Flags: Precursor && PF14306:PUA-like domain|PF01747:ATP-sulfurylase
zma-miR395o-5p	Zm00001eb381580	2.2	P31691.1 RecName: Full=ADP,ATP carrier protein, mitochondrial; AltName: Full=ADP/ATP translocase; AltName: Full=Adenine nucleotide translocator; Short=ANT; Flags: Precursor && PF00153:Mitochondrial carrier protein
zma-miR396b-3p	Zm00001eb337170	2.5	Q64M78.1 RecName: Full=Protein MEI2-like 4; Short=OML4; AltName: Full=MEI2-like protein 4 && PF13091:PLD-like domain
zma-miR396b-5p	Zm00001eb006660	2.5	Q9FKQ1.1 RecName: Full=Protein DETOXIFICATION 27; Short=AtDTX27; AltName: Full=Multidrug and toxic compound extrusion protein 27; Short=MATE protein 27 && PF01554:MatE
zma-miR396b-5p	Zm00001eb010290	2.2	Ras-related protein RABG3a
zma-miR396b-5p	Zm00001eb139980	2	Q9ZUX7.2 RecName: Full=tRNA dimethylallyltransferase 2; AltName: Full=Isopentenyl-diphosphate: tRNA isopentenyltransferase 2; Short=AtIPT2; Short=IPP transferase 2; Short=IPPT 2 && PF01715:IPP transferase
zma-miR396b-5p	Zm00001eb165370	2.5	Q9C5S8.1 RecName: Full=Cysteine-rich receptor-like protein kinase 5; Short=Cysteine-rich RLK5; AltName: Full=Receptor-like protein kinase 6; Flags: Precursor && PF00069:Protein kinase domain
zma-miR396b-5p	Zm00001eb182330	2.5	Q6DD45.1 RecName: Full=Zinc finger CCHC domain-containing protein 8; AltName: Full=TRAMP-like complex RNA-binding factor ZCCHC8 [Xenopus laevis] && PF04046:PSP
zma-miR396b-5p	Zm00001eb200710	2.5	Q9STE7.1 RecName: Full=Putative disease resistance RPP13-like protein 3 && PF00931:NB-ARC domain
zma-miR396b-5p	Zm00001eb256430	2.5	Q80XC6.3 RecName: Full=Protein NRDE2 homolog && PF08424:NRDE-2, necessary for RNA interference
zma-miR396b-5p	Zm00001eb307070	2.2	Q6YUL8.1 RecName: Full=Kinesin-like protein KIN-4A; AltName: Full=Protein BRITTLE CULM 2; AltName: Full=Protein GIBBERELLIN-DEFICIENT DWARF 1 && PF00225:Kinesin motor domain
zma-miR396b-5p	Zm00001eb345510	2.2	Q5XEZ5.1 RecName: Full=Calcium permeable stress-gated cation channel 1; Short=AtCSC1 && PF08137:DVL family|PF02714:Calcium-dependent channel, 7TM region, putative phosphate|PF13967:Late exocytosis, associated with Golgi transport|PF14703:Cytosolic domain of 10TM putative phosphate transporter
zma-miR396b-5p	Zm00001eb380650	2.5	Q9SI52.2 RecName: Full=Phosphatidylinositol 4-kinase gamma 7; Short=AtPI4Kgamma7; Short=PI-4Kgamma7; Short=PI4K gamma 7; AltName: Full=Ubiquitin-like domain kinase gamma 7; Short=UbDK gamma 7 && PF00454:Phosphatidylinositol 3- and 4-kinase
zma-miR396b-5p	Zm00001eb380840	2	Q04264.1 RecName: Full=Sister chromatid cohesion protein PDS5; AltName: Full=Precocious dissociation of sisters protein 5 && -
zma-miR396c	Zm00001eb052070	0.5	Q9FRG8.1 RecName: Full=Growth-regulating factor 9; Short=OsGRF9; AltName: Full=Transcription activator GRF9 && PF08880:QLQ|PF08879:WRC
zma-miR396c	Zm00001eb056050	1.5	Q6AWY3.2 RecName: Full=Growth-regulating factor 6; Short=OsGRF6; AltName: Full=Transcription activator GRF6 && PF08879:WRC|PF08880:QLQ
zma-miR396c	Zm00001eb071830	0.5	Q6AWY6.2 RecName: Full=Growth-regulating factor 3; Short=OsGRF3; AltName: Full=Transcription activator GRF3 && PF08880:QLQ|PF08879:WRC
zma-miR396c	Zm00001eb104700	1.5	F4IRU3.1 RecName: Full=Myosin-12; AltName: Full=Myosin XI F; Short=AtXIF && PF08879:WRC
zma-miR396c	Zm00001eb113950	1.5	Q6AWY1.1 RecName: Full=Growth-regulating factor 8; Short=OsGRF8; AltName: Full=Transcription activator GRF8 && PF08880:QLQ|PF08879:WRC
zma-miR396c	Zm00001eb193180	0.5	A2XA73.1 RecName: Full=Growth-regulating factor 1; Short=OsGRF1; AltName: Full=Transcription activator GRF1 && PF08880:QLQ|PF08879:WRC
zma-miR396c	Zm00001eb215560	1.5	Q6AWY3.2 RecName: Full=Growth-regulating factor 6; Short=OsGRF6; AltName: Full=Transcription activator GRF6 && -
zma-miR396c	Zm00001eb217440	0.5	Q9FRG8.1 RecName: Full=Growth-regulating factor 9; Short=OsGRF9; AltName: Full=Transcription activator GRF9 && PF08880:QLQ|PF08879:WRC
zma-miR396c	Zm00001eb250620	0.5	Q6AWX7.1 RecName: Full=Growth-regulating factor 12; Short=OsGRF12; AltName: Full=Transcription activator GRF12 && PF08880:QLQ|PF08879:WRC
zma-miR396c	Zm00001eb251820	0.5	Q6ZIK5.1 RecName: Full=Growth-regulating factor 4; Short=OsGRF4; AltName: Full=Transcription activator GRF4 && PF08880:QLQ|PF08879:WRC
zma-miR396c	Zm00001eb256730	0.5	A2XA73.1 RecName: Full=Growth-regulating factor 1; Short=OsGRF1; AltName: Full=Transcription activator GRF1 && PF08879:WRC|PF08880:QLQ
zma-miR396c	Zm00001eb269150	0.5	Q6AWY4.1 RecName: Full=Growth-regulating factor 5; Short=OsGRF5; AltName: Full=Transcription activator GRF5 && PF08879:WRC|PF08880:QLQ
zma-miR396c	Zm00001eb278670	0.5	A2XA73.1 RecName: Full=Growth-regulating factor 1; Short=OsGRF1; AltName: Full=Transcription activator GRF1 && PF08879:WRC|PF08880:QLQ
zma-miR396c	Zm00001eb351190	2.5	Q9FJD4.1 RecName: Full=Importin subunit beta-1; AltName: Full=Karyopherin subunit beta-1; Short=ATKPNB1 && PF03810:Importin-beta N-terminal domain
zma-miR396c	Zm00001eb373670	0.5	Q6AWY7.1 RecName: Full=Growth-regulating factor 2; Short=OsGRF2; AltName: Full=Transcription activator GRF2 && PF08880:QLQ|PF08879:WRC
zma-miR396c	Zm00001eb378820	0.5	Q6AWY4.1 RecName: Full=Growth-regulating factor 5; Short=OsGRF5; AltName: Full=Transcription activator GRF5 && PF08879:WRC|PF08880:QLQ
zma-miR396c	Zm00001eb430300	0.5	Q6AWY6.2 RecName: Full=Growth-regulating factor 3; Short=OsGRF3; AltName: Full=Transcription activator GRF3 && PF08879:WRC|PF08880:QLQ
zma-miR396e-3p	Zm00001eb098570	2	Q9FM19.1 RecName: Full=Hypersensitive-induced response protein 1; Short=AtHIR1 && -
zma-miR396e-5p	Zm00001eb006660	2.2	Q9FKQ1.1 RecName: Full=Protein DETOXIFICATION 27; Short=AtDTX27; AltName: Full=Multidrug and toxic compound extrusion protein 27; Short=MATE protein 27 && PF01554:MatE
zma-miR396e-5p	Zm00001eb010290	2.5	Ras-related protein RABG3a
zma-miR396e-5p	Zm00001eb028310	2.5	O80866.1 RecName: Full=Oxysterol-binding protein-related protein 1A; AltName: Full=OSBP-related protein 1A && PF15413:Pleckstrin homology domain|PF01237:Oxysterol-binding protein
zma-miR396e-5p	Zm00001eb087640	2.5	Protein RTF1-like protein
zma-miR396e-5p	Zm00001eb101000	2.2	Wall-associated receptor kinase-like protein 2
zma-miR396e-5p	Zm00001eb139980	2.5	Q9ZUX7.2 RecName: Full=tRNA dimethylallyltransferase 2; AltName: Full=Isopentenyl-diphosphate: tRNA isopentenyltransferase 2; Short=AtIPT2; Short=IPP transferase 2; Short=IPPT 2 && PF01715:IPP transferase
zma-miR396e-5p	Zm00001eb193840	2.2	O80653.1 RecName: Full=SNW/SKI-interacting protein; Short=AtSKIP; AltName: Full=Protein EARLY FLOWERING AND INSENSITIVE TO PHOTOPERIOD 1; AltName: Full=SNW domain-containing protein && PF02731:SKIP/SNW domain
zma-miR396e-5p	Zm00001eb196380	2.5	Q2QY12.1 RecName: Full=Probable calcium-transporting ATPase 4, plasma membrane-type; AltName: Full=Ca(2+)-ATPase isoform 4 && PF12515:Ca2+-ATPase N terminal autoinhibitory domain|PF00702:haloacid dehalogenase-like hydrolase|PF00690:Cation transporter/ATPase, N-terminus|PF00689:Cation transporting ATPase, C-terminus|PF00122:E1-E2 ATPase
zma-miR396e-5p	Zm00001eb199590	2.5	A2YWQ1.1 RecName: Full=Heat shock protein 81-1; Short=HSP81-1; AltName: Full=Heat shock protein 82 >Q0J4P2.2 RecName: Full=Heat shock protein 81-1; Short=HSP81-1; AltName: Full=Heat shock protein 82 && PF00183:Hsp90 protein|PF02518:Histidine kinase-, DNA gyrase B-, and HSP90-like ATPase
zma-miR396e-5p	Zm00001eb200710	2.2	Q9STE7.1 RecName: Full=Putative disease resistance RPP13-like protein 3 && PF00931:NB-ARC domain
zma-miR396e-5p	Zm00001eb212250	2.5	Q6ATS0.1 RecName: Full=Magnesium-chelatase subunit ChlD, chloroplastic; Short=Mg-chelatase subunit D; AltName: Full=Mg-protoporphyrin IX chelatase subunit ChlD; AltName: Full=Protein CHLORINA 1; Flags: Precursor >B8AMB8.1 RecName: Full=Magnesium-chelatase subunit ChlD, chloroplastic; Short=Mg-chelatase subunit D; AltName: Full=Mg-protoporphyrin IX chelatase subunit ChlD; AltName: Full=Protein CHL…
zma-miR396e-5p	Zm00001eb225770	2.5	Q653F4.1 RecName: Full=Probable glucuronosyltransferase Os06g0687900 && PF03360:Glycosyltransferase family 43
zma-miR396e-5p	Zm00001eb255550	2.2	O80653.1 RecName: Full=SNW/SKI-interacting protein; Short=AtSKIP; AltName: Full=Protein EARLY FLOWERING AND INSENSITIVE TO PHOTOPERIOD 1; AltName: Full=SNW domain-containing protein && PF02731:SKIP/SNW domain
zma-miR396e-5p	Zm00001eb273460	2.5	Q653F4.1 RecName: Full=Probable glucuronosyltransferase Os06g0687900 && PF03360:Glycosyltransferase family 43
zma-miR396e-5p	Zm00001eb345510	1.8	Q5XEZ5.1 RecName: Full=Calcium permeable stress-gated cation channel 1; Short=AtCSC1 && PF08137:DVL family|PF02714:Calcium-dependent channel, 7TM region, putative phosphate|PF13967:Late exocytosis, associated with Golgi transport|PF14703:Cytosolic domain of 10TM putative phosphate transporter
zma-miR396e-5p	Zm00001eb346100	2.2	Q940B0.1 RecName: Full=60S ribosomal protein L18-3 && -
zma-miR396e-5p	Zm00001eb356330	2.5	Q8AVP1.1 RecName: Full=Ribosome production factor 1; AltName: Full=Brix domain-containing protein 5; AltName: Full=Ribosome biogenesis protein RPF1 && PF04427:Brix domain
zma-miR396f-3p	Zm00001eb098570	2.5	Q9FM19.1 RecName: Full=Hypersensitive-induced response protein 1; Short=AtHIR1 && -
zma-miR396f-3p	Zm00001eb224940	1.8	Q336N8.1 RecName: Full=Lysine-specific demethylase JMJ706; AltName: Full=Jumonji domain-containing protein 706; AltName: Full=Lysine-specific histone demethylase JMJ706; AltName: Full=Protein JUMONJI 706 && PF02928:C5HC2 zinc finger|PF02375:jmjN domain|PF02373:JmjC domain, hydroxylase
zma-miR396f-3p	Zm00001eb243810	2.5	Q9C5G5.1 RecName: Full=Phosphoinositide phosphatase SAC7; Short=AtSAC7; AltName: Full=Protein ROOT HAIR DEFECTIVE 4; AltName: Full=Protein SUPPRESSOR OF ACTIN 1C; Short=AtSAC1c; AltName: Full=Protein SUPPRESSOR OF ACTIN 7; AltName: Full=SAC domain protein 7; AltName: Full=SAC1-like protein AtSAC1c && PF02383:SacI homology domain
zma-miR396f-3p	Zm00001eb393210	2.5	Q9M202.1 RecName: Full=Zinc finger protein ZAT9 && -
zma-miR396f-3p	Zm00001eb397760	2.5	Q9M2S6.1 RecName: Full=E3 ubiquitin-protein ligase SDIR1; AltName: Full=Protein salt- and drought-induced RING finger1 && PF13639:Ring finger domain
zma-miR396g-3p	Zm00001eb102710	2.5	O24304.1 RecName: Full=Protein farnesyltransferase/geranylgeranyltransferase type-1 subunit alpha; AltName: Full=CAAX farnesyltransferase subunit alpha; AltName: Full=FTase-alpha; AltName: Full=Ras proteins prenyltransferase subunit alpha; AltName: Full=Type I protein geranyl-geranyltransferase subunit alpha; Short=GGTase-I-alpha && PF01239:Protein prenyltransferase alpha subunit repeat
zma-miR396g-3p	Zm00001eb108610	2.5	O94707.1 RecName: Full=Transcriptional regulatory protein rxt3 && PF08642:Histone deacetylation protein Rxt3
zma-miR396g-3p	Zm00001eb336190	2.5	A2XFI3.2 RecName: Full=Pyruvate decarboxylase 2; Short=PDC && PF02775:Thiamine pyrophosphate enzyme, C-terminal TPP binding domain|PF02776:Thiamine pyrophosphate enzyme, N-terminal TPP binding domain|PF00205:Thiamine pyrophosphate enzyme, central domain
zma-miR396g-3p	Zm00001eb403280	2.5	Q9FPR3.1 RecName: Full=Serine/threonine-protein kinase EDR1; AltName: Full=MAPKK kinase EDR1; AltName: Full=Protein ENHANCED DISEASE RESISTANCE 1; Short=AtEDR1; AltName: Full=Serine/threonine/tyrosine-protein kinase 10 && PF07714:Protein tyrosine kinase|PF14381:Ethylene-responsive protein kinase Le-CTR1
zma-miR396g-5p	Zm00001eb165440	2	Q9SZQ5.1 RecName: Full=WD repeat-containing protein VIP3; AltName: Full=Protein BOUQUET-1; Short=boq-1; AltName: Full=Protein SKI8 homolog; AltName: Full=Protein VERNALIZATION INDEPENDENCE 3; AltName: Full=Protein ZWERGERL; Short=zwg && PF00400:WD domain, G-beta repeat
zma-miR396g-5p	Zm00001eb270540	2.5	Q5VQ78.1 RecName: Full=Coatomer subunit beta'-1; AltName: Full=Beta'-coat protein 1; Short=Beta'-COP 1 && PF04053:Coatomer WD associated region|PF00400:WD domain, G-beta repeat
zma-miR397b-3p	Zm00001eb158920	2.5	Q8LG88.2 RecName: Full=Tonoplast dicarboxylate transporter; Short=AttDT; AltName: Full=Sodium-dicarboxylate cotransporter-like; Short=AtSDAT; AltName: Full=Vacuolar malate transporter && PF00939:Sodium:sulfate symporter transmembrane region
zma-miR397b-3p	Zm00001eb322650	2.5	Q94JQ4.1 RecName: Full=Reactive Intermediate Deaminase A, chloroplastic; AltName: Full=2-iminobutanoate/2-iminopropanoate deaminase; Flags: Precursor && PF01042:Endoribonuclease L-PSP
zma-miR398a-3p	Zm00001eb143460	2	O23264.1 RecName: Full=Selenium-binding protein 1 && PF05694:56kDa selenium binding protein (SBP56)
zma-miR398a-3p	Zm00001eb345080	2	Q9LW15.1 RecName: Full=Cytochrome c oxidase subunit 5b-1, mitochondrial; Short=AtCOX5b-1; Flags: Precursor && PF10276:Zinc-finger domain
zma-miR398a-3p	Zm00001eb408000	2.5	Q943I6.1 RecName: Full=Zinc finger protein STOP1 homolog; AltName: Full=Protein STOP1 homolog && -
zma-miR398a-5p	Zm00001eb038710	2.2	Q9ZR72.1 RecName: Full=ABC transporter B family member 1; Short=ABC transporter ABCB.1; Short=AtABCB1; AltName: Full=Multidrug resistance protein 1; AltName: Full=P-glycoprotein 1; Short=AtPgp1 && PF07673:Protein of unknown function (DUF1602)|PF00664:ABC transporter transmembrane region|PF00005:ABC transporter
zma-miR398a-5p	Zm00001eb365690	2.5	Q5N863.1 RecName: Full=Beta-glucosidase 4; Short=Os1bglu4 && PF00232:Glycosyl hydrolase family 1
zma-miR398a-5p	Zm00001eb384150	2.5	Q5Z8Z7.2 RecName: Full=Serine/threonine protein phosphatase 2A 55 kDa regulatory subunit B alpha isoform; Short=PP2A, subunit B, alpha isoform && -
zma-miR398a-5p	Zm00001eb406660	1.8	Q9ZQ85.2 RecName: Full=Myb family transcription factor EFM; AltName: Full=Protein EARLY FLOWERING MYB && -
zma-miR398b-5p	Zm00001eb039190	2.5	P06586.1 RecName: Full=30S ribosomal protein S3, chloroplastic >Q6ENS5.1 RecName: Full=30S ribosomal protein S3, chloroplastic >Q6L3G0.1 RecName: Full=30S ribosomal protein S3, chloroplastic >A1E9W3.1 RecName: Full=30S ribosomal protein S3, chloroplastic && PF00189:Ribosomal protein S3, C-terminal domain
zma-miR398b-5p	Zm00001eb097380	2.5	P06586.1 RecName: Full=30S ribosomal protein S3, chloroplastic >Q6ENS5.1 RecName: Full=30S ribosomal protein S3, chloroplastic >Q6L3G0.1 RecName: Full=30S ribosomal protein S3, chloroplastic >A1E9W3.1 RecName: Full=30S ribosomal protein S3, chloroplastic && PF00237:Ribosomal protein L22p/L17e|PF00189:Ribosomal protein S3, C-terminal domain
zma-miR398b-5p	Zm00001eb417070	2.5	A7XDQ9.1 RecName: Full=Hydroxyproline O-galactosyltransferase GALT2; Short=AtGALT2; AltName: Full=Beta-1,3-galactosyltransferase 20 && -
zma-miR399a-3p	Zm00001eb290580	2.5	Q869L3.2 RecName: Full=Midasin; AltName: Full=MIDAS-containing protein && PF07728:AAA domain (dynein-related subfamily)
zma-miR399a-3p	Zm00001eb295490	1	Q8VY10.1 RecName: Full=Probable ubiquitin-conjugating enzyme E2 24; AltName: Full=AtPHO2; AltName: Full=E2 ubiquitin-conjugating enzyme 24; AltName: Full=Ubiquitin carrier protein 24; AltName: Full=Ubiquitin-protein ligase 24 && PF00179:Ubiquitin-conjugating enzyme
zma-miR399a-3p	Zm00001eb295490	1.5	Q8VY10.1 RecName: Full=Probable ubiquitin-conjugating enzyme E2 24; AltName: Full=AtPHO2; AltName: Full=E2 ubiquitin-conjugating enzyme 24; AltName: Full=Ubiquitin carrier protein 24; AltName: Full=Ubiquitin-protein ligase 24 && PF00179:Ubiquitin-conjugating enzyme
zma-miR399a-3p	Zm00001eb295490	1.8	Q8VY10.1 RecName: Full=Probable ubiquitin-conjugating enzyme E2 24; AltName: Full=AtPHO2; AltName: Full=E2 ubiquitin-conjugating enzyme 24; AltName: Full=Ubiquitin carrier protein 24; AltName: Full=Ubiquitin-protein ligase 24 && PF00179:Ubiquitin-conjugating enzyme
zma-miR399a-3p	Zm00001eb295490	1.2	Q8VY10.1 RecName: Full=Probable ubiquitin-conjugating enzyme E2 24; AltName: Full=AtPHO2; AltName: Full=E2 ubiquitin-conjugating enzyme 24; AltName: Full=Ubiquitin carrier protein 24; AltName: Full=Ubiquitin-protein ligase 24 && PF00179:Ubiquitin-conjugating enzyme
zma-miR399a-5p	Zm00001eb041550	2.5	Q9FLJ2.1 RecName: Full=NAC domain-containing protein 100; Short=ANAC100; Short=AtNAC5 && PF02365:No apical meristem (NAM) protein
zma-miR399a-5p	Zm00001eb067590	2.5	Q9FF99.1 RecName: Full=Probable amino acid permease 7; AltName: Full=Amino acid transporter AAP7 && PF01490:Transmembrane amino acid transporter protein
zma-miR399a-5p	Zm00001eb082280	2.2	PF05794:T-complex protein 11
zma-miR399a-5p	Zm00001eb126510	2.5	B0G107.1 RecName: Full=Deoxynucleoside triphosphate triphosphohydrolase SAMHD1 homolog; Short=dNTPase; AltName: Full=HD phosphohydrolase domain-containing protein && -
zma-miR399a-5p	Zm00001eb173900	2.5	Q6NQ66.1 RecName: Full=L-gulonolactone oxidase 2; Short=AtGulLO2; Flags: Precursor && PF01565:FAD binding domain|PF04030:D-arabinono-1,4-lactone oxidase
zma-miR399a-5p	Zm00001eb269300	2.5	Q8L649.1 RecName: Full=E3 ubiquitin ligase BIG BROTHER; AltName: Full=Protein ENHANCER OF DA1-1; AltName: Full=RING-type E3 ubiquitin transferase BIG BROTHER && PF13639:Ring finger domain
zma-miR399a-5p	Zm00001eb288360	2.5	Q7F2L3.1 RecName: Full=NAC domain-containing protein 48; Short=ONAC048 && PF02365:No apical meristem (NAM) protein
zma-miR399a-5p	Zm00001eb332060	2.2	O49605.1 RecName: Full=Peptidyl-prolyl cis-trans isomerase CYP21-1; Short=PPIase CYP21-1; AltName: Full=Cyclophilin of 21 kDa 1; AltName: Full=Cyclophilin-21-1; Flags: Precursor && PF00160:Cyclophilin type peptidyl-prolyl cis-trans isomerase/CLD
zma-miR399a-5p	Zm00001eb334290	2.5	B0G107.1 RecName: Full=Deoxynucleoside triphosphate triphosphohydrolase SAMHD1 homolog; Short=dNTPase; AltName: Full=HD phosphohydrolase domain-containing protein && PF01966:HD domain
zma-miR399a-5p	Zm00001eb335810	2.5	O22160.2 RecName: Full=Thylakoid lumenal 15 kDa protein 1, chloroplastic; AltName: Full=p15; Flags: Precursor && PF00805:Pentapeptide repeats (8 copies)
zma-miR399b-3p	Zm00001eb002860	2.5	Q8H6G9.1 RecName: Full=Probable inorganic phosphate transporter 1-7; Short=OsPT7; Short=OsPht1;7; AltName: Full=H(+)/Pi cotransporter && PF00083:Sugar (and other) transporter
zma-miR399b-3p	Zm00001eb004100	2.2	Q8GSD9.1 RecName: Full=Inorganic phosphate transporter 1-2; Short=OsPT2; Short=OsPht1;2; AltName: Full=H(+)/Pi cotransporter; AltName: Full=OsPT1 && PF00083:Sugar (and other) transporter
zma-miR399b-3p	Zm00001eb038730	2.5	Q8H6H0.1 RecName: Full=Inorganic phosphate transporter 1-6; Short=OsPT6; Short=OsPht1;6; AltName: Full=H(+)/Pi cotransporter; AltName: Full=OsLPT1; AltName: Full=OsLPT6:1 && PF00083:Sugar (and other) transporter
zma-miR399b-3p	Zm00001eb039250	2.5	Q93ZB7.1 RecName: Full=Transcription factor GTE11; AltName: Full=BROMODOMAIN AND EXTRATERMINAL DOMAIN PROTEIN 10; Short=AtBET10; AltName: Full=Bromodomain-containing protein GTE11; AltName: Full=Protein GLOBAL TRANSCRIPTION FACTOR GROUP E11 && -
zma-miR399b-3p	Zm00001eb173380	2.5	Q9LK27.2 RecName: Full=Transcription factor GTE8; AltName: Full=Bromodomain-containing protein GTE8; AltName: Full=Protein GLOBAL TRANSCRIPTION FACTOR GROUP E8 && PF17035:Bromodomain extra-terminal - transcription regulation|PF00439:Bromodomain
zma-miR399b-3p	Zm00001eb261520	2.5	Q9LK27.2 RecName: Full=Transcription factor GTE8; AltName: Full=Bromodomain-containing protein GTE8; AltName: Full=Protein GLOBAL TRANSCRIPTION FACTOR GROUP E8 && PF17035:Bromodomain extra-terminal - transcription regulation|PF00439:Bromodomain
zma-miR399e-3p	Zm00001eb002860	2.5	Q8H6G9.1 RecName: Full=Probable inorganic phosphate transporter 1-7; Short=OsPT7; Short=OsPht1;7; AltName: Full=H(+)/Pi cotransporter && PF00083:Sugar (and other) transporter
zma-miR399e-3p	Zm00001eb038730	2.5	Q8H6H0.1 RecName: Full=Inorganic phosphate transporter 1-6; Short=OsPT6; Short=OsPht1;6; AltName: Full=H(+)/Pi cotransporter; AltName: Full=OsLPT1; AltName: Full=OsLPT6:1 && PF00083:Sugar (and other) transporter
zma-miR399e-3p	Zm00001eb042080	2.5	Q6ZA06.1 RecName: Full=Endoglucanase 20; AltName: Full=Endo-1,4-beta glucanase 20; AltName: Full=OsGLU15; Flags: Precursor && PF00759:Glycosyl hydrolase family 9
zma-miR399e-3p	Zm00001eb195200	2.5	A7NY33.1 RecName: Full=Peroxidase 4; Flags: Precursor && -
zma-miR399e-3p	Zm00001eb295490	1.5	Q8VY10.1 RecName: Full=Probable ubiquitin-conjugating enzyme E2 24; AltName: Full=AtPHO2; AltName: Full=E2 ubiquitin-conjugating enzyme 24; AltName: Full=Ubiquitin carrier protein 24; AltName: Full=Ubiquitin-protein ligase 24 && PF00179:Ubiquitin-conjugating enzyme
zma-miR399e-3p	Zm00001eb295490	1.8	Q8VY10.1 RecName: Full=Probable ubiquitin-conjugating enzyme E2 24; AltName: Full=AtPHO2; AltName: Full=E2 ubiquitin-conjugating enzyme 24; AltName: Full=Ubiquitin carrier protein 24; AltName: Full=Ubiquitin-protein ligase 24 && PF00179:Ubiquitin-conjugating enzyme
zma-miR399e-3p	Zm00001eb295490	1.2	Q8VY10.1 RecName: Full=Probable ubiquitin-conjugating enzyme E2 24; AltName: Full=AtPHO2; AltName: Full=E2 ubiquitin-conjugating enzyme 24; AltName: Full=Ubiquitin carrier protein 24; AltName: Full=Ubiquitin-protein ligase 24 && PF00179:Ubiquitin-conjugating enzyme
zma-miR399e-5p	Zm00001eb010950	2	Q8S625.1 RecName: Full=Ubiquitin-fold modifier-conjugating enzyme 1; AltName: Full=Ufm1-conjugating enzyme 1 >A2Z5S8.1 RecName: Full=Ubiquitin-fold modifier-conjugating enzyme 1; AltName: Full=Ufm1-conjugating enzyme 1 && PF08694:Ubiquitin-fold modifier-conjugating enzyme 1
zma-miR399e-5p	Zm00001eb036790	2	P35685.1 RecName: Full=60S ribosomal protein L7a-1 >P0DKK7.1 RecName: Full=60S ribosomal protein L7a-2 && PF01248:Ribosomal protein L7Ae/L30e/S12e/Gadd45 family
zma-miR399e-5p	Zm00001eb047610	2.2	P97868.5 RecName: Full=E3 ubiquitin-protein ligase RBBP6; AltName: Full=Proliferation potential-related protein; AltName: Full=Protein P2P-R; AltName: Full=Retinoblastoma-binding protein 6; AltName: Full=p53-associated cellular protein of testis && PF13696:Zinc knuckle|PF08783:DWNN domain
zma-miR399e-5p	Zm00001eb057470	2	A2XT03.1 RecName: Full=Protein PYRICULARIA ORYZAE RESISTANCE 21; Short=Pi21 && -
zma-miR399e-5p	Zm00001eb064750	2.5	Q9SRQ7.1 RecName: Full=Non-specific phospholipase C4 && PF04185:Phosphoesterase family
zma-miR399e-5p	Zm00001eb066800	2.5	B1AZ99.1 RecName: Full=OTU domain-containing protein 3 && PF02338:OTU-like cysteine protease
zma-miR399e-5p	Zm00001eb067600	1.8	Q22618.2 RecName: Full=Probable double-stranded RNA-specific adenosine deaminase; Short=DRADA && PF02137:Adenosine-deaminase (editase) domain
zma-miR399e-5p	Zm00001eb069890	2.5	Q9C8T1.1 RecName: Full=ABC transporter I family member 1; Short=ABC transporter ABCI.1; Short=AtABCI1; AltName: Full=Cytochrome c biogenesis ATP-binding export protein ccmA-like; AltName: Full=MRP-related protein 3; AltName: Full=Putative non-intrinsic ABC protein 10 && PF00005:ABC transporter
zma-miR399e-5p	Zm00001eb072640	2.2	Q9LY41.1 RecName: Full=E3 ubiquitin-protein ligase ATL4; AltName: Full=Protein ARABIDOPSIS TOXICOS EN LEVADURA 4; Short=Protein ATL4; AltName: Full=RING-H2 finger X1a; AltName: Full=RING-H2 zinc finger protein ATL4; AltName: Full=RING-H2 zinc finger protein RHX1a; AltName: Full=RING-type E3 ubiquitin transferase ATL4 && PF13639:Ring finger domain
zma-miR399e-5p	Zm00001eb102500	2.2	P35685.1 RecName: Full=60S ribosomal protein L7a-1 >P0DKK7.1 RecName: Full=60S ribosomal protein L7a-2 && PF01248:Ribosomal protein L7Ae/L30e/S12e/Gadd45 family
zma-miR399e-5p	Zm00001eb115000	2.5	Q9LV93.1 RecName: Full=ABC transporter F family member 5; Short=ABC transporter ABCF.5; Short=AtABCF5; AltName: Full=GCN20-type ATP-binding cassette protein GCN5 && PF12848:ABC transporter|PF00005:ABC transporter
zma-miR399e-5p	Zm00001eb133200	2.5	Q6Z5J6.1 RecName: Full=Ent-pimara-8(14),15-diene synthase; AltName: Full=Ent-kaurene synthase-like 5; Short=OsKS5; Short=OsKSL5; AltName: Full=Ent-kaurene synthase-like 6; Short=OsKS6 && PF01397:Terpene synthase, N-terminal domain|PF03936:Terpene synthase family, metal binding domain
zma-miR399e-5p	Zm00001eb151630	2.5	Q9Z160.3 RecName: Full=Conserved oligomeric Golgi complex subunit 1; Short=COG complex subunit 1; AltName: Full=Component of oligomeric Golgi complex 1; AltName: Full=Low density lipoprotein receptor defect B-complementing protein && PF08700:Vps51/Vps67
zma-miR399e-5p	Zm00001eb178320	2.5	Q05001.1 RecName: Full=NADPH--cytochrome P450 reductase; Short=CPR; Short=P450R && PF00258:Flavodoxin|PF00175:Oxidoreductase NAD-binding domain|PF00667:FAD binding domain
zma-miR399e-5p	Zm00001eb295640	2.5	Q9CA89.1 RecName: Full=Rop guanine nucleotide exchange factor 12; Short=AtRopGEF12; AltName: Full=Protein MATERNAL EFFECT EMBRYO ARREST 64; AltName: Full=Rho of plants guanine nucleotide exchange factor 12 && PF03759:PRONE (Plant-specific Rop nucleotide exchanger)
zma-miR399e-5p	Zm00001eb317810	2.2	P35685.1 RecName: Full=60S ribosomal protein L7a-1 >P0DKK7.1 RecName: Full=60S ribosomal protein L7a-2 && PF01248:Ribosomal protein L7Ae/L30e/S12e/Gadd45 family
zma-miR399e-5p	Zm00001eb343580	2.5	Q9LV40.1 RecName: Full=Rho guanine nucleotide exchange factor 8; Short=AtRopGEF8; AltName: Full=Rho of plants guanine nucleotide exchange factor 8 && PF03759:PRONE (Plant-specific Rop nucleotide exchanger)
zma-miR399e-5p	Zm00001eb345280	2.5	Q10251.1 RecName: Full=Eukaryotic translation initiation factor 5B; Short=eIF-5B; AltName: Full=Translation initiation factor IF-2 && PF00009:Elongation factor Tu GTP binding domain|PF03144:Elongation factor Tu domain 2|PF11987:Translation-initiation factor 2
zma-miR399e-5p	Zm00001eb356890	2.2	A5GLD9.1 RecName: Full=Elongation factor Ts; Short=EF-Ts && PF00889:Elongation factor TS|PF00786:P21-Rho-binding domain
zma-miR399e-5p	Zm00001eb369950	2.5	Q8WTW3.1 RecName: Full=Conserved oligomeric Golgi complex subunit 1; Short=COG complex subunit 1; AltName: Full=Component of oligomeric Golgi complex 1 && -
zma-miR399e-5p	Zm00001eb394230	2.5	Q7DMA9.2 RecName: Full=Peptidyl-prolyl cis-trans isomerase PASTICCINO1; AltName: Full=70 kDa peptidyl-prolyl isomerase; AltName: Full=FK506-binding protein 72; Short=AtFKBP72; AltName: Full=Immunophilin FKBP72; AltName: Full=Peptidyl-prolyl cis-trans isomerase FKBP72; Short=PPIase FKBP72; AltName: Full=Rotamase && PF00254:FKBP-type peptidyl-prolyl cis-trans isomerase|PF13414:TPR repeat
zma-miR399e-5p	Zm00001eb402770	2.5	Q2QKB4.1 RecName: Full=Splicing factor U2af large subunit B; AltName: Full=U2 auxiliary factor 65 kDa subunit B; AltName: Full=U2 small nuclear ribonucleoprotein auxiliary factor large subunit B; Short=U2 snRNP auxiliary factor large subunit B && PF14259:RNA recognition motif (a.k.a. RRM, RBD, or RNP domain)
zma-miR399e-5p	Zm00001eb402790	2	P49690.3 RecName: Full=60S ribosomal protein L23; AltName: Full=Protein EMBRYO DEFECTIVE 2171 && PF00238:Ribosomal protein L14p/L23e
zma-miR399e-5p	Zm00001eb404170	2.5	Q9ATL7.1 RecName: Full=Aquaporin TIP3-1; AltName: Full=Tonoplast intrinsic protein 3-1; AltName: Full=ZmTIP3-1; AltName: Full=ZmTIP3;1 && PF00230:Major intrinsic protein
zma-miR399f-3p	Zm00001eb295490	1.5	Q8VY10.1 RecName: Full=Probable ubiquitin-conjugating enzyme E2 24; AltName: Full=AtPHO2; AltName: Full=E2 ubiquitin-conjugating enzyme 24; AltName: Full=Ubiquitin carrier protein 24; AltName: Full=Ubiquitin-protein ligase 24 && PF00179:Ubiquitin-conjugating enzyme
zma-miR399f-3p	Zm00001eb295490	1.8	Q8VY10.1 RecName: Full=Probable ubiquitin-conjugating enzyme E2 24; AltName: Full=AtPHO2; AltName: Full=E2 ubiquitin-conjugating enzyme 24; AltName: Full=Ubiquitin carrier protein 24; AltName: Full=Ubiquitin-protein ligase 24 && PF00179:Ubiquitin-conjugating enzyme
zma-miR399f-3p	Zm00001eb356370	2.5	PF00582:Universal stress protein family
zma-miR399f-5p	Zm00001eb228830	2.5	Q15024.3 RecName: Full=Exosome complex component RRP42; AltName: Full=Exosome component 7; AltName: Full=Ribosomal RNA-processing protein 42; AltName: Full=p8 && PF01138:3' exoribonuclease family, domain 1|PF03725:3' exoribonuclease family, domain 2|PF07962:Replication Fork Protection Component Swi3
zma-miR399f-5p	Zm00001eb425070	2.5	B8ARK7.1 RecName: Full=NAD-dependent protein deacetylase SRT1; AltName: Full=Regulatory protein SIR2 homolog 1; AltName: Full=SIR2-like protein 1 && PF02146:Sir2 family
zma-miR399h-5p	Zm00001eb041550	2	Q9FLJ2.1 RecName: Full=NAC domain-containing protein 100; Short=ANAC100; Short=AtNAC5 && PF02365:No apical meristem (NAM) protein
zma-miR399h-5p	Zm00001eb173900	2.5	Q6NQ66.1 RecName: Full=L-gulonolactone oxidase 2; Short=AtGulLO2; Flags: Precursor && PF01565:FAD binding domain|PF04030:D-arabinono-1,4-lactone oxidase
zma-miR399h-5p	Zm00001eb243840	2.5	O94712.2 RecName: Full=Uncharacterized protein C1259.12c && PF10607:CTLH/CRA C-terminal to LisH motif domain|PF00622:SPRY domain
zma-miR399i-5p	Zm00001eb031820	2.5	F4IBQ9.1 RecName: Full=Kinesin-like protein KIN-14Q && PF00225:Kinesin motor domain
zma-miR399i-5p	Zm00001eb116770	2.5	Q84WL6.1 RecName: Full=Protein WVD2-like 3; AltName: Full=Protein WAVE-DAMPENED 2-LIKE3 && PF06886:Targeting protein for Xklp2 (TPX2)
zma-miR399i-5p	Zm00001eb125630	2.5	F4I4K5.1 RecName: Full=Multicopper oxidase LPR1; AltName: Full=Protein LOW PHOSPHATE ROOT 1; Flags: Precursor && PF07731:Multicopper oxidase
zma-miR399i-5p	Zm00001eb407890	2.5	Q9MA92.2 RecName: Full=Filament-like plant protein 3; Short=AtFPP3 && PF05911:Filament-like plant protein, long coiled-coil
zma-miR399j-5p	Zm00001eb161110	2.5	Q9T0K5.1 RecName: Full=Leucine-rich repeat extensin-like protein 3; Short=AtLRX3; Short=LRR/EXTENSIN3; AltName: Full=Cell wall hydroxyproline-rich glycoprotein; Flags: Precursor && PF13855:Leucine rich repeat
zma-miR399j-5p	Zm00001eb211440	2.5	Q9FIL7.1 RecName: Full=Calmodulin-binding receptor-like cytoplasmic kinase 1 && PF07714:Protein tyrosine kinase
zma-miR408a	Zm00001eb013810	2.5	Q941X2.1 RecName: Full=Laccase-3; AltName: Full=Benzenediol:oxygen oxidoreductase 3; AltName: Full=Diphenol oxidase 3; AltName: Full=Urishiol oxidase 3; Flags: Precursor && PF07731:Multicopper oxidase|PF00394:Multicopper oxidase|PF07732:Multicopper oxidase
zma-miR408a	Zm00001eb058640	2.5	Q7Y0C8.1 RecName: Full=Allene oxide synthase 1, chloroplastic; AltName: Full=Cytochrome P450 74A1; AltName: Full=Hydroperoxide dehydrase 1; Flags: Precursor && PF00067:Cytochrome P450
zma-miR408a	Zm00001eb058670	2.5	Q7Y0C8.1 RecName: Full=Allene oxide synthase 1, chloroplastic; AltName: Full=Cytochrome P450 74A1; AltName: Full=Hydroperoxide dehydrase 1; Flags: Precursor && PF00067:Cytochrome P450
zma-miR408a	Zm00001eb134290	2.5	Q9LJM4.1 RecName: Full=Receptor-like protein kinase HAIKU2; Flags: Precursor && PF13855:Leucine rich repeat|PF08263:Leucine rich repeat N-terminal domain|PF00069:Protein kinase domain
zma-miR408a	Zm00001eb186300	2.5	O82081.1 RecName: Full=Uclacyanin 1; Flags: Precursor && PF02298:Plastocyanin-like domain
zma-miR408a	Zm00001eb214000	2.5	Q7Y0C8.1 RecName: Full=Allene oxide synthase 1, chloroplastic; AltName: Full=Cytochrome P450 74A1; AltName: Full=Hydroperoxide dehydrase 1; Flags: Precursor && PF00067:Cytochrome P450
zma-miR408a	Zm00001eb249210	2.2	O82081.1 RecName: Full=Uclacyanin 1; Flags: Precursor && PF02298:Plastocyanin-like domain
zma-miR408a	Zm00001eb325220	2.5	Q94C11.1 RecName: Full=SURP and G-patch domain-containing protein 1-like protein; AltName: Full=Splicing factor 4-like protein; Short=SF4-like protein && PF01585:G-patch domain|PF01805:Surp module
zma-miR408a	Zm00001eb340080	2.5	Q8LQ92.1 RecName: Full=Endoglucanase 3; AltName: Full=Endo-1,4-beta glucanase 3; AltName: Full=OsGLU8; Flags: Precursor && PF00759:Glycosyl hydrolase family 9
zma-miR408a	Zm00001eb368580	2.5	Q941X2.1 RecName: Full=Laccase-3; AltName: Full=Benzenediol:oxygen oxidoreductase 3; AltName: Full=Diphenol oxidase 3; AltName: Full=Urishiol oxidase 3; Flags: Precursor && PF00394:Multicopper oxidase|PF07731:Multicopper oxidase|PF07732:Multicopper oxidase
zma-miR408a	Zm00001eb390540	2.5	Q8S7M7.1 RecName: Full=Plant intracellular Ras-group-related LRR protein 5; AltName: Full=Intracellular Ras-group-related LRR protein 5; Short=OsIRL5 && PF13855:Leucine rich repeat
zma-miR408b-5p	Zm00001eb004780	2.5	Q940Y9.1 RecName: Full=Putative ion channel POLLUX-like 2 && PF06241:Castor and Pollux, part of voltage-gated ion channel
zma-miR408b-5p	Zm00001eb042650	2	Q9SGP2.1 RecName: Full=Receptor-like protein kinase HSL1; AltName: Full=Protein HAESA-LIKE1; Flags: Precursor && PF00069:Protein kinase domain
zma-miR408b-5p	Zm00001eb102080	1.8	PF02602:Uroporphyrinogen-III synthase HemD
zma-miR408b-5p	Zm00001eb112180	2.5	Q56XQ6.1 RecName: Full=Protein NRT1/ PTR FAMILY 4.4; Short=AtNPF4.4; AltName: Full=Nitrate transporter 1.13 && PF00854:POT family
zma-miR408b-5p	Zm00001eb211650	2.2	Q852A1.1 RecName: Full=Expansin-A7; AltName: Full=Alpha-expansin-7; AltName: Full=OsEXP7; AltName: Full=OsEXPA7; AltName: Full=OsaEXPa1.26; Flags: Precursor && -
zma-miR408b-5p	Zm00001eb309340	2.5	O65351.1 RecName: Full=Subtilisin-like protease SBT1.7; AltName: Full=Cucumisin-like serine protease; AltName: Full=Subtilase subfamily 1 member 7; Short=AtSBT1.7; AltName: Full=Subtilisin-like serine protease 1; Short=At-SLP1; Flags: Precursor && PF02225:PA domain|PF00082:Subtilase family|PF05922:Peptidase inhibitor I9
zma-miR408b-5p	Zm00001eb351400	2	Q2KIP8.2 RecName: Full=Very-long-chain (3R)-3-hydroxyacyl-CoA dehydratase 2; AltName: Full=3-hydroxyacyl-CoA dehydratase 2; Short=HACD2; AltName: Full=Protein-tyrosine phosphatase-like member B && PF04387:Protein tyrosine phosphatase-like protein, PTPLA
zma-miR408b-5p	Zm00001eb427310	2.2	A4UHT7.1 RecName: Full=Salutaridine reductase && PF00106:short chain dehydrogenase
zma-miR408b-5p	Zm00001eb433300	2.5	Q7XR62.1 RecName: Full=Probable inactive carboxylesterase Os04g0669700 && PF02230:Phospholipase/Carboxylesterase
zma-miR444a	Zm00001eb041670	1	Q6VAM4.1 RecName: Full=MADS-box transcription factor 23; AltName: Full=OsMADS23 && PF01486:K-box region
zma-miR444a	Zm00001eb080670	0	Q6EP49.2 RecName: Full=MADS-box transcription factor 27; AltName: Full=OsMADS27; AltName: Full=RMADS218 && PF00319:SRF-type transcription factor (DNA-binding and dimerisation domain)|PF01486:K-box region
zma-miR444a	Zm00001eb119350	2	Q5D869.1 RecName: Full=DNA-directed RNA polymerase V subunit 1; AltName: Full=DNA-directed RNA polymerase D subunit 1b; Short=AtNRPD1b; Short=Nuclear RNA polymerase D 1b; AltName: Full=DNA-directed RNA polymerase E subunit 1; Short=Nuclear RNA polymerase E 1; AltName: Full=Protein DEFECTIVE IN MERISTEM SILENCING 5; AltName: Full=Protein DEFECTIVE IN RNA-DIRECTED DNA METHYLATION 3; AltName: Full=P…
zma-miR444a	Zm00001eb171010	2.5	P59326.1 RecName: Full=YTH domain-containing family protein 1; AltName: Full=Dermatomyositis associated with cancer putative autoantigen 1 homolog; Short=DACA-1 homolog && PF04146:YT521-B-like domain
zma-miR444a	Zm00001eb183200	0	Q6EP49.2 RecName: Full=MADS-box transcription factor 27; AltName: Full=OsMADS27; AltName: Full=RMADS218 && PF01486:K-box region|PF00319:SRF-type transcription factor (DNA-binding and dimerisation domain)
zma-miR444a	Zm00001eb231150	2.5	Q56WD9.2 RecName: Full=3-ketoacyl-CoA thiolase 2, peroxisomal; AltName: Full=Acetyl-CoA acyltransferase 2; AltName: Full=Beta-ketothiolase 2; AltName: Full=Peroxisomal 3-oxoacyl-CoA thiolase 2; AltName: Full=Peroxisome defective protein 1; Flags: Precursor && PF02803:Thiolase, C-terminal domain|PF00108:Thiolase, N-terminal domain
zma-miR444a	Zm00001eb245070	0	Q6EP49.2 RecName: Full=MADS-box transcription factor 27; AltName: Full=OsMADS27; AltName: Full=RMADS218 && PF00319:SRF-type transcription factor (DNA-binding and dimerisation domain)|PF01486:K-box region
zma-miR444a	Zm00001eb253580	0.5	Q6Z6W2.2 RecName: Full=MADS-box transcription factor 57; AltName: Full=OsMADS57 && PF00319:SRF-type transcription factor (DNA-binding and dimerisation domain)|PF01486:K-box region
zma-miR444a	Zm00001eb305960	2.5	F4I460.1 RecName: Full=Myosin-8; AltName: Full=Myosin XI B; Short=AtXIB && PF01843:DIL domain|PF02736:Myosin N-terminal SH3-like domain|PF00063:Myosin head (motor domain)
zma-miR444a	Zm00001eb340170	2.2	Q09463.1 RecName: Full=RING finger protein 5 && PF13920:Zinc finger, C3HC4 type (RING finger)
zma-miR528a-3p	Zm00001eb095710	2.5	Q84Y18.2 RecName: Full=CAX-interacting protein 4 && PF13917:Zinc knuckle
zma-miR528a-3p	Zm00001eb157040	2.2	Q5QM27.1 RecName: Full=Tubby-like F-box protein 1; Short=OsTLP1; AltName: Full=Tubby-like F-box protein 9; Short=OsTLP9 && PF01167:Tub family
zma-miR528a-3p	Zm00001eb260480	2.5	Q8W5R2.1 RecName: Full=Phospholipase SGR2; AltName: Full=Protein SHOOT GRAVITROPISM 2 && PF03514:GRAS domain family|PF02862:DDHD domain
zma-miR528a-3p	Zm00001eb312170	2.5	Q6ES51.1 RecName: Full=Protein TIFY 6b; Short=OsTIFY6b; AltName: Full=Jasmonate ZIM domain-containing protein 4; Short=OsJAZ4; AltName: Full=OsJAZ8 && PF06200:tify domain|PF09425:Divergent CCT motif
zma-miR528a-3p	Zm00001eb315340	2.5	Q94CE3.1 RecName: Full=Beta carbonic anhydrase 5, chloroplastic; Short=AtbCA5; Short=AtbetaCA5; AltName: Full=Beta carbonate dehydratase 5; Flags: Precursor && PF00484:Carbonic anhydrase
zma-miR528a-3p	Zm00001eb349320	2.5	P93846.1 RecName: Full=Obtusifoliol 14-alpha demethylase; AltName: Full=CYPLI; AltName: Full=Cytochrome P450 51; AltName: Full=Cytochrome P450-LIA1 && PF00067:Cytochrome P450
zma-miR528a-5p	Zm00001eb132720	2.5	Q2QQR2.1 RecName: Full=Calcium-dependent protein kinase 27; Short=OsCDPK27; Short=OsCPK27 && PF13499:EF-hand domain pair|PF00069:Protein kinase domain
zma-miR528a-5p	Zm00001eb148240	2.2	Q5N9W4.1 RecName: Full=Putative laccase-5; AltName: Full=Benzenediol:oxygen oxidoreductase 5; AltName: Full=Diphenol oxidase 5; AltName: Full=Urishiol oxidase 5; Flags: Precursor && PF07732:Multicopper oxidase|PF00394:Multicopper oxidase|PF07731:Multicopper oxidase
zma-miR528a-5p	Zm00001eb152210	2.2	Q5FLW4.1 RecName: Full=Putative pre-16S rRNA nuclease && PF03652:Holliday junction resolvase
zma-miR528a-5p	Zm00001eb174790	2.5	O22286.1 RecName: Full=BTB/POZ and MATH domain-containing protein 3; AltName: Full=Protein BTB-POZ AND MATH DOMAIN 3; Short=AtBPM3 && PF00651:BTB/POZ domain
zma-miR528a-5p	Zm00001eb194370	2.2	Q6Z8L2.1 RecName: Full=Putative laccase-9; AltName: Full=Benzenediol:oxygen oxidoreductase 9; AltName: Full=Diphenol oxidase 9; AltName: Full=Urishiol oxidase 9; Flags: Precursor && PF07731:Multicopper oxidase|PF00394:Multicopper oxidase|PF07732:Multicopper oxidase
zma-miR528a-5p	Zm00001eb203660	2.2	Q9SWH5.2 RecName: Full=Galactoside 2-alpha-L-fucosyltransferase; AltName: Full=Xyloglucan alpha-(1,2)-fucosyltransferase; Short=AtFUT1 && PF03254:Xyloglucan fucosyltransferase
zma-miR528a-5p	Zm00001eb211050	2	Q9LE20.1 RecName: Full=Protein DETOXIFICATION 54; Short=AtDTX54; AltName: Full=Multidrug and toxic compound extrusion protein 54; Short=MATE protein 54; AltName: Full=Protein NOVEL ION CARRIER 2; Short=Protein NIC2 && PF01554:MatE
zma-miR528a-5p	Zm00001eb215850	1.5	Q9CAJ9.1 RecName: Full=BTB/POZ domain-containing protein At1g63850 && -
zma-miR528a-5p	Zm00001eb244380	1.8	Q9LSQ3.1 RecName: Full=Transcription factor bHLH82; AltName: Full=Basic helix-loop-helix protein 82; Short=AtbHLH82; Short=bHLH 82; AltName: Full=Transcription factor EN 96; AltName: Full=bHLH transcription factor bHLH082 && PF00010:Helix-loop-helix DNA-binding domain
zma-miR528a-5p	Zm00001eb365180	2.5	Q9LY87.1 RecName: Full=E3 ubiquitin-protein ligase RGLG2; AltName: Full=RING domain ligase 2 && PF13920:Zinc finger, C3HC4 type (RING finger)|PF07002:Copine
zma-miR529-3p	Zm00001eb122360	1.8	Q8L9S1.2 RecName: Full=60S ribosomal protein L18a-like protein && -
zma-miR529-3p	Zm00001eb286860	2	Q9FUH9.1 RecName: Full=Microtubule-binding protein TANGLED1; AltName: Full=Protein PIGMY1 && -
zma-miR529-3p	Zm00001eb338660	2.2	Q6NLC1.1 RecName: Full=ABC transporter D family member 2, chloroplastic; Short=ABC transporter ABCD.2; Short=AtABCD2; Flags: Precursor && PF00005:ABC transporter|PF06472:ABC transporter transmembrane region 2
zma-miR529-3p	Zm00001eb339710	2.5	P43289.1 RecName: Full=Shaggy-related protein kinase gamma; AltName: Full=ASK-gamma && PF00069:Protein kinase domain
zma-miR529-3p	Zm00001eb389230	2	Q9FF66.1 RecName: Full=Ubiquitin-conjugating enzyme E2 22; AltName: Full=E2 ubiquitin-conjugating enzyme 22; AltName: Full=Ubiquitin carrier protein 22 && PF00179:Ubiquitin-conjugating enzyme
zma-miR529-5p	Zm00001eb024570	2.5	O22812.2 RecName: Full=AT-hook motif nuclear-localized protein 10; AltName: Full=AT-hook protein 1 && PF03479:Domain of unknown function (DUF296)
zma-miR529-5p	Zm00001eb035030	1	Q7EXZ2.1 RecName: Full=Squamosa promoter-binding-like protein 14 && PF03110:SBP domain
zma-miR529-5p	Zm00001eb101920	1	A3C057.2 RecName: Full=Squamosa promoter-binding-like protein 17 && PF03110:SBP domain
zma-miR529-5p	Zm00001eb102440	1.5	Q6YZE8.1 RecName: Full=Squamosa promoter-binding-like protein 16 && PF03110:SBP domain
zma-miR529-5p	Zm00001eb175150	1.2	Q49I57.1 RecName: Full=Teosinte glume architecture 1 && PF03110:SBP domain
zma-miR529-5p	Zm00001eb175190	1.2	Q49I57.1 RecName: Full=Teosinte glume architecture 1 && PF03110:SBP domain
zma-miR529-5p	Zm00001eb178670	2.2	Q9STT5.2 RecName: Full=ABC transporter A family member 7; Short=ABC transporter ABCA.7; Short=AtABCA7; AltName: Full=Probable ABC2 homolog 6 && PF12698:ABC-2 family transporter protein|PF00005:ABC transporter
zma-miR529-5p	Zm00001eb199880	1	Q7EXZ2.1 RecName: Full=Squamosa promoter-binding-like protein 14 && PF03110:SBP domain
zma-miR529-5p	Zm00001eb227180	1.8	A2YGR5.1 RecName: Full=Squamosa promoter-binding-like protein 12 && PF03110:SBP domain
zma-miR529-5p	Zm00001eb236200	2.5	P35339.1 RecName: Full=Exopolygalacturonase; Short=ExoPG; AltName: Full=Galacturan 1,4-alpha-galacturonidase; AltName: Full=Pectinase; Flags: Precursor && PF00295:Glycosyl hydrolases family 28
zma-miR529-5p	Zm00001eb236220	2.5	P35339.1 RecName: Full=Exopolygalacturonase; Short=ExoPG; AltName: Full=Galacturan 1,4-alpha-galacturonidase; AltName: Full=Pectinase; Flags: Precursor && PF00295:Glycosyl hydrolases family 28
zma-miR529-5p	Zm00001eb316740	1	A3C057.2 RecName: Full=Squamosa promoter-binding-like protein 17 && PF03110:SBP domain
zma-miR529-5p	Zm00001eb317760	1.5	Q6YZE8.1 RecName: Full=Squamosa promoter-binding-like protein 16 && PF03110:SBP domain
zma-miR529-5p	Zm00001eb413940	2.5	Q0JAA0.1 RecName: Full=Probable protein phosphatase 2C 44; Short=OsPP2C44 && PF00481:Protein phosphatase 2C
zma-miR529-5p	Zm00001eb428940	2.5	Q9ZUL3.1 RecName: Full=Protein indeterminate-domain 5, chloroplastic; AltName: Full=ID1-like zinc finger protein 2; Flags: Precursor && -
zma-miR529-5p	Zm00001eb429720	2.5	Q01JD1.1 RecName: Full=Squamosa promoter-binding-like protein 7 && PF03110:SBP domain
zma-miR827-3p	Zm00001eb017910	2	Q7DMA9.2 RecName: Full=Peptidyl-prolyl cis-trans isomerase PASTICCINO1; AltName: Full=70 kDa peptidyl-prolyl isomerase; AltName: Full=FK506-binding protein 72; Short=AtFKBP72; AltName: Full=Immunophilin FKBP72; AltName: Full=Peptidyl-prolyl cis-trans isomerase FKBP72; Short=PPIase FKBP72; AltName: Full=Rotamase && -
zma-miR827-3p	Zm00001eb259680	2.2	Q9SJU9.2 RecName: Full=Epimerase family protein SDR39U1 homolog, chloroplastic; AltName: Full=Protein GIANT CHLOROPLAST 1; AltName: Full=Protein SulA homolog; Short=AtSulA; Flags: Precursor && PF00098:Zinc knuckle|PF01370:NAD dependent epimerase/dehydratase family
zma-miR827-3p	Zm00001eb309520	2.5	Q8L6Y4.2 RecName: Full=Polycomb group protein EMBRYONIC FLOWER 2 && PF09733:VEFS-Box of polycomb protein
zma-miR827-3p	Zm00001eb413600	2.5	Zinc finger BED domain-containing protein DAYSLEEPER
zma-miR827-5p	Zm00001eb322610	2.2	A9LLI8.1 RecName: Full=Protein RRP6-like 3; Short=AtRRP6L3 && PF01612:3'-5' exonuclease|PF00570:HRDC domain
