# Supplementary material for: Maize miRNAs and their putative target genes involved in chilling stress response in 5-day old seedlings
Source: BMC Genomics. 2024 May 15;25:479. doi: 10.1186/s12864-024-10403-1 (PMC11094857; doi:10.1186/s12864-024-10403-1)
Supplement: Supplementary file 6 — Supplementary Material 6. [file 12864_2024_10403_MOESM6_ESM.xlsx]

## Sheet: Table A6
Table A6. List of predicted targets of differentially expressed novel miRNAs
miRNA	mRNA	Score	GO annotation
novel_1	Zm00001eb074360	3.5	Q9SH30.2 RecName: Full=Probable copper-transporting ATPase HMA5; AltName: Full=Probable copper-transporting ATPase 3; AltName: Full=Protein HEAVY METAL ATPASE 5 && PF00702:haloacid dehalogenase-like hydrolase|PF00403:Heavy-metal-associated domain|PF00122:E1-E2 ATPase
novel_100	Zm00001eb013420	3.5	F4IXE7.1 RecName: Full=Increased DNA methylation 1; AltName: Full=Histone H3 acetyltransferase IDM1; AltName: Full=Protein ROS4; AltName: Full=Repressor of silencing 4 && PF00628:PHD-finger|PF05641:Agenet domain|PF16135:TPL-binding domain in jasmonate signalling
novel_1005	Zm00001eb046580	3.5	Q43298.1 RecName: Full=Chaperonin CPN60-2, mitochondrial; AltName: Full=HSP60-2; Flags: Precursor && PF00118:TCP-1/cpn60 chaperonin family
novel_101	Zm00001eb181550	3.5	Q6K3R9.1 RecName: Full=Basic leucine zipper 19; Short=OsbZIP19; Short=bZIP protein 19 && -
novel_107	Zm00001eb195460	3.5	Q9LVL9.1 RecName: Full=Methylesterase 18; Short=AtMES18 && PF12697:Alpha/beta hydrolase family
novel_11	Zm00001eb074650	3.5	Q9XHM1.1 RecName: Full=Eukaryotic translation initiation factor 3 subunit C; Short=eIF3c; AltName: Full=Eukaryotic translation initiation factor 3 subunit 8; AltName: Full=eIF3 p110 && PF05470:Eukaryotic translation initiation factor 3 subunit 8 N-terminus|PF01399:PCI domain
novel_111	Zm00001eb099520	3.5	Q9LNG5.1 RecName: Full=Serine/threonine-protein phosphatase 7 long form homolog && PF10536:Plant mobile domain
novel_111	Zm00001eb161380	3.2	Small RNA 2'-O-methyltransferase
novel_111	Zm00001eb300700	3.2	Q9C5Q8.1 RecName: Full=Small RNA 2'-O-methyltransferase; AltName: Full=Protein CORYMBOSA 2; AltName: Full=Protein HUA ENHANCER 1; AltName: Full=S-adenosylmethionine-dependent RNA methyltransferase HEN1 && PF08242:Methyltransferase domain
novel_114	Zm00001eb014160	3.5	F4IL57.1 RecName: Full=Kinesin-like protein KIN-14I && PF00307:Calponin homology (CH) domain|PF00225:Kinesin motor domain
novel_114	Zm00001eb092070	2	Q10AZ4.1 RecName: Full=Actin-3 >A2XNS1.2 RecName: Full=Actin-3 && PF00022:Actin
novel_114	Zm00001eb245280	3.5	A5VLH4.1 RecName: Full=tRNA pseudouridine synthase A; AltName: Full=tRNA pseudouridine(38-40) synthase; AltName: Full=tRNA pseudouridylate synthase I; AltName: Full=tRNA-uridine isomerase I >B2G8U7.1 RecName: Full=tRNA pseudouridine synthase A; AltName: Full=tRNA pseudouridine(38-40) synthase; AltName: Full=tRNA pseudouridylate synthase I; AltName: Full=tRNA-uridine isomerase I && PF01416:tRNA ps…
novel_115	Zm00001eb179290	3	Q0J235.2 RecName: Full=Probable transcription factor RL9; AltName: Full=Protein ROLLED LEAF 9 && PF00249:Myb-like DNA-binding domain
novel_12	Zm00001eb131510	3.5	F4JHH5.1 RecName: Full=Exocyst complex component SEC15B; Short=AtSec15b && PF04091:Exocyst complex subunit Sec15-like
novel_12	Zm00001eb144080	3.2	Q8L4S2.1 RecName: Full=Magnesium transporter MRS2-F >A2WY50.1 RecName: Full=Magnesium transporter MRS2-F && -
novel_122	Zm00001eb121880	3.2	O75691.3 RecName: Full=Small subunit processome component 20 homolog; AltName: Full=Down-regulated in metastasis protein; AltName: Full=Novel nucleolar protein 73; Short=NNP73; AltName: Full=Protein Key-1A6 && PF07539:Down-regulated in metastasis
novel_128	Zm00001eb105540	3	Q9FJR0.2 RecName: Full=Regulator of nonsense transcripts 1 homolog; AltName: Full=ATP-dependent helicase UPF1 && PF09416:RNA helicase (UPF2 interacting domain)|PF13086:AAA domain|PF13087:AAA domain|PF13245:Part of AAA domain
novel_128	Zm00001eb160100	3.5	Q657B3.1 RecName: Full=Zinc finger CCCH domain-containing protein 7; Short=OsC3H7 && PF00642:Zinc finger C-x8-C-x5-C-x3-H type (and similar)
novel_130	Zm00001eb147810	1	Q8LQ36.1 RecName: Full=Putative ataxin-3 homolog && PF02099:Josephin
novel_131	Zm00001eb110640	3.5	P52711.1 RecName: Full=Serine carboxypeptidase II-3; AltName: Full=CP-MII.3; Contains: RecName: Full=Serine carboxypeptidase II-3 chain A; Contains: RecName: Full=Serine carboxypeptidase II-3 chain B; Flags: Precursor && PF00450:Serine carboxypeptidase
novel_131	Zm00001eb283280	2.5	Q7GCM7.1 RecName: Full=Xylanase inhibitor protein 1; AltName: Full=Class III chitinase homolog a; AltName: Full=RIXI protein; Flags: Precursor && PF00704:Glycosyl hydrolases family 18
novel_131	Zm00001eb305820	3.5	Q01MW8.2 RecName: Full=Probable inorganic phosphate transporter 1-4; Short=OsPT4; Short=OsPht1;4; AltName: Full=H(+)/Pi cotransporter; AltName: Full=OsPT1 && PF00083:Sugar (and other) transporter
novel_132	Zm00001eb001570	3.2	Q8LMR2.1 RecName: Full=Endoribonuclease Dicer homolog 1; AltName: Full=Dicer-like protein 1; Short=OsDCL1 && PF03368:Dicer dimerisation domain|PF00271:Helicase conserved C-terminal domain|PF14709:double strand RNA binding domain from DEAD END PROTEIN 1|PF00270:DEAD/DEAH box helicase|PF02170:PAZ domain|PF00636:Ribonuclease III domain
novel_132	Zm00001eb010540	3.5	Q9C667.1 RecName: Full=Chaperonin 60 subunit beta 4, chloroplastic; Short=CPN-60 beta 4; Flags: Precursor && PF00118:TCP-1/cpn60 chaperonin family
novel_132	Zm00001eb103240	3.5	Q5M759.2 RecName: Full=Vacuolar protein sorting-associated protein 22 homolog 1; Short=AtVPS22-1; AltName: Full=ESCRT-II complex subunit VPS22 homolog 1 && -
novel_132	Zm00001eb120190	3	Q5QNI1.2 RecName: Full=Potassium channel KAT2 && PF00027:Cyclic nucleotide-binding domain|PF00520:Ion transport protein|PF11834:KHA, dimerisation domain of potassium ion channel
novel_132	Zm00001eb288920	3.2	P94044.1 RecName: Full=Ferredoxin-6, chloroplastic; AltName: Full=Ferredoxin VI; Short=Fd VI; Flags: Precursor && -
novel_135	Zm00001eb148570	3.5	PF13912:C2H2-type zinc finger
novel_135	Zm00001eb180400	3.5	30S ribosomal protein S8, chloroplastic
novel_135	Zm00001eb296750	3.2	Q9FXT6.2 RecName: Full=Peroxisomal membrane protein PEX14; AltName: Full=Peroxin-14; Short=AtPEX14; AltName: Full=Peroxisome biogenesis protein 14; AltName: Full=Pex14p; AltName: Full=Protein PEROXISOME DEFECTIVE 2 && PF04695:Peroxisomal membrane anchor protein (Pex14p) conserved region
novel_136	Zm00001eb207300	3.5	Q94F00.2 RecName: Full=Phosphatase IMPL1, chloroplastic; AltName: Full=Protein MYO-INOSITOL MONOPHOSPHATASE-LIKE 1; Flags: Precursor && PF00459:Inositol monophosphatase family
novel_136	Zm00001eb393840	3.5	Q9SII8.1 RecName: Full=Ubiquitin domain-containing protein DSK2b && PF00240:Ubiquitin family|PF00627:UBA/TS-N domain
novel_14	Zm00001eb046660	3.5	Pre-mRNA-splicing factor 38
novel_141	Zm00001eb010100	3.2	Q0DTM7.2 RecName: Full=Cyclin-J18-like && -
novel_144	Zm00001eb013510	3.5	Q9M041.1 RecName: Full=Transcription factor bHLH140; AltName: Full=Basic helix-loop-helix protein 140; Short=AtbHLH140; Short=bHLH 140; AltName: Full=Transcription factor EN 122; AltName: Full=bHLH transcription factor bHLH140 && PF13671:AAA domain|PF01661:Macro domain|PF16278:C2HE / C2H2 / C2HC zinc-binding finger|PF11969:Scavenger mRNA decapping enzyme C-term binding
novel_145	Zm00001eb053420	3	A2ARP1.1 RecName: Full=Inositol hexakisphosphate and diphosphoinositol-pentakisphosphate kinase 1; AltName: Full=Diphosphoinositol pentakisphosphate kinase 1; AltName: Full=Histidine acid phosphatase domain-containing protein 2A; AltName: Full=InsP6 and PP-IP5 kinase 1; AltName: Full=VIP1 homolog && PF00328:Histidine phosphatase superfamily (branch 2)
novel_147	Zm00001eb261230	3.2	PF08263:Leucine rich repeat N-terminal domain|PF13855:Leucine rich repeat
novel_148	Zm00001eb064930	3.5	Q75IP6.1 RecName: Full=ATP-dependent DNA helicase 2 subunit KU80; AltName: Full=ATP-dependent DNA helicase 2 subunit 2; AltName: Full=ATP-dependent DNA helicase II 80 kDa subunit && PF08785:Ku C terminal domain like|PF02735:Ku70/Ku80 beta-barrel domain|PF03730:Ku70/Ku80 C-terminal arm
novel_15	Zm00001eb285800	3.5	Q9LRZ5.1 RecName: Full=Phospholipase D zeta 1; Short=PLDzeta1; AltName: Full=Phospholipase D p1; Short=AtPLDp1; AltName: Full=Phospholipase D1 PHOX and PX-containing domain protein && PF00614:Phospholipase D Active site motif|PF00169:PH domain|PF13091:PLD-like domain
novel_153	Zm00001eb240040	3.5	P41382.1 RecName: Full=Eukaryotic initiation factor 4A-10; Short=eIF-4A-10; AltName: Full=ATP-dependent RNA helicase eIF4A-10 && PF14111:Domain of unknown function (DUF4283)|PF00270:DEAD/DEAH box helicase|PF00271:Helicase conserved C-terminal domain
novel_154	Zm00001eb294690	2.5	Q944H0.2 RecName: Full=Phosphomethylethanolamine N-methyltransferase; Short=AtPMEAMT; AltName: Full=Phosphoethanolamine N-methyltransferase 2 && PF08241:Methyltransferase domain|PF13489:Methyltransferase domain
novel_156	Zm00001eb094840	3.5	Q9ZSV1.1 RecName: Full=Poly [ADP-ribose] polymerase 1; Short=PARP-1; AltName: Full=NAD(+) ADP-ribosyltransferase 1; Short=ADPRT-1; AltName: Full=Poly[ADP-ribose] synthase 1 && PF08063:PADR1 (NUC008) domain|PF05406:WGR domain|PF00645:Poly(ADP-ribose) polymerase and DNA-Ligase Zn-finger region|PF02877:Poly(ADP-ribose) polymerase, regulatory domain|PF00644:Poly(ADP-ribose) polymerase catalytic domain
novel_156	Zm00001eb175120	3.2	P18851.2 RecName: Full=Guanine nucleotide-binding protein subunit beta && -
novel_156	Zm00001eb186320	3	Q05737.1 RecName: Full=GTP-binding protein YPTM2 && PF00071:Ras family
novel_16	Zm00001eb009780	2	Q9M069.2 RecName: Full=Glucan endo-1,3-beta-glucosidase 7; AltName: Full=(1->3)-beta-glucan endohydrolase 7; Short=(1->3)-beta-glucanase 7; AltName: Full=Beta-1,3-endoglucanase 7; Short=Beta-1,3-glucanase 7; Flags: Precursor && PF00332:Glycosyl hydrolases family 17
novel_16	Zm00001eb097920	3	Q9SBQ9.1 RecName: Full=Flavonoid 3'-monooxygenase; AltName: Full=Cytochrome P450 75B2; AltName: Full=Flavonoid 3'-hydroxylase [Petunia x hybrida] && PF00067:Cytochrome P450
novel_16	Zm00001eb097920	1.5	Q9SBQ9.1 RecName: Full=Flavonoid 3'-monooxygenase; AltName: Full=Cytochrome P450 75B2; AltName: Full=Flavonoid 3'-hydroxylase [Petunia x hybrida] && PF00067:Cytochrome P450
novel_16	Zm00001eb168220	1.5	O80582.2 RecName: Full=F-box/kelch-repeat protein At2g44130 && PF01344:Kelch motif|PF00646:F-box domain
novel_16	Zm00001eb192750	3.5	Q9FKG6.1 RecName: Full=U-box domain-containing protein 52; AltName: Full=Plant U-box protein 52; Includes: RecName: Full=E3 ubiquitin ligase; Includes: RecName: Full=Serine/threonine-protein kinase && PF00069:Protein kinase domain|PF00582:Universal stress protein family
novel_16	Zm00001eb308210	3.5	Q67ZI9.1 RecName: Full=GDSL esterase/lipase At2g42990; AltName: Full=Extracellular lipase At2g42990; Flags: Precursor && PF00657:GDSL-like Lipase/Acylhydrolase
novel_16	Zm00001eb308210	3	Q67ZI9.1 RecName: Full=GDSL esterase/lipase At2g42990; AltName: Full=Extracellular lipase At2g42990; Flags: Precursor && PF00657:GDSL-like Lipase/Acylhydrolase
novel_160	Zm00001eb179290	3	Q0J235.2 RecName: Full=Probable transcription factor RL9; AltName: Full=Protein ROLLED LEAF 9 && PF00249:Myb-like DNA-binding domain
novel_160	Zm00001eb237550	3	Q4R1I9.1 RecName: Full=Anthocyanidin 5,3-O-glucosyltransferase; AltName: Full=UDP-glucose: anthocyanidin 5,3-O-glucosyltransferase && PF00201:UDP-glucoronosyl and UDP-glucosyl transferase
novel_160	Zm00001eb271590	3.2	Q9ZUI6.2 RecName: Full=AP-1 complex subunit gamma-2; AltName: Full=Adaptor protein complex AP-1 large subunit gamma-2; AltName: Full=Adaptor-related protein complex 1 subunit gamma-2; AltName: Full=Clathrin assembly protein complex 1 gamma-2 large chain; AltName: Full=Gamma-adaptin 2 && PF01602:Adaptin N terminal region|PF02883:Adaptin C-terminal domain
novel_162	Zm00001eb131030	3.5	F4JY12.1 RecName: Full=Protein GFS12; AltName: Full=BEACH domain-containing protein D; AltName: Full=BEACH-domain homolog D; AltName: Full=GREEN FLUORESCENT SEED 12 && PF02138:Beige/BEACH domain|PF00069:Protein kinase domain
novel_163	Zm00001eb004430	3.5	Q9STQ2.2 RecName: Full=Subtilisin-like protease SBT3.18; AltName: Full=Subtilase subfamily 3 member 18; Short=AtSBT3.18; Flags: Precursor && PF05922:Peptidase inhibitor I9|PF00082:Subtilase family
novel_17	Zm00001eb205350	2.8	Q9STT5.2 RecName: Full=ABC transporter A family member 7; Short=ABC transporter ABCA.7; Short=AtABCA7; AltName: Full=Probable ABC2 homolog 6 && PF00005:ABC transporter|PF12698:ABC-2 family transporter protein
novel_171	Zm00001eb146670	3.5	Q54RZ2.2 RecName: Full=Protein YIPF6 homolog && PF04893:Yip1 domain
novel_175	Zm00001eb212050	2.8	Q5SML4.1 RecName: Full=Probable histidine kinase 2; Short=OsHK2 >A2YA15.1 RecName: Full=Probable histidine kinase 2; Short=OsHK2 && PF00072:Response regulator receiver domain|PF00512:His Kinase A (phospho-acceptor) domain|PF02518:Histidine kinase-, DNA gyrase B-, and HSP90-like ATPase
novel_176	Zm00001eb168000	3.5	Q9HCG7.2 RecName: Full=Non-lysosomal glucosylceramidase; Short=NLGase; AltName: Full=Beta-glucocerebrosidase 2; Short=Beta-glucosidase 2; AltName: Full=Glucosylceramidase 2 && PF12215:beta-Glucocerebrosidase 2 N terminal|PF04685:Protein of unknown function, DUF608
novel_176	Zm00001eb188360	3.2	O22975.1 RecName: Full=1-acylglycerol-3-phosphate O-acyltransferase; AltName: Full=Lipid droplet-binding protein CGI-58 homolog && PF12697:Alpha/beta hydrolase family
novel_178	Zm00001eb002090	2.2	Q9LZX4.1 RecName: Full=Fasciclin-like arabinogalactan protein 10; Flags: Precursor && PF02469:Fasciclin domain
novel_178	Zm00001eb061870	2.5	Q9SKQ2.1 RecName: Full=Dirigent protein 4; Short=AtDIR4; Flags: Precursor && PF03018:Dirigent-like protein
novel_178	Zm00001eb091740	3.2	Q7XJJ7.1 RecName: Full=Fatty acid amide hydrolase; AltName: Full=N-acylethanolamine amidohydrolase && PF01425:Amidase
novel_178	Zm00001eb121590	2.2	O64511.2 RecName: Full=Protein TWIN LOV 1 && PF13426:PAS domain
novel_178	Zm00001eb251020	3.2	P36397.2 RecName: Full=ADP-ribosylation factor 1; Short=AtARF1 && PF00025:ADP-ribosylation factor family
novel_178	Zm00001eb287580	3.2	O82782.1 RecName: Full=1-(5-phosphoribosyl)-5-[(5-phosphoribosylamino)methylideneamino] imidazole-4-carboxamide isomerase, chloroplastic; AltName: Full=5-proFAR isomerase; AltName: Full=BBM II; AltName: Full=Phosphoribosylformimino-5-aminoimidazole carboxamide ribotide isomerase; AltName: Full=Protein ALBINO AND PALE GREEN 10; AltName: Full=Protein HISTIDINE BIOSYNTHESIS 3; Flags: Precursor && PF…
novel_179	Zm00001eb151530	3.2	Q5XF36.1 RecName: Full=Vacuole membrane protein KMS1; AltName: Full=Protein KILLING ME SLOWLY 1 && -
novel_179	Zm00001eb159000	3.2	P93846.1 RecName: Full=Obtusifoliol 14-alpha demethylase; AltName: Full=CYPLI; AltName: Full=Cytochrome P450 51; AltName: Full=Cytochrome P450-LIA1 && PF00067:Cytochrome P450|PF00571:CBS domain
novel_18	Zm00001eb020100	3.5	Q9ZNR0.1 RecName: Full=Cytochrome P450 78A6; AltName: Full=Protein ENHANCER OF DA1-1 && PF00067:Cytochrome P450
novel_18	Zm00001eb036940	3.5	Q6Z1G7.1 RecName: Full=Pyruvate dehydrogenase E1 component subunit beta-1, mitochondrial; Short=PDHE1-B; Flags: Precursor && PF02779:Transketolase, pyrimidine binding domain|PF02780:Transketolase, C-terminal domain
novel_18	Zm00001eb100010	3.5	O65695.1 RecName: Full=Auxin-responsive protein SAUR50; AltName: Full=Protein SMALL AUXIN UP RNA 50 && PF02519:Auxin responsive protein
novel_18	Zm00001eb124910	3.5	PF13947:Wall-associated receptor kinase galacturonan-binding|PF14380:Wall-associated receptor kinase C-terminal
novel_18	Zm00001eb158790	3.5	Q9FFN2.2 RecName: Full=Probable glycosyltransferase At5g03795 && PF03016:Exostosin family
novel_18	Zm00001eb162130	3.5	Q5ZDJ6.2 RecName: Full=Zinc finger CCCH domain-containing protein 8; Short=OsC3H8 && PF00642:Zinc finger C-x8-C-x5-C-x3-H type (and similar)
novel_18	Zm00001eb165860	3.5	Q8W0Y9.1 RecName: Full=Kinesin-like protein KIN-14U && PF00225:Kinesin motor domain
novel_18	Zm00001eb189870	3.5	Q9LV21.1 RecName: Full=T-complex protein 1 subunit delta; Short=TCP-1-delta; AltName: Full=CCT-delta; AltName: Full=Chaperonin CCT4 && PF00118:TCP-1/cpn60 chaperonin family
novel_18	Zm00001eb194930	3.5	C0LGI2.1 RecName: Full=Probable LRR receptor-like serine/threonine-protein kinase At1g67720; Flags: Precursor && PF12819:Carbohydrate-binding protein of the ER|PF07714:Protein tyrosine kinase|PF12799:Leucine Rich repeats (2 copies)
novel_18	Zm00001eb196410	3.5	Q8LDQ4.2 RecName: Full=PP2A regulatory subunit TAP46; AltName: Full=2A phosphatase-associated protein of 46 kDa && PF04177:TAP42-like family
novel_18	Zm00001eb205110	2.5	B9DFU2.1 RecName: Full=Cytochrome P450 711A1; AltName: Full=Protein MORE AXILLARY BRANCHES 1 && PF00067:Cytochrome P450
novel_18	Zm00001eb251190	2.5	Q9C5C4.1 RecName: Full=Acetylornithine deacetylase; AltName: Full=N-acetylornithinase; Short=AO; Short=Acetylornithinase; Short=NAO && PF01546:Peptidase family M20/M25/M40|PF07687:Peptidase dimerisation domain
novel_180	Zm00001eb144300	1	Q8VYF9.1 RecName: Full=Peptidyl serine alpha-galactosyltransferase; Short=AtSGT1; Flags: Precursor && -
novel_184	Zm00001eb136100	3.5	Q84MA5.1 RecName: Full=Cationic amino acid transporter 1; AltName: Full=Amino acid transporter 1 && PF13520:Amino acid permease|PF13906:C-terminus of AA_permease
novel_184	Zm00001eb197320	1	Q9LZ20.1 RecName: Full=Cationic amino acid transporter 6, chloroplastic; Flags: Precursor && PF13906:C-terminus of AA_permease|PF13520:Amino acid permease
novel_184	Zm00001eb229460	3.5	Q9FSV7.1 RecName: Full=Sucrose:sucrose 1-fructosyltransferase; AltName: Full=Sucrose 1(F)-fructosyltransferase; AltName: Full=Sucrose:sucrose 1(F)-beta-D-fructosyltransferase; Flags: Precursor && -
novel_185	Zm00001eb058940	3.5	O80939.1 RecName: Full=L-type lectin-domain containing receptor kinase IV.1; Short=Arabidopsis thaliana lectin-receptor kinase e; Short=AthlecRK-e; Short=LecRK-IV.1; AltName: Full=Lectin Receptor Kinase 1; Flags: Precursor && PF00139:Legume lectin domain|PF00069:Protein kinase domain
novel_185	Zm00001eb085340	3.5	Q54JE4.1 RecName: Full=2-oxoglutarate dehydrogenase, mitochondrial; AltName: Full=2-oxoglutarate dehydrogenase complex component E1; Short=OGDC-E1; AltName: Full=Alpha-ketoglutarate dehydrogenase; Flags: Precursor && PF00676:Dehydrogenase E1 component|PF02779:Transketolase, pyrimidine binding domain|PF16078:2-oxoglutarate dehydrogenase N-terminus|PF16870:2-oxoglutarate dehydrogenase C-terminal
novel_189	Zm00001eb008520	3.5	Q9S7P9.1 RecName: Full=SNAP25 homologous protein SNAP33; Short=AtSNAP33; AltName: Full=Snap25a; AltName: Full=Synaptosomal-associated protein SNAP25-like 1; Short=SNAP-25-like protein 1 && -
novel_189	Zm00001eb116020	3	Q9SQV1.1 RecName: Full=DEAD-box ATP-dependent RNA helicase 40 && PF00271:Helicase conserved C-terminal domain|PF00270:DEAD/DEAH box helicase
novel_190	Zm00001eb157190	3.5	F4HY56.1 RecName: Full=Homeobox-DDT domain protein RLT1; AltName: Full=Protein HOMEOBOX-1; AltName: Full=Protein RINGLET 1 && PF15614:WSTF, HB1, Itc1p, MBD9 motif 3
novel_191	Zm00001eb249940	3.5	Q9XF59.1 RecName: Full=Aquaporin PIP1-2; AltName: Full=Plasma membrane intrinsic protein 1-2; AltName: Full=ZmPIP1-2; AltName: Full=ZmPIP1;2; AltName: Full=ZmPIP1b && PF00230:Major intrinsic protein
novel_192	Zm00001eb309030	3	Q9LJF3.1 RecName: Full=Receptor-like protein kinase BRI1-like 3; AltName: Full=BRASSINOSTEROID INSENSITIVE 1-like protein 3; Flags: Precursor && PF08263:Leucine rich repeat N-terminal domain|PF13855:Leucine rich repeat|PF00069:Protein kinase domain
novel_193	Zm00001eb036610	3	Q9T0I8.1 RecName: Full=5'-methylthioadenosine/S-adenosylhomocysteine nucleosidase 1; Short=AtMTN1; AltName: Full=5'-methylthioadenosine nucleosidase; Short=MTA nucleosidase; AltName: Full=MTA/SAH nucleosidase 1; Short=AtMTAN1; AltName: Full=S-adenosylhomocysteine nucleosidase; Short=AdoHcy nucleosidase; Short=SAH nucleosidase; Short=SRH nucleosidase && PF01048:Phosphorylase superfamily
novel_193	Zm00001eb073140	3.5	Q9ZU51.2 RecName: Full=E3 ubiquitin-protein ligase RHA2B; AltName: Full=RING-H2 finger A2b; AltName: Full=RING-H2 zinc finger protein RHA2b && PF13639:Ring finger domain
novel_193	Zm00001eb117750	3.5	Q9ZNQ8.1 RecName: Full=Proline-rich receptor-like protein kinase PERK4; AltName: Full=Proline-rich extensin-like receptor kinase 4; Short=AtPERK4 && PF07714:Protein tyrosine kinase
novel_193	Zm00001eb187010	2.5	PF00257:Dehydrin
novel_195	Zm00001eb046860	3.2	Q7XDQ7.1 RecName: Full=Plant intracellular Ras-group-related LRR protein 8; AltName: Full=Intracellular Ras-group-related LRR protein 8; Short=OsIRL8 && PF00240:Ubiquitin family|PF13855:Leucine rich repeat|PF00106:short chain dehydrogenase
novel_195	Zm00001eb128780	3.5	Q9SDG8.1 RecName: Full=Protein argonaute 4A; Short=OsAGO4a && PF08699:Argonaute linker 1 domain|PF02171:Piwi domain|PF16488:Argonaute linker 2 domain|PF16486:N-terminal domain of argonaute|PF02170:PAZ domain
novel_195	Zm00001eb176200	3.2	Q8W4D0.1 RecName: Full=Peptidyl-prolyl cis-trans isomerase CYP71; Short=PPIase CYP71; AltName: Full=Cyclophilin of 71 kDa; AltName: Full=Cyclophilin-71 && PF00160:Cyclophilin type peptidyl-prolyl cis-trans isomerase/CLD
novel_196	Zm00001eb012700	3.5	Q9SLD4.1 RecName: Full=Zinc finger protein ZAT11 && PF13912:C2H2-type zinc finger
novel_196	Zm00001eb124390	3	F4KCC2.1 RecName: Full=E3 ubiquitin-protein ligase PRT6; AltName: Full=Protein PROTEOLYSIS 6 && PF02207:Putative zinc finger in N-recognin (UBR box)
novel_20	Zm00001eb000470	2.5	O81316.1 RecName: Full=Scarecrow-like protein 6; Short=AtSCL6; AltName: Full=GRAS family protein 22; Short=AtGRAS-22; AltName: Full=SCL6-IV && PF03514:GRAS domain family
novel_20	Zm00001eb002990	1.5	PF03514:GRAS domain family
novel_20	Zm00001eb007140	3.5	Q9C533.2 RecName: Full=Probable protein S-acyltransferase 22; AltName: Full=Probable palmitoyltransferase At1g69420; AltName: Full=Zinc finger DHHC domain-containing protein At1g69420 && PF01529:DHHC palmitoyltransferase
novel_20	Zm00001eb011560	3	Q5NE24.1 RecName: Full=Nodulation-signaling pathway 2 protein && PF03514:GRAS domain family
novel_20	Zm00001eb023010	1.5	O81316.1 RecName: Full=Scarecrow-like protein 6; Short=AtSCL6; AltName: Full=GRAS family protein 22; Short=AtGRAS-22; AltName: Full=SCL6-IV && PF03514:GRAS domain family
novel_20	Zm00001eb038040	3.5	Q9LJK1.1 RecName: Full=Glycoprotein 3-alpha-L-fucosyltransferase A; AltName: Full=Core alpha-(1,3)-fucosyltransferase; AltName: Full=Fuc-T C3; AltName: Full=FucT1; AltName: Full=FucTA; AltName: Full=Fucosyltransferase 11; Short=AtFUT11 && PF00852:Glycosyltransferase family 10 (fucosyltransferase) C-term
novel_20	Zm00001eb074460	1.5	O81316.1 RecName: Full=Scarecrow-like protein 6; Short=AtSCL6; AltName: Full=GRAS family protein 22; Short=AtGRAS-22; AltName: Full=SCL6-IV && -
novel_20	Zm00001eb134020	3.5	O24379.1 RecName: Full=Linoleate 9S-lipoxygenase 2; AltName: Full=Lipoxygenase 1-2 && PF00305:Lipoxygenase|PF01477:PLAT/LH2 domain
novel_20	Zm00001eb176710	3.5	Q9LJK1.1 RecName: Full=Glycoprotein 3-alpha-L-fucosyltransferase A; AltName: Full=Core alpha-(1,3)-fucosyltransferase; AltName: Full=Fuc-T C3; AltName: Full=FucT1; AltName: Full=FucTA; AltName: Full=Fucosyltransferase 11; Short=AtFUT11 && PF00852:Glycosyltransferase family 10 (fucosyltransferase) C-term
novel_20	Zm00001eb186770	1.5	O81316.1 RecName: Full=Scarecrow-like protein 6; Short=AtSCL6; AltName: Full=GRAS family protein 22; Short=AtGRAS-22; AltName: Full=SCL6-IV && PF03514:GRAS domain family
novel_20	Zm00001eb245590	3.5	Q940U6.1 RecName: Full=Protein FLUORESCENT IN BLUE LIGHT, chloroplastic; Flags: Precursor && PF13424:Tetratricopeptide repeat
novel_20	Zm00001eb249840	2	O81316.1 RecName: Full=Scarecrow-like protein 6; Short=AtSCL6; AltName: Full=GRAS family protein 22; Short=AtGRAS-22; AltName: Full=SCL6-IV && PF03514:GRAS domain family
novel_20	Zm00001eb268460	1.5	Scarecrow-like protein 6
novel_20	Zm00001eb326550	1.5	Scarecrow-like protein 6
novel_20	Zm00001eb379340	1.5	O81316.1 RecName: Full=Scarecrow-like protein 6; Short=AtSCL6; AltName: Full=GRAS family protein 22; Short=AtGRAS-22; AltName: Full=SCL6-IV && PF03514:GRAS domain family
novel_20	Zm00001eb429450	1.5	O81316.1 RecName: Full=Scarecrow-like protein 6; Short=AtSCL6; AltName: Full=GRAS family protein 22; Short=AtGRAS-22; AltName: Full=SCL6-IV && PF03514:GRAS domain family
novel_200	Zm00001eb096440	3.2	P80884.2 RecName: Full=Ananain; Flags: Precursor && PF00112:Papain family cysteine protease|PF08246:Cathepsin propeptide inhibitor domain (I29)
novel_200	Zm00001eb111540	3	Q9ZU65.1 RecName: Full=Transcription repressor OFP7; AltName: Full=Ovate family protein 7; Short=AtOFP7 && -
novel_200	Zm00001eb277900	2.2	Q5Z6B6.2 RecName: Full=NAC domain-containing protein 76; Short=ONAC076 && PF02365:No apical meristem (NAM) protein|PF13963:Transposase-associated domain
novel_202	Zm00001eb285520	3.5	Q60DX8.1 RecName: Full=Beta-glucosidase 22; Short=Os5bglu22; Flags: Precursor && PF00232:Glycosyl hydrolase family 1
novel_202	Zm00001eb293300	3.5	Q9SLK2.1 RecName: Full=ALA-interacting subunit 3; Short=AtALIS3 && PF03381:LEM3 (ligand-effect modulator 3) family / CDC50 family
novel_203	Zm00001eb007570	3.5	Q9ATY5.1 RecName: Full=DNA repair protein UVH3; AltName: Full=ERCC5 homolog; AltName: Full=RAD2 homolog; Short=AtRAD2; Short=AtUVH3; Short=AtXPG; AltName: Full=UV hypersensitive protein 3; AltName: Full=XPG homolog && PF00867:XPG I-region|PF13966:zinc-binding in reverse transcriptase|PF00752:XPG N-terminal domain
novel_203	Zm00001eb032670	3.5	Q8S3F1.1 RecName: Full=Transcription factor NAI1; AltName: Full=Basic helix-loop-helix protein 20; Short=AtbHLH20; Short=bHLH 20; AltName: Full=Transcription factor EN 27; AltName: Full=bHLH transcription factor bHLH020 && PF00010:Helix-loop-helix DNA-binding domain
novel_203	Zm00001eb035040	3.5	P28643.1 RecName: Full=3-oxoacyl-[acyl-carrier-protein] reductase, chloroplastic; AltName: Full=3-ketoacyl-acyl carrier protein reductase; Flags: Precursor && PF00106:short chain dehydrogenase
novel_203	Zm00001eb088850	3.2	Q9HQU4.2 RecName: Full=Inosine-5'-monophosphate dehydrogenase; Short=IMP dehydrogenase; Short=IMPD; Short=IMPDH && PF00571:CBS domain
novel_203	Zm00001eb308050	3.5	Probable E3 ubiquitin-protein ligase ARI8
novel_204	Zm00001eb048270	3.5	A3C4N5.2 RecName: Full=Serine/threonine-protein phosphatase PP2A-4 catalytic subunit && PF00149:Calcineurin-like phosphoesterase
novel_205	Zm00001eb217230	3.5	P08451.2 RecName: Full=Ferredoxin-2; AltName: Full=Ferredoxin II && PF00111:2Fe-2S iron-sulfur cluster binding domain
novel_207	Zm00001eb205010	3.5	Q8VYW1.1 RecName: Full=Nuclear poly(A) polymerase 4; Short=AtPAP(IV); Short=PAP(IV); Short=Poly(A) polymerase IV; Short=nPAP; AltName: Full=Polynucleotide adenylyltransferase 4 && PF04928:Poly(A) polymerase central domain|PF01909:Nucleotidyltransferase domain|PF04926:Poly(A) polymerase predicted RNA binding domain
novel_208	Zm00001eb101480	3.5	Q0DCT8.1 RecName: Full=Protein kinase G11A && PF00069:Protein kinase domain
novel_209	Zm00001eb039310	3.5	Q9LIR4.1 RecName: Full=Dihydroxy-acid dehydratase, chloroplastic; Short=AtDHAD; Short=DAD; Flags: Precursor && PF00920:Dehydratase family
novel_209	Zm00001eb125420	3.5	Q9ZW96.1 RecName: Full=LOB domain-containing protein 40; AltName: Full=ASYMMETRIC LEAVES 2-like protein 37; Short=AS2-like protein 37 && PF03195:Protein of unknown function DUF260
novel_209	Zm00001eb177290	3.5	F4K5L5.1 RecName: Full=Protein trichome birefringence-like 16 && PF14416:PMR5 N terminal Domain|PF13839:GDSL/SGNH-like Acyl-Esterase family found in Pmr5 and Cas1p
novel_209	Zm00001eb255130	3.5	Q66GQ6.1 RecName: Full=Type I inositol polyphosphate 5-phosphatase 5; Short=At5PTase5; AltName: Full=Protein BRISTLED 1; AltName: Full=Protein DEFORMED ROOT HAIRS 4 && PF03372:Endonuclease/Exonuclease/phosphatase family
novel_218	Zm00001eb001290	3.5	Q2RAC5.2 RecName: Full=Cyclin-T1-3; Short=CycT1;3 && PF00134:Cyclin, N-terminal domain
novel_218	Zm00001eb056550	2.8	P50433.1 RecName: Full=Serine hydroxymethyltransferase, mitochondrial; Short=SHMT; AltName: Full=Glycine hydroxymethyltransferase; AltName: Full=Serine methylase; Flags: Precursor && PF00464:Serine hydroxymethyltransferase
novel_218	Zm00001eb179290	3	Q0J235.2 RecName: Full=Probable transcription factor RL9; AltName: Full=Protein ROLLED LEAF 9 && PF00249:Myb-like DNA-binding domain
novel_218	Zm00001eb182590	3.5	Q6NLG3.1 RecName: Full=Probable nucleoside diphosphate kinase 5; AltName: Full=Nucleoside diphosphate kinase V && PF00334:Nucleoside diphosphate kinase
novel_218	Zm00001eb198740	3.5	Q9FMR5.1 RecName: Full=Vesicle-associated membrane protein 714; Short=AtVAMP714 && PF13774:Regulated-SNARE-like domain|PF00957:Synaptobrevin
novel_218	Zm00001eb237550	2.5	Q4R1I9.1 RecName: Full=Anthocyanidin 5,3-O-glucosyltransferase; AltName: Full=UDP-glucose: anthocyanidin 5,3-O-glucosyltransferase && PF00201:UDP-glucoronosyl and UDP-glucosyl transferase
novel_218	Zm00001eb242320	3	Q9LDD1.1 RecName: Full=Probable BOI-related E3 ubiquitin-protein ligase 3; AltName: Full=RING-type E3 ubiquitin transferase BRG3 && -
novel_218	Zm00001eb258880	3.2	Q9SK66.2 RecName: Full=NADH dehydrogenase [ubiquinone] 1 alpha subcomplex subunit 9, mitochondrial; Flags: Precursor && PF01370:NAD dependent epimerase/dehydratase family
novel_218	Zm00001eb275250	3.5	B7F9G7.1 RecName: Full=Heptahelical transmembrane protein ADIPOR1; AltName: Full=PAQR family protein ADIPOR1 && PF03006:Haemolysin-III related
novel_221	Zm00001eb228310	3.5	A2YH41.2 RecName: Full=Serine/threonine-protein kinase ATR && PF02260:FATC domain|PF02259:FAT domain|PF00454:Phosphatidylinositol 3- and 4-kinase|PF08064:UME (NUC010) domain
novel_221	Zm00001eb259260	3.5	Q6K7R9.1 RecName: Full=DEAD-box ATP-dependent RNA helicase 48 && PF00271:Helicase conserved C-terminal domain|PF00270:DEAD/DEAH box helicase
novel_223	Zm00001eb065130	1.5	Q8RWR2.2 RecName: Full=La-related protein 1B; Short=AtLARP1b && PF05383:La domain
novel_223	Zm00001eb210380	1.5	Q8RWR2.2 RecName: Full=La-related protein 1B; Short=AtLARP1b && PF05383:La domain
novel_224	Zm00001eb215300	3	Q84JU6.1 RecName: Full=E3 ubiquitin-protein ligase HOS1; AltName: Full=Protein HIGH EXPRESSION OF OSMOTICALLY RESPONSIVE GENE 1; AltName: Full=RING finger protein HOS1 && PF13934:Nuclear pore complex assembly
novel_224	Zm00001eb283200	3.5	Q9STE7.1 RecName: Full=Putative disease resistance RPP13-like protein 3 && PF00931:NB-ARC domain|PF14303:No apical meristem-associated C-terminal domain
novel_225	Zm00001eb062160	3.5	PF14360:PAP2 superfamily C-terminal
novel_225	Zm00001eb076570	3.5	Q67Z52.1 RecName: Full=Tubulin-folding cofactor B; Short=AtTFCB; AltName: Full=Protein EMBRYO DEFECTIVE 2804 && PF01302:CAP-Gly domain|PF14560:Ubiquitin-like domain
novel_225	Zm00001eb119350	3.5	Q5D869.1 RecName: Full=DNA-directed RNA polymerase V subunit 1; AltName: Full=DNA-directed RNA polymerase D subunit 1b; Short=AtNRPD1b; Short=Nuclear RNA polymerase D 1b; AltName: Full=DNA-directed RNA polymerase E subunit 1; Short=Nuclear RNA polymerase E 1; AltName: Full=Protein DEFECTIVE IN MERISTEM SILENCING 5; AltName: Full=Protein DEFECTIVE IN RNA-DIRECTED DNA METHYLATION 3; AltName: Full=P…
novel_225	Zm00001eb156100	3.5	Q06398.2 RecName: Full=Probable glutathione S-transferase GSTU6; AltName: Full=28 kDa cold-induced protein && PF13417:Glutathione S-transferase, N-terminal domain|PF13410:Glutathione S-transferase, C-terminal domain
novel_225	Zm00001eb160740	3	B4FT40.1 RecName: Full=Single myb histone 2; AltName: Full=Protein SINGLE MYB HISTONE2 && PF00538:linker histone H1 and H5 family
novel_225	Zm00001eb173480	2	F4JRP8.1 RecName: Full=Protein STICHEL-like 2 && PF13177:DNA polymerase III, delta subunit
novel_225	Zm00001eb176350	2	Q9M5P8.1 RecName: Full=Alpha-soluble NSF attachment protein; Short=Alpha-SNAP; AltName: Full=N-ethylmaleimide-sensitive factor attachment protein alpha && PF14938:Soluble NSF attachment protein, SNAP
novel_225	Zm00001eb178890	3.2	O80738.1 RecName: Full=Probable alpha,alpha-trehalose-phosphate synthase [UDP-forming] 10; AltName: Full=Trehalose-6-phosphate synthase 10; Short=AtTPS10 && PF02358:Trehalose-phosphatase|PF00982:Glycosyltransferase family 20
novel_225	Zm00001eb185000	3	Q8W595.2 RecName: Full=Histone-lysine N-methyltransferase SUVR4; AltName: Full=Protein SET DOMAIN GROUP 31; AltName: Full=Suppressor of variegation 3-9-related protein 4; Short=Su(var)3-9-related protein 4 && PF00856:SET domain|PF10440:Ubiquitin-binding WIYLD domain|PF05033:Pre-SET motif
novel_225	Zm00001eb199540	2.8	Q8W206.2 RecName: Full=COP9 signalosome complex subunit 6a; Short=AtCSN6a; Short=Signalosome subunit 6a && PF01398:JAB1/Mov34/MPN/PAD-1 ubiquitin protease|PF13012:Maintenance of mitochondrial structure and function
novel_225	Zm00001eb216480	3.5	Q8S9K3.2 RecName: Full=Zinc finger protein VAR3, chloroplastic; AltName: Full=Protein VARIEGATED 3; Flags: Precursor && PF00641:Zn-finger in Ran binding protein and others
novel_225	Zm00001eb292930	3.5	Q40787.1 RecName: Full=Ras-related protein Rab7 && PF00071:Ras family
novel_225	Zm00001eb300400	2.5	Q6NME7.1 RecName: Full=CST complex subunit TEN1; AltName: Full=Protein MERISTEM DISORGANIZATION 1; AltName: Full=Protein telomeric pathways with STN1 homolog && PF15490:Telomere-capping, CST complex subunit|PF13671:AAA domain
novel_225	Zm00001eb345280	3.2	Q10251.1 RecName: Full=Eukaryotic translation initiation factor 5B; Short=eIF-5B; AltName: Full=Translation initiation factor IF-2 && PF00009:Elongation factor Tu GTP binding domain|PF03144:Elongation factor Tu domain 2|PF11987:Translation-initiation factor 2
novel_228	Zm00001eb122440	3.5	Q0WP96.1 RecName: Full=Protein PGR; Short=AtPGR; AltName: Full=Plasma membrane glucose-responsive regulator; AltName: Full=Transmembrane protein 19-like protein; AltName: Full=VTE6-related protein; Short=VTE6R && PF01940:Integral membrane protein DUF92
novel_228	Zm00001eb205380	3.5	O64791.1 RecName: Full=Syntaxin-124; Short=AtSYP124 && PF05739:SNARE domain|PF00804:Syntaxin
novel_229	Zm00001eb067460	3.2	PF15996:Arginine/serine-rich protein PNISR
novel_229	Zm00001eb112090	3	P0DMS1.1 RecName: Full=Protein NETWORKED 2A && PF07765:KIP1-like protein
novel_229	Zm00001eb235400	3.5	Q9LY75.1 RecName: Full=Peptidyl-prolyl cis-trans isomerase CYP63; Short=AtCYP63; Short=PPIase CYP63; AltName: Full=Cyclophilin-63; AltName: Full=Cyclophilin-like protein CypRS64 && PF00160:Cyclophilin type peptidyl-prolyl cis-trans isomerase/CLD
novel_230	Zm00001eb219540	3.5	Q1MX30.1 RecName: Full=Receptor kinase-like protein Xa21; Contains: RecName: Full=Receptor kinase-like protein Xa21, processed; Flags: Precursor && PF08263:Leucine rich repeat N-terminal domain|PF00069:Protein kinase domain|PF13855:Leucine rich repeat
novel_233	Zm00001eb105190	3.5	U3U992.1 RecName: Full=7-deoxyloganetic acid glucosyltransferase; AltName: Full=UDP-glucose glucosyltransferase 8; Short=CrUGT8; AltName: Full=UDP-glycosyltransferase 709C2 && PF00201:UDP-glucoronosyl and UDP-glucosyl transferase
novel_234	Zm00001eb014020	3.5	Q8GX86.2 RecName: Full=Probable pectinesterase/pectinesterase inhibitor 21; Includes: RecName: Full=Pectinesterase inhibitor 21; AltName: Full=Pectin methylesterase inhibitor 21; Includes: RecName: Full=Pectinesterase 21; Short=PE 21; AltName: Full=Pectin methylesterase 21; Short=AtPME21 && PF04043:Plant invertase/pectin methylesterase inhibitor|PF01095:Pectinesterase
novel_234	Zm00001eb278740	2.5	Q8VZS6.1 RecName: Full=GBF-interacting protein 1 && PF06972:Protein of unknown function (DUF1296)
novel_235	Zm00001eb140490	2.8	O80842.2 RecName: Full=Cell division protein FtsY homolog, chloroplastic; AltName: Full=Chloroplast SRP receptor homolog, alpha subunit CpFtsY; AltName: Full=Fused signal recognition particle receptor; Flags: Precursor && PF02881:SRP54-type protein, helical bundle domain|PF00448:SRP54-type protein, GTPase domain
novel_235	Zm00001eb202950	3.2	Q94AM9.1 RecName: Full=Polyadenylate-binding protein-interacting protein 4; Short=PABP-interacting protein 4; Short=Poly(A)-binding protein-interacting protein 4; AltName: Full=PAM2-containing protein CID4; AltName: Full=Protein CTC-INTERACTING DOMAIN 4 && PF06741:LsmAD domain|PF14438:Ataxin 2 SM domain
novel_235	Zm00001eb256010	3.5	O65238.2 RecName: Full=G-type lectin S-receptor-like serine/threonine-protein kinase At5g35370; Flags: Precursor && PF01453:D-mannose binding lectin|PF00069:Protein kinase domain
novel_236	Zm00001eb077710	3	Q9SJX7.2 RecName: Full=Protein root UVB sensitive 2, chloroplastic; AltName: Full=Protein WEAK AUXIN RESPONSE 1 && PF04884:Vitamin B6 photo-protection and homoeostasis
novel_236	Zm00001eb099940	3.5	Q9SMY6.1 RecName: Full=Putative pectinesterase/pectinesterase inhibitor 45; Includes: RecName: Full=Pectinesterase inhibitor 45; AltName: Full=Pectin methylesterase inhibitor 45; Includes: RecName: Full=Pectinesterase 45; Short=PE 45; AltName: Full=Pectin methylesterase 45; Short=AtPME45 && PF01095:Pectinesterase|PF04043:Plant invertase/pectin methylesterase inhibitor
novel_236	Zm00001eb110960	1	Q8H485.1 RecName: Full=Tubby-like F-box protein 11; Short=OsTLP11; AltName: Full=Tubby-like F-box protein 7; Short=OsTLP7 && PF01167:Tub family|PF06203:CCT motif
novel_236	Zm00001eb116960	2.5	P14897.1 RecName: Full=Low molecular mass early light-inducible protein HV90, chloroplastic; Short=ELIP; Flags: Precursor && -
novel_236	Zm00001eb118570	1.2	Q290J8.1 RecName: Full=GPI mannosyltransferase 2; AltName: Full=GPI mannosyltransferase II; Short=GPI-MT-II && PF04188:Mannosyltransferase (PIG-V)
novel_236	Zm00001eb132840	1.2	PF06813:Nodulin-like
novel_236	Zm00001eb157370	3	O22959.1 RecName: Full=Peroxidase 19; Short=Atperox P19; AltName: Full=ATP51; Flags: Precursor && PF00141:Peroxidase
novel_236	Zm00001eb176420	2.8	Q9FRH3.1 RecName: Full=Putative clathrin assembly protein At1g25240 && PF07651:ANTH domain
novel_236	Zm00001eb206130	1.8	F4JSZ5.1 RecName: Full=Brefeldin A-inhibited guanine nucleotide-exchange protein 1; Short=BIG1; AltName: Full=ARF guanine-nucleotide exchange factor BIG1 && PF12783:Guanine nucleotide exchange factor in Golgi transport N-terminal|PF01369:Sec7 domain|PF16213:Dimerisation and cyclophilin-binding domain of Mon2|PF16206:C-terminal region of Mon2 protein|PF09324:Domain of unknown function (DUF1981)
novel_236	Zm00001eb214910	2.2	Q94CL6.1 RecName: Full=Protein NAR1; AltName: Full=Nuclear architecture related 1; AltName: Full=Protein GROWTH AT DIFFERENT OXYGEN LEVELS INFLUENCES MORPHOGENESIS; AltName: Full=[FeFe]-hydrogenase-like protein GOLLUM && PF02256:Iron hydrogenase small subunit|PF02906:Iron only hydrogenase large subunit, C-terminal domain
novel_238	Zm00001eb214410	3.5	P93147.2 RecName: Full=Isoflavone 2'-hydroxylase; AltName: Full=CYP GE-3; AltName: Full=Cytochrome P450 81E1; AltName: Full=Cytochrome P450 91A4 && PF00067:Cytochrome P450
novel_24	Zm00001eb123870	3	Q9FG13.1 RecName: Full=Probable carboxylesterase 15; AltName: Full=AtCXE15 && -
novel_24	Zm00001eb123880	3	Q9FG13.1 RecName: Full=Probable carboxylesterase 15; AltName: Full=AtCXE15 && PF07859:alpha/beta hydrolase fold
novel_24	Zm00001eb141690	3.2	Q8RUN1.1 RecName: Full=Calcium-transporting ATPase 3, plasma membrane-type; AltName: Full=Ca(2+)-ATPase isoform 3 && PF00122:E1-E2 ATPase|PF00689:Cation transporting ATPase, C-terminus|PF00702:haloacid dehalogenase-like hydrolase|PF12515:Ca2+-ATPase N terminal autoinhibitory domain|PF00690:Cation transporter/ATPase, N-terminus
novel_24	Zm00001eb151100	3	Q5N9A1.1 RecName: Full=CDP-diacylglycerol--glycerol-3-phosphate 3-phosphatidyltransferase 1, chloroplastic; AltName: Full=Phosphatidylglycerophosphate synthase 1; Short=PGP synthase 1; Flags: Precursor && PF01066:CDP-alcohol phosphatidyltransferase
novel_24	Zm00001eb246230	3.5	Q0WPX7.1 RecName: Full=BAG family molecular chaperone regulator 2; AltName: Full=Bcl-2-associated athanogene 2 && PF00240:Ubiquitin family
novel_241	Zm00001eb260170	3.5	Q9XID0.1 RecName: Full=Putative 1-phosphatidylinositol-3-phosphate 5-kinase FAB1D; Short=Phosphatidylinositol 3-phosphate 5-kinase; AltName: Full=Phosphatidylinositol 3-phosphate 5-kinase type III; Short=PIPkin-III; Short=Type III PIP kinase; AltName: Full=Protein FORMS APLOID AND BINUCLEATE CELLS 1D && PF00118:TCP-1/cpn60 chaperonin family|PF01504:Phosphatidylinositol-4-phosphate 5-Kinase
novel_242	Zm00001eb096290	3.2	PF00149:Calcineurin-like phosphoesterase
novel_242	Zm00001eb096290	3.5	PF00149:Calcineurin-like phosphoesterase
novel_242	Zm00001eb181940	3.5	Q7XQP4.2 RecName: Full=Serine/threonine-protein kinase SAPK7; AltName: Full=Osmotic stress/abscisic acid-activated protein kinase 7 && PF00069:Protein kinase domain
novel_242	Zm00001eb243440	3.5	Q6ZI44.1 RecName: Full=Serine/threonine-protein kinase SAPK6; AltName: Full=Osmotic stress/abscisic acid-activated protein kinase 6 && PF00069:Protein kinase domain
novel_243	Zm00001eb306890	3.5	F4JIP6.1 RecName: Full=Probable UDP-3-O-acylglucosamine N-acyltransferase 2, mitochondrial; AltName: Full=Protein LIPID X D2; Short=AtLpxD2; Flags: Precursor && PF00132:Bacterial transferase hexapeptide (six repeats)
novel_244	Zm00001eb106740	3.2	Q9SSE9.1 RecName: Full=Lysine-specific demethylase JMJ25; AltName: Full=Jumonji domain-containing protein 25; AltName: Full=Lysine-specific histone demethylase JMJ25; AltName: Full=Protein INCREASE IN BONSAI METHYLATION 1; AltName: Full=Protein JUMONJI 25 && PF08879:WRC
novel_245	Zm00001eb117400	3	F4K3G5.1 RecName: Full=Protein ENHANCED DOWNY MILDEW 2 && PF12047:Cytosine specific DNA methyltransferase replication foci domain
novel_246	Zm00001eb294320	3.5	Chaperone protein dnaJ A6 chloroplastic
novel_25	Zm00001eb011270	3	Q3HRQ2.1 RecName: Full=Aldehyde oxidase GLOX; AltName: Full=Glyoxal oxidase; Short=VpGLOX; Flags: Precursor && PF07250:Glyoxal oxidase N-terminus|PF09118:Domain of unknown function (DUF1929)
novel_25	Zm00001eb016640	3.5	Q10LJ2.1 RecName: Full=Metal tolerance protein 2; Short=OsMTP2 && PF16916:Dimerisation domain of Zinc Transporter|PF01545:Cation efflux family
novel_25	Zm00001eb020090	2.8	A2XI04.2 RecName: Full=Probable 6-phosphogluconolactonase 1; Short=6PGL 1 && PF01182:Glucosamine-6-phosphate isomerases/6-phosphogluconolactonase
novel_25	Zm00001eb023490	2	Q9M202.1 RecName: Full=Zinc finger protein ZAT9 && PF13912:C2H2-type zinc finger
novel_25	Zm00001eb033230	2.5	Q13523.3 RecName: Full=Serine/threonine-protein kinase PRP4 homolog; AltName: Full=PRP4 kinase; AltName: Full=PRP4 pre-mRNA-processing factor 4 homolog && PF00069:Protein kinase domain
novel_25	Zm00001eb036940	3.5	Q6Z1G7.1 RecName: Full=Pyruvate dehydrogenase E1 component subunit beta-1, mitochondrial; Short=PDHE1-B; Flags: Precursor && PF02779:Transketolase, pyrimidine binding domain|PF02780:Transketolase, C-terminal domain
novel_25	Zm00001eb050400	2	Q61749.2 RecName: Full=Translation initiation factor eIF-2B subunit delta; AltName: Full=eIF-2B GDP-GTP exchange factor subunit delta && PF01008:Initiation factor 2 subunit family
novel_25	Zm00001eb050740	3	Q39199.1 RecName: Full=DNA repair protein recA homolog 1, chloroplastic; AltName: Full=Recombinase A homolog 1; Flags: Precursor && PF00154:recA bacterial DNA recombination protein
novel_25	Zm00001eb058010	3	PF10250:GDP-fucose protein O-fucosyltransferase
novel_25	Zm00001eb066380	1.8	Q9FFE6.1 RecName: Full=Probable acyl-activating enzyme 5, peroxisomal; AltName: Full=AMP-binding protein 5; Short=AtAMPBP5 && PF00501:AMP-binding enzyme|PF13193:AMP-binding enzyme C-terminal domain
novel_25	Zm00001eb099460	2.2	Q6IEK5.1 RecName: Full=WRKY transcription factor WRKY76; Short=OsWRKY76 && PF03106:WRKY DNA -binding domain
novel_25	Zm00001eb105400	3.2	C0LGQ5.1 RecName: Full=LRR receptor-like serine/threonine-protein kinase GSO1; AltName: Full=Protein GASSHO 1; Flags: Precursor && PF13855:Leucine rich repeat|PF00069:Protein kinase domain|PF08263:Leucine rich repeat N-terminal domain
novel_25	Zm00001eb144170	3	Q5N712.1 RecName: Full=Lysine-specific demethylase JMJ705; AltName: Full=Jumonji domain-containing protein 705; AltName: Full=Lysine-specific histone demethylase JMJ705; AltName: Full=Protein JUMONJI 705 && PF02373:JmjC domain, hydroxylase
novel_25	Zm00001eb146920	2	Q9FNH6.1 RecName: Full=NDR1/HIN1-Like protein 3 && PF03168:Late embryogenesis abundant protein
novel_25	Zm00001eb157010	3.5	C0LGQ4.1 RecName: Full=Protein MALE DISCOVERER 2; Short=AtMDIS2; AltName: Full=Probable LRR receptor-like serine/threonine-protein kinase MRH1; AltName: Full=Protein MORPHOGENESIS OF ROOT HAIR 1; Flags: Precursor && -
novel_25	Zm00001eb179020	2.8	B2RY56.2 RecName: Full=RNA-binding protein 25; AltName: Full=RNA-binding motif protein 25 && PF01480:PWI domain|PF00076:RNA recognition motif. (a.k.a. RRM, RBD, or RNP domain)
novel_25	Zm00001eb202350	2	Q7XA40.2 RecName: Full=Putative disease resistance protein RGA3; AltName: Full=Blight resistance protein B149; AltName: Full=RGA1-blb && PF14299:Phloem protein 2|PF00931:NB-ARC domain
novel_25	Zm00001eb205960	2.5	Q940Q3.1 RecName: Full=Zinc transporter ZTP29; AltName: Full=Zinc transporter 29 && PF02535:ZIP Zinc transporter
novel_25	Zm00001eb254290	3.5	B9F2Y7.1 RecName: Full=Kinesin-like protein KIN-4C && PF00225:Kinesin motor domain
novel_25	Zm00001eb258320	2.5	Q0WL80.1 RecName: Full=UDP-glucose:glycoprotein glucosyltransferase; AltName: Full=EMS-mutagenized BRI1 suppressor 1; AltName: Full=Protein PRIORITY IN SWEET LIFE 2; Flags: Precursor && PF06427:UDP-glucose:Glycoprotein Glucosyltransferase
novel_25	Zm00001eb273690	2.5	Q9SAB1.1 RecName: Full=Heat shock 70 kDa protein 16; AltName: Full=Heat shock protein 70-16; Short=AtHsp70-16 && PF10712:NAD-specific glutamate dehydrogenase|PF00012:Hsp70 protein
novel_25	Zm00001eb279120	3.5	Q9M7Q4.1 RecName: Full=ABSCISIC ACID-INSENSITIVE 5-like protein 5; AltName: Full=ABA-responsive element-binding protein 1; AltName: Full=Abscisic acid responsive elements-binding factor 2; Short=ABRE-binding factor 2; AltName: Full=bZIP transcription factor 36; Short=AtbZIP36 && PF00170:bZIP transcription factor
novel_25	Zm00001eb285800	3.5	Q9LRZ5.1 RecName: Full=Phospholipase D zeta 1; Short=PLDzeta1; AltName: Full=Phospholipase D p1; Short=AtPLDp1; AltName: Full=Phospholipase D1 PHOX and PX-containing domain protein && PF00614:Phospholipase D Active site motif|PF00169:PH domain|PF13091:PLD-like domain
novel_25	Zm00001eb288920	2.5	P94044.1 RecName: Full=Ferredoxin-6, chloroplastic; AltName: Full=Ferredoxin VI; Short=Fd VI; Flags: Precursor && -
novel_25	Zm00001eb300740	2	O23888.1 RecName: Full=Indole-3-acetaldehyde oxidase; Short=IAA oxidase; AltName: Full=Aldehyde oxidase-2; Short=ZmAO-2 && PF01315:Aldehyde oxidase and xanthine dehydrogenase, a/b hammerhead domain|PF02738:Molybdopterin-binding domain of aldehyde dehydrogenase|PF01799:[2Fe-2S] binding domain|PF00941:FAD binding domain in molybdopterin dehydrogenase|PF03450:CO dehydrogenase flavoprotein C-terminal…
novel_25	Zm00001eb305590	1	Q6YS30.1 RecName: Full=DEAD-box ATP-dependent RNA helicase 5 && PF00271:Helicase conserved C-terminal domain|PF00270:DEAD/DEAH box helicase
novel_25	Zm00001eb311810	3.5	Q8GWE6.1 RecName: Full=Enhanced ethylene response protein 5; AltName: Full=Nuclear mRNA export protein THP1; Short=AtTHP1 && PF01399:PCI domain
novel_250	Zm00001eb136950	3	PF04043:Plant invertase/pectin methylesterase inhibitor
novel_251	Zm00001eb228070	3.5	Q7Y183.1 RecName: Full=DEAD-box ATP-dependent RNA helicase 10 && PF00271:Helicase conserved C-terminal domain|PF00270:DEAD/DEAH box helicase
novel_251	Zm00001eb294010	3.5	Q84MA2.2 RecName: Full=Type I inositol polyphosphate 5-phosphatase 1; Short=At5PTase1 && PF03372:Endonuclease/Exonuclease/phosphatase family
novel_253	Zm00001eb004380	2.8	Q96255.1 RecName: Full=Phosphoserine aminotransferase 1, chloroplastic; Short=AtPSAT1; AltName: Full=Phosphohydroxythreonine aminotransferase; Flags: Precursor && PF00266:Aminotransferase class-V
novel_253	Zm00001eb014810	3.2	Q8RWG2.1 RecName: Full=Protein high chlorophyll fluorescent 107; Flags: Precursor && -
novel_253	Zm00001eb028210	3.5	Q7S1H9.1 RecName: Full=DNA damage-binding protein cmr1 && -
novel_253	Zm00001eb029490	3	Q9SYZ9.1 RecName: Full=Transcription initiation factor TFIID subunit 8; AltName: Full=TBP-associated factor 8; Short=AtTAF8 && -
novel_253	Zm00001eb094670	3.5	Q9LYU8.1 RecName: Full=Aspartokinase 1, chloroplastic; AltName: Full=Aspartate kinase 1; Flags: Precursor && PF00696:Amino acid kinase family
novel_253	Zm00001eb124520	2.8	Q10PI6.1 RecName: Full=Lecithin-cholesterol acyltransferase-like 1 && PF02450:Lecithin:cholesterol acyltransferase
novel_253	Zm00001eb134240	3	Q9SGP2.1 RecName: Full=Receptor-like protein kinase HSL1; AltName: Full=Protein HAESA-LIKE1; Flags: Precursor && PF13855:Leucine rich repeat|PF00069:Protein kinase domain
novel_253	Zm00001eb143480	3.5	Q8L7A9.1 RecName: Full=AP-4 complex subunit epsilon; AltName: Full=AP-4 adaptor complex subunit epsilon; AltName: Full=Adaptor-related protein complex 4 subunit epsilon; AltName: Full=Epsilon subunit of AP-4; AltName: Full=Epsilon-adaptin && PF01602:Adaptin N terminal region
novel_253	Zm00001eb158300	3.5	Q94F40.1 RecName: Full=GDSL esterase/lipase At1g28600; AltName: Full=Extracellular lipase At1g28600; Flags: Precursor && PF00657:GDSL-like Lipase/Acylhydrolase
novel_253	Zm00001eb160740	3	B4FT40.1 RecName: Full=Single myb histone 2; AltName: Full=Protein SINGLE MYB HISTONE2 && PF00538:linker histone H1 and H5 family
novel_253	Zm00001eb166550	3	Q9SZJ2.1 RecName: Full=Glycine-rich domain-containing protein 2; Short=AtGRDP2 && PF07173:Protein of unknown function (DUF1399)
novel_253	Zm00001eb182590	3.2	Q6NLG3.1 RecName: Full=Probable nucleoside diphosphate kinase 5; AltName: Full=Nucleoside diphosphate kinase V && PF00334:Nucleoside diphosphate kinase
novel_253	Zm00001eb190380	3.2	Q8GUU2.1 RecName: Full=E3 ubiquitin protein ligase RIE1; AltName: Full=Protein RING-FINGER FOR EMBRYOGENESIS 1 && PF13639:Ring finger domain
novel_253	Zm00001eb194740	3.2	Q9FJR1.2 RecName: Full=Peroxidase 65; Short=Atperox P65; AltName: Full=ATP43; Flags: Precursor && PF00141:Peroxidase
novel_253	Zm00001eb195970	3.5	PF04117:Mpv17 / PMP22 family
novel_253	Zm00001eb199540	3.5	Q8W206.2 RecName: Full=COP9 signalosome complex subunit 6a; Short=AtCSN6a; Short=Signalosome subunit 6a && PF01398:JAB1/Mov34/MPN/PAD-1 ubiquitin protease|PF13012:Maintenance of mitochondrial structure and function
novel_254	Zm00001eb030240	3.5	Q6J9S1.1 RecName: Full=Ethylene-responsive transcription factor RAP2-11; AltName: Full=Protein RELATED TO APETALA2 11 && PF00847:AP2 domain
novel_254	Zm00001eb194830	3.2	Q8RY59.1 RecName: Full=Inactive poly [ADP-ribose] polymerase RCD1; AltName: Full=Protein RADICAL-INDUCED CELL DEATH 1 && PF12174:RCD1-SRO-TAF4 (RST) plant domain|PF00644:Poly(ADP-ribose) polymerase catalytic domain
novel_254	Zm00001eb291140	3	Q9FK47.1 RecName: Full=Myb-related protein 1; AltName: Full=Myb family transcription factor PHL10; AltName: Full=Protein PHR1-LIKE 10 && PF14379:MYB-CC type transfactor, LHEQLE motif|PF00249:Myb-like DNA-binding domain
novel_254	Zm00001eb292750	2.8	P93732.3 RecName: Full=Proline iminopeptidase; Short=PIP; AltName: Full=Prolyl aminopeptidase; Short=PAP && PF00561:alpha/beta hydrolase fold
novel_255	Zm00001eb042420	3.2	B2RY56.2 RecName: Full=RNA-binding protein 25; AltName: Full=RNA-binding motif protein 25 && PF00076:RNA recognition motif. (a.k.a. RRM, RBD, or RNP domain)|PF01480:PWI domain
novel_255	Zm00001eb179020	3.2	B2RY56.2 RecName: Full=RNA-binding protein 25; AltName: Full=RNA-binding motif protein 25 && PF01480:PWI domain|PF00076:RNA recognition motif. (a.k.a. RRM, RBD, or RNP domain)
novel_256	Zm00001eb150740	3	P05100.1 RecName: Full=DNA-3-methyladenine glycosylase 1; AltName: Full=3-methyladenine-DNA glycosylase I, constitutive; Short=TAG I; AltName: Full=DNA-3-methyladenine glycosidase I; AltName: Full=DNA-3-methyladenine glycosylase I && PF03352:Methyladenine glycosylase
novel_258	Zm00001eb102580	3.5	Q93W88.1 RecName: Full=Transcription factor bHLH137; AltName: Full=Basic helix-loop-helix protein 137; Short=AtbHLH137; Short=bHLH 137; AltName: Full=Transcription factor EN 89; AltName: Full=bHLH transcription factor bHLH137 && PF00010:Helix-loop-helix DNA-binding domain
novel_258	Zm00001eb116310	3.2	Q9LTB0.1 RecName: Full=Exocyst complex component EXO84B; Short=AtExo80b && PF08700:Vps51/Vps67
novel_258	Zm00001eb122860	3.5	Q43270.1 RecName: Full=Phospholipase D alpha 1; Short=PLD alpha 1; AltName: Full=Choline phosphatase 1; AltName: Full=Phosphatidylcholine-hydrolyzing phospholipase D 1 && PF00614:Phospholipase D Active site motif|PF00168:C2 domain|PF12357:Phospholipase D C terminal
novel_258	Zm00001eb247920	3.2	Q6H468.1 RecName: Full=Two-component response regulator ORR11; AltName: Full=OsRR11; AltName: Full=OsRRA8 >B8AFR8.1 RecName: Full=Two-component response regulator ORR11; AltName: Full=OsRR11 && -
novel_259	Zm00001eb011150	3.5	Q9SZ30.1 RecName: Full=Imidazole glycerol phosphate synthase hisHF, chloroplastic; Short=IGP synthase; Short=IGPS; Short=ImGP synthase; AltName: Full=Protein HISTIDINE BIOSYNTHESIS 4; Includes: RecName: Full=Glutamine amidotransferase; Includes: RecName: Full=Cyclase; Flags: Precursor && PF00117:Glutamine amidotransferase class-I|PF00977:Histidine biosynthesis protein
novel_259	Zm00001eb129970	3.5	Q949Z1.1 RecName: Full=Polygalacturonase At1g48100; Short=PG; AltName: Full=Pectinase At1g48100; Flags: Precursor && PF00295:Glycosyl hydrolases family 28
novel_26	Zm00001eb003440	3.2	Q9LIR6.1 RecName: Full=Beta-amylase 1, chloroplastic; AltName: Full=1,4-alpha-D-glucan maltohydrolase; AltName: Full=Beta-amylase 7; AltName: Full=Thioredoxin-regulated beta-amylase; Short=TR-BAMY; Flags: Precursor && PF01373:Glycosyl hydrolase family 14
novel_26	Zm00001eb020750	3	Q9FN11.1 RecName: Full=LOB domain-containing protein 37; AltName: Full=ASYMMETRIC LEAVES 2-like protein 39; Short=AS2-like protein 39 && PF03195:Protein of unknown function DUF260
novel_26	Zm00001eb035660	3.5	Q9M427.1 RecName: Full=Oligouridylate-binding protein 1; Short=NpUBP1; AltName: Full=Polyuridylate-binding protein UBP1; Short=Poly(U)-binding protein UBP1 && PF00076:RNA recognition motif. (a.k.a. RRM, RBD, or RNP domain)
novel_26	Zm00001eb037120	3.5	Q3LXA7.1 RecName: Full=Retinoblastoma-related protein 3; Short=ZmRBR3 && PF01858:Retinoblastoma-associated protein A domain|PF11934:Domain of unknown function (DUF3452)|PF01857:Retinoblastoma-associated protein B domain
novel_26	Zm00001eb043310	3.5	A7S4N4.1 RecName: Full=Probable serine incorporator && PF03348:Serine incorporator (Serinc)
novel_26	Zm00001eb058910	3.5	Serine/arginine-rich splicing factor SR45a
novel_26	Zm00001eb060220	3.5	O23887.1 RecName: Full=Indole-3-acetaldehyde oxidase; Short=IAA oxidase; AltName: Full=Aldehyde oxidase; Short=ZmAO-1 && PF01799:[2Fe-2S] binding domain|PF01315:Aldehyde oxidase and xanthine dehydrogenase, a/b hammerhead domain|PF02738:Molybdopterin-binding domain of aldehyde dehydrogenase|PF00941:FAD binding domain in molybdopterin dehydrogenase|PF03450:CO dehydrogenase flavoprotein C-terminal d…
novel_26	Zm00001eb065420	3.5	Q75HA6.1 RecName: Full=BTB/POZ domain and ankyrin repeat-containing protein NPR3; Short=OsNPR3 && PF12313:NPR1/NIM1 like defence protein C terminal|PF13637:Ankyrin repeats (many copies)|PF11900:Domain of unknown function (DUF3420)|PF00249:Myb-like DNA-binding domain
novel_26	Zm00001eb097180	3.5	Q9ZNT7.1 RecName: Full=Prohibitin-2, mitochondrial; Short=Atphb2 && PF01145:SPFH domain / Band 7 family
novel_26	Zm00001eb107740	3.5	Q9ZWA6.1 RecName: Full=Zinc finger protein MAGPIE; AltName: Full=Protein indeterminate-domain 3 && -
novel_26	Zm00001eb109970	3.5	O80528.1 RecName: Full=Serine/threonine-protein kinase haspin homolog; Short=AtHaspin && PF12330:Domain of unknown function (DUF3635)
novel_26	Zm00001eb117830	3.5	Q38914.2 RecName: Full=AP2-like ethylene-responsive transcription factor ANT; AltName: Full=Complementing a protein kinase C mutant protein 1; AltName: Full=Protein AINTEGUMENTA; AltName: Full=Protein DRAGON; AltName: Full=Protein OVULE MUTANT && PF00847:AP2 domain
novel_26	Zm00001eb120490	3.5	Serine/arginine-rich splicing factor SR45a
novel_26	Zm00001eb126380	3.5	Q657S5.2 RecName: Full=Phosphate transporter PHO1-1; AltName: Full=Protein PHO1-1; Short=OsPHO1;1 && PF03124:EXS family|PF03105:SPX domain
novel_26	Zm00001eb128780	3	Q9SDG8.1 RecName: Full=Protein argonaute 4A; Short=OsAGO4a && PF08699:Argonaute linker 1 domain|PF02171:Piwi domain|PF16488:Argonaute linker 2 domain|PF16486:N-terminal domain of argonaute|PF02170:PAZ domain
novel_26	Zm00001eb134820	3.5	C0LGJ1.1 RecName: Full=Probable LRR receptor-like serine/threonine-protein kinase At1g74360; Flags: Precursor && PF13855:Leucine rich repeat
novel_26	Zm00001eb145380	3	A6W1C2.1 RecName: Full=Peptide chain release factor 1; Short=RF-1 && PF00472:RF-1 domain
novel_26	Zm00001eb146390	3.5	Q0WP01.1 RecName: Full=Protein NRT1/ PTR FAMILY 5.10; Short=AtNPF5.10 && -
novel_26	Zm00001eb158240	3	Q9FJ72.1 RecName: Full=Probable long-chain-alcohol O-fatty-acyltransferase 1; AltName: Full=Wax synthase 1 && PF13813:Membrane bound O-acyl transferase family
novel_26	Zm00001eb164080	3.5	Q9SVD0.1 RecName: Full=Protein SMAX1-LIKE 3; Short=AtSMXL3 && -
novel_26	Zm00001eb170560	3.5	P93846.1 RecName: Full=Obtusifoliol 14-alpha demethylase; AltName: Full=CYPLI; AltName: Full=Cytochrome P450 51; AltName: Full=Cytochrome P450-LIA1 && PF00067:Cytochrome P450
novel_26	Zm00001eb171090	3	Q9SUM4.1 RecName: Full=VIN3-like protein 2; AltName: Full=Vernalization5/VIN3-like protein 1 && PF07227:PHD - plant homeodomain finger protein
novel_26	Zm00001eb174220	3.5	Q9LXD8.1 RecName: Full=Transcription factor HEC3; AltName: Full=Basic helix-loop-helix protein 43; Short=AtbHLH43; Short=bHLH 43; AltName: Full=Protein HECATE 3; AltName: Full=Transcription factor EN 119; AltName: Full=bHLH transcription factor bHLH043 && -
novel_26	Zm00001eb174260	3.5	Transcription factor HEC3
novel_26	Zm00001eb174280	3.5	Transcription factor HEC3
novel_26	Zm00001eb180400	3.5	30S ribosomal protein S8, chloroplastic
novel_26	Zm00001eb186830	3.5	PF08243:SPT2 chromatin protein
novel_26	Zm00001eb195970	3.5	PF04117:Mpv17 / PMP22 family
novel_26	Zm00001eb200930	3.5	Q9LQF2.1 RecName: Full=Alkaline/neutral invertase CINV1; AltName: Full=Alkaline/neutral invertase G; Short=A/N-INVG; AltName: Full=Cytosolic invertase 1; Short=AtCYT-INV1 && PF12899:Alkaline and neutral invertase
novel_26	Zm00001eb233530	3	Q9LRM4.1 RecName: Full=B-box domain protein 31; Short=AtBBX31; AltName: Full=Microprotein 1B && -
novel_26	Zm00001eb246420	3.5	Q6K5F8.1 RecName: Full=Cyclin-dependent kinase G-1; Short=CDKG;1 && PF00069:Protein kinase domain
novel_26	Zm00001eb246950	3.5	Q9ZUH1.1 RecName: Full=BTB/POZ domain-containing protein At2g24240 && PF02214:BTB/POZ domain
novel_26	Zm00001eb285310	3.5	O49607.1 RecName: Full=Subtilisin-like protease SBT1.6; AltName: Full=Subtilase subfamily 1 member 6; Short=AtSBT1.6; AltName: Full=Subtilisin-like serine protease 2; Short=At-SLP2; Flags: Precursor && PF00082:Subtilase family
novel_26	Zm00001eb288000	3.5	Q9SX20.1 RecName: Full=Protein NRT1/ PTR FAMILY 3.1; Short=AtNPF3.1 && PF00854:POT family
novel_26	Zm00001eb298020	3.5	Q69L99.1 RecName: Full=Laccase-14; AltName: Full=Benzenediol:oxygen oxidoreductase 14; AltName: Full=Diphenol oxidase 14; AltName: Full=Urishiol oxidase 14; Flags: Precursor && PF07731:Multicopper oxidase|PF00394:Multicopper oxidase|PF07732:Multicopper oxidase
novel_26	Zm00001eb306210	3.5	Q8VZU3.1 RecName: Full=Serine carboxypeptidase-like 19; AltName: Full=Protein SINAPOYLGLUCOSE ACCUMULATOR 2; AltName: Full=Sinapoylglucose--choline O-sinapoyltransferase; Short=SCT; Contains: RecName: Full=Serine carboxypeptidase-like 19 chain A; Contains: RecName: Full=Serine carboxypeptidase-like 19 chain B; Flags: Precursor && PF00450:Serine carboxypeptidase
novel_26	Zm00001eb306880	3.5	Q10P01.1 RecName: Full=Long chain base biosynthesis protein 1a && PF00155:Aminotransferase class I and II
novel_26	Zm00001eb311980	3.5	Q6K8E7.1 RecName: Full=Long chain base biosynthesis protein 1b && PF00155:Aminotransferase class I and II
novel_260	Zm00001eb289170	3.5	Q70II3.2 RecName: Full=Ethylene-responsive transcription factor ERF110 && PF00847:AP2 domain
novel_263	Zm00001eb015030	3.5	Q56XM9.1 RecName: Full=Nuclear poly(A) polymerase 3; Short=PAP(III); Short=Poly(A) polymerase III; AltName: Full=Polynucleotide adenylyltransferase 3 && PF01909:Nucleotidyltransferase domain|PF04928:Poly(A) polymerase central domain
novel_263	Zm00001eb301620	3.5	B1Q3J6.1 RecName: Full=DNA (cytosine-5)-methyltransferase 1B; Short=OsMET1b; AltName: Full=DNA methyltransferase 1-2; Short=OsMET1-2 && -
novel_263	Zm00001eb301630	3.5	B1Q3J6.1 RecName: Full=DNA (cytosine-5)-methyltransferase 1B; Short=OsMET1b; AltName: Full=DNA methyltransferase 1-2; Short=OsMET1-2 && PF12047:Cytosine specific DNA methyltransferase replication foci domain|PF00145:C-5 cytosine-specific DNA methylase|PF01426:BAH domain
novel_266	Zm00001eb066780	3.5	Q94JZ8.1 RecName: Full=Plant UBX domain-containing protein 7; Short=PUX7 && PF14555:UBA-like domain|PF13899:Thioredoxin-like
novel_268	Zm00001eb010770	3.5	A6BLW4.1 RecName: Full=Nuclear transcription factor Y subunit C-2; Short=OsNF-YC2; AltName: Full=Transcriptional activator HAP5C; Short=OsHAP5C && PF00808:Histone-like transcription factor (CBF/NF-Y) and archaeal histone
novel_268	Zm00001eb028710	3.5	Q9SB63.2 RecName: Full=Protein MODIFIER OF SNC1 1; AltName: Full=MODIFIER OF snc1, 1 && PF07001:BAT2 N-terminus
novel_268	Zm00001eb130470	3.5	Q09463.1 RecName: Full=RING finger protein 5 && PF13920:Zinc finger, C3HC4 type (RING finger)
novel_268	Zm00001eb136860	3.5	Q9SB63.2 RecName: Full=Protein MODIFIER OF SNC1 1; AltName: Full=MODIFIER OF snc1, 1 && PF07001:BAT2 N-terminus
novel_268	Zm00001eb206400	2.5	Q66PF4.1 RecName: Full=Cinnamate beta-D-glucosyltransferase; AltName: Full=UDP-glucose:cinnamate glucosyltransferase; Short=FaGT2 && PF00201:UDP-glucoronosyl and UDP-glucosyl transferase
novel_268	Zm00001eb213970	3.2	Q94A73.2 RecName: Full=BTB/POZ domain-containing protein At5g66560 && PF03000:NPH3 family|PF14432:DYW family of nucleic acid deaminases
novel_268	Zm00001eb234750	3	Q66PF4.1 RecName: Full=Cinnamate beta-D-glucosyltransferase; AltName: Full=UDP-glucose:cinnamate glucosyltransferase; Short=FaGT2 && PF00201:UDP-glucoronosyl and UDP-glucosyl transferase|PF03004:Plant transposase (Ptta/En/Spm family)
novel_270	Zm00001eb273750	3.5	A2WW87.1 RecName: Full=Transcription factor GAMYB; AltName: Full=OsGAMyb && PF13921:Myb-like DNA-binding domain
novel_271	Zm00001eb001770	3.5	Q38897.2 RecName: Full=Homeobox protein BEL1 homolog && PF07526:Associated with HOX|PF05920:Homeobox KN domain
novel_271	Zm00001eb140060	3.5	Q8GYY5.1 RecName: Full=Rho GTPase-activating protein 3; AltName: Full=Rho-type GTPase-activating protein 3 && PF00620:RhoGAP domain
novel_271	Zm00001eb179020	3.5	B2RY56.2 RecName: Full=RNA-binding protein 25; AltName: Full=RNA-binding motif protein 25 && PF01480:PWI domain|PF00076:RNA recognition motif. (a.k.a. RRM, RBD, or RNP domain)
novel_271	Zm00001eb301170	2.8	F4JIF5.1 RecName: Full=Protein tesmin/TSO1-like CXC 2; Short=AtTCX2; AltName: Full=Protein TSO1-like 2; Short=Protein SOL2 && PF03638:Tesmin/TSO1-like CXC domain, cysteine-rich domain
novel_275	Zm00001eb119590	3.5	O64477.1 RecName: Full=G-type lectin S-receptor-like serine/threonine-protein kinase At2g19130; Flags: Precursor && PF00069:Protein kinase domain
novel_275	Zm00001eb172910	3.2	Q39191.2 RecName: Full=Wall-associated receptor kinase 1; Flags: Precursor && PF00069:Protein kinase domain|PF13947:Wall-associated receptor kinase galacturonan-binding
novel_276	Zm00001eb199600	3	Q2QMX9.1 RecName: Full=Calcium-transporting ATPase 1, plasma membrane-type; AltName: Full=Ca(2+)-ATPase isoform 1; AltName: Full=Plastid envelope ATPase 1 && PF12515:Ca2+-ATPase N terminal autoinhibitory domain|PF00690:Cation transporter/ATPase, N-terminus|PF12710:haloacid dehalogenase-like hydrolase|PF00122:E1-E2 ATPase|PF00689:Cation transporting ATPase, C-terminus
novel_278	Zm00001eb145890	3.5	Q9M0G7.1 RecName: Full=MDIS1-interacting receptor like kinase 1; Short=AtMIK1; AltName: Full=Leucine-rich repeat receptor-like protein kinase PXL2; AltName: Full=Protein PHLOEM INTERCALATED WITH XYLEM-LIKE 2; Flags: Precursor && PF00069:Protein kinase domain|PF13855:Leucine rich repeat|PF08263:Leucine rich repeat N-terminal domain
novel_278	Zm00001eb175760	3.2	Q9FJH6.1 RecName: Full=ABC transporter F family member 1; Short=ABC transporter ABCF.1; Short=AtABCF1; AltName: Full=GCN20-type ATP-binding cassette protein GCN1 && PF12848:ABC transporter|PF00005:ABC transporter
novel_278	Zm00001eb309380	3.2	PF09696:Ctf8
novel_279	Zm00001eb147670	3.5	F4HW04.1 RecName: Full=DNA polymerase epsilon catalytic subunit A; AltName: Full=DNA polymerase 2 a; Short=AtPOL2a; AltName: Full=DNA polymerase II subunit a; AltName: Full=Protein ABA OVERLY SENSITIVE a; AltName: Full=Protein EARLY IN SHORT DAYS 7; AltName: Full=Protein EMBRYO DEFECTIVE 142; AltName: Full=Protein EMBRYO DEFECTIVE 2284; AltName: Full=Protein EMBRYO DEFECTIVE 529; AltName: Full=Pr…
novel_279	Zm00001eb179700	3.5	F4IFN6.1 RecName: Full=DNA polymerase epsilon catalytic subunit B; AltName: Full=DNA polymerase 2 b; Short=AtPOL2b; AltName: Full=DNA polymerase II subunit b; AltName: Full=Protein TILTED 2 && PF03104:DNA polymerase family B, exonuclease domain|PF04563:RNA polymerase beta subunit
novel_279	Zm00001eb255400	3.5	Q9C6E4.1 RecName: Full=Protein EXORDIUM-like 1; AltName: Full=PHOSPHATE-INDUCED 1; Flags: Precursor && PF04674:Phosphate-induced protein 1 conserved region
novel_280	Zm00001eb193360	3.5	Q0J1C1.1 RecName: Full=1-aminocyclopropane-1-carboxylate oxidase 1; Short=ACC oxidase 1; AltName: Full=Ethylene-forming enzyme; Short=EFE && PF14226:non-haem dioxygenase in morphine synthesis N-terminal|PF03171:2OG-Fe(II) oxygenase superfamily
novel_281	Zm00001eb215300	3.5	Q84JU6.1 RecName: Full=E3 ubiquitin-protein ligase HOS1; AltName: Full=Protein HIGH EXPRESSION OF OSMOTICALLY RESPONSIVE GENE 1; AltName: Full=RING finger protein HOS1 && PF13934:Nuclear pore complex assembly
novel_281	Zm00001eb256970	3.5	Q9LVJ1.1 RecName: Full=Subtilisin-like protease SBT1.4; AltName: Full=Subtilase subfamily 1 member 4; Short=AtSBT1.4; Flags: Precursor && PF02225:PA domain|PF00082:Subtilase family|PF05922:Peptidase inhibitor I9
novel_283	Zm00001eb291630	3.5	Q65X71.1 RecName: Full=Probable calcium-transporting ATPase 6, plasma membrane-type; AltName: Full=Ca(2+)-ATPase isoform 6 && PF12515:Ca2+-ATPase N terminal autoinhibitory domain|PF00122:E1-E2 ATPase|PF00690:Cation transporter/ATPase, N-terminus|PF12710:haloacid dehalogenase-like hydrolase|PF00689:Cation transporting ATPase, C-terminus
novel_284	Zm00001eb055180	3.5	Q54EH3.1 RecName: Full=GTPase-activating protein DDB_G0291510 && PF00637:Region in Clathrin and VPS|PF00780:CNH domain|PF10367:Vacuolar sorting protein 39 domain 2|PF10366:Vacuolar sorting protein 39 domain 1
novel_284	Zm00001eb135220	3	Q9XHY7.2 RecName: Full=Probable histone acetyltransferase HAC-like 3 && PF08214:Histone acetylation protein|PF02135:TAZ zinc finger
novel_285	Zm00001eb046610	3	Q8H038.1 RecName: Full=Xyloglucan galactosyltransferase KATAMARI1 homolog && PF03016:Exostosin family
novel_285	Zm00001eb104830	3.5	Q9FYJ6.1 RecName: Full=Transcription factor bHLH111; AltName: Full=Basic helix-loop-helix protein 111; Short=AtbHLH111; Short=bHLH 111; AltName: Full=Transcription factor EN 66; AltName: Full=bHLH transcription factor bHLH111 && -
novel_285	Zm00001eb215440	3.5	Q0DNU1.2 RecName: Full=GATA transcription factor 19; Short=OsGATA19; AltName: Full=Protein TIFY 1b; Short=OsTIFY1b && PF06203:CCT motif|PF00320:GATA zinc finger|PF06200:tify domain
novel_289	Zm00001eb259870	3.5	Q6Z1Z3.1 RecName: Full=B3 domain-containing protein IDEF1; AltName: Full=Protein IRON DEFICIENCY-RESPONSIVE ELEMENT FACTOR 1 && PF02362:B3 DNA binding domain
novel_29	Zm00001eb281100	3.5	O80939.1 RecName: Full=L-type lectin-domain containing receptor kinase IV.1; Short=Arabidopsis thaliana lectin-receptor kinase e; Short=AthlecRK-e; Short=LecRK-IV.1; AltName: Full=Lectin Receptor Kinase 1; Flags: Precursor && PF00139:Legume lectin domain|PF00069:Protein kinase domain
novel_291	Zm00001eb238340	3	Q9LNC4.1 RecName: Full=Transcription factor GTE4; AltName: Full=Bromodomain-containing protein GTE4; AltName: Full=Protein GLOBAL TRANSCRIPTION FACTOR GROUP E4 && PF00439:Bromodomain|PF17035:Bromodomain extra-terminal - transcription regulation
novel_292	Zm00001eb011210	3.5	PF03398:Regulator of Vps4 activity in the MVB pathway
novel_294	Zm00001eb083350	2.8	Q640V9.1 RecName: Full=Putative deoxyribonuclease TATDN1 && PF01026:TatD related DNase
novel_294	Zm00001eb083360	2.8	Sodium/hydrogen exchanger 2
novel_294	Zm00001eb298600	3.2	F1QBY1.1 RecName: Full=Nipped-B-like protein B && PF12765:HEAT repeat associated with sister chromatid cohesion|PF12830:Sister chromatid cohesion C-terminus
novel_3	Zm00001eb093910	2.8	Q9SG92.1 RecName: Full=Methylesterase 17; Short=AtMES17; AltName: Full=Methyl indole-3-acetic acid esterase && PF12697:Alpha/beta hydrolase family
novel_3	Zm00001eb097670	3.2	Q69TB1.1 RecName: Full=Ferrochelatase-1, chloroplastic; AltName: Full=Ferrochelatase I; AltName: Full=Heme synthase 1; AltName: Full=Protoheme ferro-lyase 1; Flags: Precursor && PF00762:Ferrochelatase
novel_301	Zm00001eb080570	3.5	P49106.1 RecName: Full=14-3-3-like protein GF14-6 && PF00244:14-3-3 protein
novel_303	Zm00001eb078000	3.5	Q9FE83.1 RecName: Full=F-box protein SKIP2; AltName: Full=SKP1-interacting partner 2 && PF12937:F-box-like
novel_304	Zm00001eb216480	3.2	Q8S9K3.2 RecName: Full=Zinc finger protein VAR3, chloroplastic; AltName: Full=Protein VARIEGATED 3; Flags: Precursor && PF00641:Zn-finger in Ran binding protein and others
novel_307	Zm00001eb159720	2.5	Q9SM59.1 RecName: Full=Phosphoglucomutase, chloroplastic; Short=PGM; AltName: Full=Glucose phosphomutase; Flags: Precursor && PF02879:Phosphoglucomutase/phosphomannomutase, alpha/beta/alpha domain II|PF02880:Phosphoglucomutase/phosphomannomutase, alpha/beta/alpha domain III|PF00408:Phosphoglucomutase/phosphomannomutase, C-terminal domain|PF02878:Phosphoglucomutase/phosphomannomutase, alpha/beta/a…
novel_31	Zm00001eb379340	3.2	O81316.1 RecName: Full=Scarecrow-like protein 6; Short=AtSCL6; AltName: Full=GRAS family protein 22; Short=AtGRAS-22; AltName: Full=SCL6-IV && PF03514:GRAS domain family
novel_311	Zm00001eb151130	3.2	Q5ZAY0.1 RecName: Full=Homeobox-leucine zipper protein TF1; AltName: Full=HD-ZIP protein TF1; AltName: Full=Homeodomain transcription factor TF1; AltName: Full=Protein TRANSCRIPTION FACTOR 1; Short=OsTF1 && PF01852:START domain|PF00046:Homeobox domain
novel_311	Zm00001eb156210	3.5	Q8LSN3.1 RecName: Full=Phytochrome-associated serine/threonine-protein phosphatase; AltName: Full=PsFyPP && PF00149:Calcineurin-like phosphoesterase
novel_313	Zm00001eb223160	3	Q9XIE6.2 RecName: Full=Phospholipid-transporting ATPase 3; Short=AtALA3; AltName: Full=Aminophospholipid ATPase 3; AltName: Full=Aminophospholipid flippase 3; AltName: Full=Protein IRREGULAR TRICHOME BRANCH 2 && PF16209:Phospholipid-translocating ATPase N-terminal|PF16212:Phospholipid-translocating P-type ATPase C-terminal|PF00122:E1-E2 ATPase|PF12710:haloacid dehalogenase-like hydrolase
novel_319	Zm00001eb000190	2.5	Q13395.1 RecName: Full=Probable methyltransferase TARBP1; AltName: Full=TAR RNA-binding protein 1; AltName: Full=TAR RNA-binding protein of 185 kDa; Short=TRP-185 && PF00588:SpoU rRNA Methylase family|PF01277:Oleosin
novel_319	Zm00001eb020100	0.5	Q9ZNR0.1 RecName: Full=Cytochrome P450 78A6; AltName: Full=Protein ENHANCER OF DA1-1 && PF00067:Cytochrome P450
novel_319	Zm00001eb046260	3	Q7XTT4.2 RecName: Full=Nucleolin 2; AltName: Full=Protein NUCLEOLIN LIKE 2 && PF00076:RNA recognition motif. (a.k.a. RRM, RBD, or RNP domain)
novel_319	Zm00001eb065080	3.5	Q9SMV6.1 RecName: Full=Protein EXPORTIN 1A; Short=AtCRM1; Short=AtXPO1; AltName: Full=Protein HEAT-INTOLERANT 2 && PF03810:Importin-beta N-terminal domain|PF08767:CRM1 C terminal|PF08389:Exportin 1-like protein
novel_319	Zm00001eb074340	3.2	PF08243:SPT2 chromatin protein
novel_319	Zm00001eb100010	0.5	O65695.1 RecName: Full=Auxin-responsive protein SAUR50; AltName: Full=Protein SMALL AUXIN UP RNA 50 && PF02519:Auxin responsive protein
novel_319	Zm00001eb108830	2.5	Q9FME4.1 RecName: Full=Pentatricopeptide repeat-containing protein PNM1, mitochondrial; AltName: Full=PPR PROTEIN LOCALIZED TO THE NUCLEUS AND MITOCHONDRIA 1; Flags: Precursor && PF13041:PPR repeat family
novel_319	Zm00001eb121600	1.5	Q8VWQ5.1 RecName: Full=Probable WRKY transcription factor 50; AltName: Full=WRKY DNA-binding protein 50 && -
novel_319	Zm00001eb124910	0.5	PF13947:Wall-associated receptor kinase galacturonan-binding|PF14380:Wall-associated receptor kinase C-terminal
novel_319	Zm00001eb130480	1.5	Q8RXK7.2 RecName: Full=Probable pectinesterase/pectinesterase inhibitor 41; Includes: RecName: Full=Pectinesterase inhibitor 41; AltName: Full=Pectin methylesterase inhibitor 41; Includes: RecName: Full=Pectinesterase 41; Short=PE 41; AltName: Full=AtPMEpcrB; AltName: Full=Pectin methylesterase 41; Short=AtPME41; Flags: Precursor && PF04043:Plant invertase/pectin methylesterase inhibitor|PF01095:…
novel_319	Zm00001eb130490	1.8	Q8RXK7.2 RecName: Full=Probable pectinesterase/pectinesterase inhibitor 41; Includes: RecName: Full=Pectinesterase inhibitor 41; AltName: Full=Pectin methylesterase inhibitor 41; Includes: RecName: Full=Pectinesterase 41; Short=PE 41; AltName: Full=AtPMEpcrB; AltName: Full=Pectin methylesterase 41; Short=AtPME41; Flags: Precursor && PF01095:Pectinesterase|PF04043:Plant invertase/pectin methyleste…
novel_319	Zm00001eb152210	1.5	Q5FLW4.1 RecName: Full=Putative pre-16S rRNA nuclease && PF03652:Holliday junction resolvase
novel_319	Zm00001eb158250	0.8	Q9FJ72.1 RecName: Full=Probable long-chain-alcohol O-fatty-acyltransferase 1; AltName: Full=Wax synthase 1 && PF13813:Membrane bound O-acyl transferase family
novel_319	Zm00001eb158790	0.5	Q9FFN2.2 RecName: Full=Probable glycosyltransferase At5g03795 && PF03016:Exostosin family
novel_319	Zm00001eb162130	2.5	Q5ZDJ6.2 RecName: Full=Zinc finger CCCH domain-containing protein 8; Short=OsC3H8 && PF00642:Zinc finger C-x8-C-x5-C-x3-H type (and similar)
novel_319	Zm00001eb165860	1.5	Q8W0Y9.1 RecName: Full=Kinesin-like protein KIN-14U && PF00225:Kinesin motor domain
novel_319	Zm00001eb189870	2.5	Q9LV21.1 RecName: Full=T-complex protein 1 subunit delta; Short=TCP-1-delta; AltName: Full=CCT-delta; AltName: Full=Chaperonin CCT4 && PF00118:TCP-1/cpn60 chaperonin family
novel_319	Zm00001eb192910	3.5	Q9SMZ4.1 RecName: Full=Alpha-aminoadipic semialdehyde synthase; AltName: Full=cAt-LKR/SDH; Short=LKR/SDH; Includes: RecName: Full=Lysine ketoglutarate reductase; Short=LKR; Includes: RecName: Full=Saccharopine dehydrogenase; AltName: Full=cAt-SDH; Short=SDH && PF05222:Alanine dehydrogenase/PNT, N-terminal domain|PF03435:Saccharopine dehydrogenase NADP binding domain|PF16653:Saccharopine dehydroge…
novel_319	Zm00001eb196410	3.5	Q8LDQ4.2 RecName: Full=PP2A regulatory subunit TAP46; AltName: Full=2A phosphatase-associated protein of 46 kDa && PF04177:TAP42-like family
novel_319	Zm00001eb205110	1.5	B9DFU2.1 RecName: Full=Cytochrome P450 711A1; AltName: Full=Protein MORE AXILLARY BRANCHES 1 && PF00067:Cytochrome P450
novel_319	Zm00001eb235060	3.5	Q5QIT3.1 RecName: Full=Serine/threonine protein phosphatase 2A regulatory subunit B''beta; Short=AtB''beta; AltName: Full=Serine/threonine protein phosphatase 2A regulatory subunit B'' beta 1 isoform; Short=PP2A, B'' subunit, beta 1 isoform && PF13499:EF-hand domain pair
novel_319	Zm00001eb250120	1.5	P46524.1 RecName: Full=Dehydrin COR410; AltName: Full=Cold-induced COR410 protein && PF00257:Dehydrin
novel_319	Zm00001eb250660	2.8	Q6EPN8.1 RecName: Full=CAAX prenyl protease 1 homolog; AltName: Full=Farnesylated proteins-converting enzyme 1; Short=FACE-1; AltName: Full=Prenyl protein-specific endoprotease 1; AltName: Full=Zinc metalloproteinase Ste24 homolog && -
novel_319	Zm00001eb251190	1.5	Q9C5C4.1 RecName: Full=Acetylornithine deacetylase; AltName: Full=N-acetylornithinase; Short=AO; Short=Acetylornithinase; Short=NAO && PF01546:Peptidase family M20/M25/M40|PF07687:Peptidase dimerisation domain
novel_319	Zm00001eb289500	3.5	O04226.2 RecName: Full=Delta-1-pyrroline-5-carboxylate synthase; Short=P5CS; Includes: RecName: Full=Glutamate 5-kinase; Short=GK; AltName: Full=Gamma-glutamyl kinase; Includes: RecName: Full=Gamma-glutamyl phosphate reductase; Short=GPR; AltName: Full=Glutamate-5-semialdehyde dehydrogenase; AltName: Full=Glutamyl-gamma-semialdehyde dehydrogenase && PF00171:Aldehyde dehydrogenase family|PF00696:A…
novel_319	Zm00001eb297970	2.8	Q8S4F6.1 RecName: Full=Sulfoquinovosyl transferase SQD2; AltName: Full=Protein SULFOQUINOVOSYLDIACYLGLYCEROL 2; AltName: Full=Sulfolipid synthase SQD2; AltName: Full=UDP-sulfoquinovose: diacylglycerol alpha-sulfoquinovosyltransferase SQD2; Flags: Precursor && PF13579:Glycosyl transferase 4-like domain|PF00534:Glycosyl transferases group 1
novel_322	Zm00001eb010990	3.5	Q42484.1 RecName: Full=Disease resistance protein RPS2; AltName: Full=Resistance to Pseudomonas syringae protein 2 && PF00931:NB-ARC domain
novel_322	Zm00001eb025560	3.5	Q9ASQ5.1 RecName: Full=Calmodulin-binding receptor-like cytoplasmic kinase 3; Flags: Precursor && PF07714:Protein tyrosine kinase|PF00069:Protein kinase domain
novel_322	Zm00001eb246180	3.5	Q8GXN6.1 RecName: Full=Vacuolar protein sorting-associated protein 20 homolog 1; Short=AtVPS20-1; AltName: Full=Charged multivesicular body protein 6 homolog 1; AltName: Full=ESCRT-III complex subunit VPS20 homolog 1 && PF03357:Snf7
novel_325	Zm00001eb181840	3	Q9FXA4.1 RecName: Full=U-box domain-containing protein 26; AltName: Full=Plant U-box protein 26 && PF04564:U-box domain
novel_326	Zm00001eb053870	3	Q10EL1.1 RecName: Full=Zinc finger CCCH domain-containing protein 24; Short=OsC3H24 && PF12796:Ankyrin repeats (3 copies)
novel_326	Zm00001eb210900	3.5	Q75LD5.1 RecName: Full=Probable ion channel CASTOR; Short=OsCASTOR; AltName: Full=Probable ion channel DMI1-like && PF13041:PPR repeat family|PF06241:Castor and Pollux, part of voltage-gated ion channel|PF01603:Protein phosphatase 2A regulatory B subunit (B56 family)|PF13966:zinc-binding in reverse transcriptase|PF00078:Reverse transcriptase (RNA-dependent DNA polymerase)|PF03372:Endonuclease/Exo…
novel_326	Zm00001eb216910	3	Q10EL1.1 RecName: Full=Zinc finger CCCH domain-containing protein 24; Short=OsC3H24 && PF13637:Ankyrin repeats (many copies)
novel_329	Zm00001eb097920	3.5	Q9SBQ9.1 RecName: Full=Flavonoid 3'-monooxygenase; AltName: Full=Cytochrome P450 75B2; AltName: Full=Flavonoid 3'-hydroxylase [Petunia x hybrida] && PF00067:Cytochrome P450
novel_329	Zm00001eb168220	2.8	O80582.2 RecName: Full=F-box/kelch-repeat protein At2g44130 && PF01344:Kelch motif|PF00646:F-box domain
novel_329	Zm00001eb260370	3.5	Q7XZU3.1 RecName: Full=Phosphoinositide phosphatase SAC1; Short=AtSAC1; AltName: Full=Factor-induced gene 4-like protein; Short=AtFIG4; AltName: Full=Phosphatidylinositol 3,5-bisphosphate 5-phosphatase SAC1; AltName: Full=Protein FRAGILE FIBER 7; AltName: Full=Protein SUPPRESSOR OF ACTIN 1; AltName: Full=SAC domain protein 1 && PF02383:SacI homology domain
novel_329	Zm00001eb283280	3.2	Q7GCM7.1 RecName: Full=Xylanase inhibitor protein 1; AltName: Full=Class III chitinase homolog a; AltName: Full=RIXI protein; Flags: Precursor && PF00704:Glycosyl hydrolases family 18
novel_329	Zm00001eb283290	3.5	Q7GCM7.1 RecName: Full=Xylanase inhibitor protein 1; AltName: Full=Class III chitinase homolog a; AltName: Full=RIXI protein; Flags: Precursor && PF00704:Glycosyl hydrolases family 18
novel_329	Zm00001eb308210	2	Q67ZI9.1 RecName: Full=GDSL esterase/lipase At2g42990; AltName: Full=Extracellular lipase At2g42990; Flags: Precursor && PF00657:GDSL-like Lipase/Acylhydrolase
novel_329	Zm00001eb308210	3.2	Q67ZI9.1 RecName: Full=GDSL esterase/lipase At2g42990; AltName: Full=Extracellular lipase At2g42990; Flags: Precursor && PF00657:GDSL-like Lipase/Acylhydrolase
novel_33	Zm00001eb283290	3	Q7GCM7.1 RecName: Full=Xylanase inhibitor protein 1; AltName: Full=Class III chitinase homolog a; AltName: Full=RIXI protein; Flags: Precursor && PF00704:Glycosyl hydrolases family 18
novel_333	Zm00001eb115250	3.2	Q84N38.1 RecName: Full=OBERON-like protein; AltName: Full=Potyvirus VPg-interacting protein; Short=PVIPnb && PF16312:Coiled-coil region of Oberon|PF07227:PHD - plant homeodomain finger protein
novel_333	Zm00001eb149680	3.2	Q5QMM3.1 RecName: Full=WUSCHEL-related homeobox 8; AltName: Full=OsWOX8; AltName: Full=Protein WOX13 && PF00046:Homeobox domain
novel_333	Zm00001eb154830	3.5	Q8H0Z6.1 RecName: Full=Type IV inositol polyphosphate 5-phosphatase 3; Short=At5PTase3 && PF03372:Endonuclease/Exonuclease/phosphatase family
novel_333	Zm00001eb187190	3.5	Q9FJ90.1 RecName: Full=Ethylene-responsive transcription factor ERF025 && PF00847:AP2 domain
novel_333	Zm00001eb250540	3.5	Q9FJ90.1 RecName: Full=Ethylene-responsive transcription factor ERF025 && PF00847:AP2 domain
novel_335	Zm00001eb045940	1.5	Q6TGC6.1 RecName: Full=Serine/threonine-protein kinase CBK1 && PF00433:Protein kinase C terminal domain|PF00069:Protein kinase domain
novel_335	Zm00001eb098330	1.5	Q9SUP6.1 RecName: Full=Probable WRKY transcription factor 53; AltName: Full=WRKY DNA-binding protein 53 && PF03106:WRKY DNA -binding domain
novel_335	Zm00001eb137000	2.5	B8BMI1.1 RecName: Full=DNA replication licensing factor MCM7; AltName: Full=Minichromosome maintenance protein 7 && PF14551:MCM N-terminal domain|PF00493:MCM2/3/5 family
novel_335	Zm00001eb140890	3	Q10L71.1 RecName: Full=Villin-2 && PF02209:Villin headpiece domain|PF00626:Gelsolin repeat
novel_338	Zm00001eb048470	3.5	Q948L0.1 RecName: Full=Sucrose transport protein SUT3; AltName: Full=Sucrose permease 3; AltName: Full=Sucrose transporter 3; Short=OsSUT3; AltName: Full=Sucrose-proton symporter 3 && PF13347:MFS/sugar transport protein
novel_338	Zm00001eb104120	3.5	B7F8P5.1 RecName: Full=Auxin-responsive protein SAUR36; AltName: Full=Protein SMALL AUXIN UP RNA 36 && PF02519:Auxin responsive protein
novel_338	Zm00001eb126680	3.5	Q9FXT6.2 RecName: Full=Peroxisomal membrane protein PEX14; AltName: Full=Peroxin-14; Short=AtPEX14; AltName: Full=Peroxisome biogenesis protein 14; AltName: Full=Pex14p; AltName: Full=Protein PEROXISOME DEFECTIVE 2 && PF04695:Peroxisomal membrane anchor protein (Pex14p) conserved region
novel_339	Zm00001eb273750	2	A2WW87.1 RecName: Full=Transcription factor GAMYB; AltName: Full=OsGAMyb && PF13921:Myb-like DNA-binding domain
novel_342	Zm00001eb008130	3.5	Q9LUB6.1 RecName: Full=F-box protein SNE; AltName: Full=Protein SNEEZY; AltName: Full=Sleepy protein 2 && PF12937:F-box-like
novel_342	Zm00001eb113010	3.5	Q2R3K3.1 RecName: Full=Long chain base biosynthesis protein 2a && PF00155:Aminotransferase class I and II
novel_342	Zm00001eb132720	3.5	Q2QQR2.1 RecName: Full=Calcium-dependent protein kinase 27; Short=OsCDPK27; Short=OsCPK27 && PF13499:EF-hand domain pair|PF00069:Protein kinase domain
novel_342	Zm00001eb148240	3.2	Q5N9W4.1 RecName: Full=Putative laccase-5; AltName: Full=Benzenediol:oxygen oxidoreductase 5; AltName: Full=Diphenol oxidase 5; AltName: Full=Urishiol oxidase 5; Flags: Precursor && PF07732:Multicopper oxidase|PF00394:Multicopper oxidase|PF07731:Multicopper oxidase
novel_342	Zm00001eb148830	3.5	P46297.1 RecName: Full=40S ribosomal protein S23; AltName: Full=S12 && PF00164:Ribosomal protein S12/S23
novel_342	Zm00001eb152210	3.2	Q5FLW4.1 RecName: Full=Putative pre-16S rRNA nuclease && PF03652:Holliday junction resolvase
novel_342	Zm00001eb174790	3.5	O22286.1 RecName: Full=BTB/POZ and MATH domain-containing protein 3; AltName: Full=Protein BTB-POZ AND MATH DOMAIN 3; Short=AtBPM3 && PF00651:BTB/POZ domain
novel_342	Zm00001eb194370	2.8	Q6Z8L2.1 RecName: Full=Putative laccase-9; AltName: Full=Benzenediol:oxygen oxidoreductase 9; AltName: Full=Diphenol oxidase 9; AltName: Full=Urishiol oxidase 9; Flags: Precursor && PF07731:Multicopper oxidase|PF00394:Multicopper oxidase|PF07732:Multicopper oxidase
novel_342	Zm00001eb203660	2.8	Q9SWH5.2 RecName: Full=Galactoside 2-alpha-L-fucosyltransferase; AltName: Full=Xyloglucan alpha-(1,2)-fucosyltransferase; Short=AtFUT1 && PF03254:Xyloglucan fucosyltransferase
novel_342	Zm00001eb211050	3	Q9LE20.1 RecName: Full=Protein DETOXIFICATION 54; Short=AtDTX54; AltName: Full=Multidrug and toxic compound extrusion protein 54; Short=MATE protein 54; AltName: Full=Protein NOVEL ION CARRIER 2; Short=Protein NIC2 && PF01554:MatE
novel_342	Zm00001eb220010	3.5	F4I2H2.1 RecName: Full=Switch 2; AltName: Full=Protein CHROMATIN REMODELING 9; Short=AtCHR9 && PF00271:Helicase conserved C-terminal domain|PF00176:SNF2 family N-terminal domain
novel_342	Zm00001eb244380	2.8	Q9LSQ3.1 RecName: Full=Transcription factor bHLH82; AltName: Full=Basic helix-loop-helix protein 82; Short=AtbHLH82; Short=bHLH 82; AltName: Full=Transcription factor EN 96; AltName: Full=bHLH transcription factor bHLH082 && PF00010:Helix-loop-helix DNA-binding domain
novel_342	Zm00001eb365180	3	Q9LY87.1 RecName: Full=E3 ubiquitin-protein ligase RGLG2; AltName: Full=RING domain ligase 2 && PF13920:Zinc finger, C3HC4 type (RING finger)|PF07002:Copine
novel_343	Zm00001eb097920	2.5	Q9SBQ9.1 RecName: Full=Flavonoid 3'-monooxygenase; AltName: Full=Cytochrome P450 75B2; AltName: Full=Flavonoid 3'-hydroxylase [Petunia x hybrida] && PF00067:Cytochrome P450
novel_343	Zm00001eb283290	3.2	Q7GCM7.1 RecName: Full=Xylanase inhibitor protein 1; AltName: Full=Class III chitinase homolog a; AltName: Full=RIXI protein; Flags: Precursor && PF00704:Glycosyl hydrolases family 18
novel_344	Zm00001eb048470	3	Q948L0.1 RecName: Full=Sucrose transport protein SUT3; AltName: Full=Sucrose permease 3; AltName: Full=Sucrose transporter 3; Short=OsSUT3; AltName: Full=Sucrose-proton symporter 3 && PF13347:MFS/sugar transport protein
novel_344	Zm00001eb289630	3.5	Q0DHL5.2 RecName: Full=Putative laccase-11; AltName: Full=Benzenediol:oxygen oxidoreductase 11; AltName: Full=Diphenol oxidase 11; AltName: Full=Urishiol oxidase 11 && PF00394:Multicopper oxidase|PF07731:Multicopper oxidase|PF07732:Multicopper oxidase
novel_347	Zm00001eb097920	2	Q9SBQ9.1 RecName: Full=Flavonoid 3'-monooxygenase; AltName: Full=Cytochrome P450 75B2; AltName: Full=Flavonoid 3'-hydroxylase [Petunia x hybrida] && PF00067:Cytochrome P450
novel_347	Zm00001eb308210	3	Q67ZI9.1 RecName: Full=GDSL esterase/lipase At2g42990; AltName: Full=Extracellular lipase At2g42990; Flags: Precursor && PF00657:GDSL-like Lipase/Acylhydrolase
novel_347	Zm00001eb308210	2.5	Q67ZI9.1 RecName: Full=GDSL esterase/lipase At2g42990; AltName: Full=Extracellular lipase At2g42990; Flags: Precursor && PF00657:GDSL-like Lipase/Acylhydrolase
novel_348	Zm00001eb002420	3.2	Q10S93.1 RecName: Full=Probable adenylate kinase 1, chloroplastic; AltName: Full=Adenylate monophosphate kinase 1; Flags: Precursor && PF00406:Adenylate kinase
novel_348	Zm00001eb003000	2	Q10S32.1 RecName: Full=Probable protein phosphatase 2C 28; Short=OsPP2C28 && PF00481:Protein phosphatase 2C
novel_348	Zm00001eb003010	2	Q10S32.1 RecName: Full=Probable protein phosphatase 2C 28; Short=OsPP2C28 && PF00481:Protein phosphatase 2C
novel_348	Zm00001eb003020	2	Q10S32.1 RecName: Full=Probable protein phosphatase 2C 28; Short=OsPP2C28 && PF00481:Protein phosphatase 2C
novel_348	Zm00001eb004100	3	Q8GSD9.1 RecName: Full=Inorganic phosphate transporter 1-2; Short=OsPT2; Short=OsPht1;2; AltName: Full=H(+)/Pi cotransporter; AltName: Full=OsPT1 && PF00083:Sugar (and other) transporter
novel_348	Zm00001eb007150	3.5	Q6NMM1.1 RecName: Full=Vesicle transport protein GOT1; AltName: Full=Golgi transport 1 && PF04178:Got1/Sft2-like family
novel_348	Zm00001eb008980	3	Q7FAX1.1 RecName: Full=Peroxygenase >A2XVG1.1 RecName: Full=Peroxygenase && -
novel_348	Zm00001eb022230	3.5	Q8LPQ8.2 RecName: Full=Monosaccharide-sensing protein 2; AltName: Full=Sugar transporter MSSP2 && PF00083:Sugar (and other) transporter
novel_348	Zm00001eb050280	3.2	Q04960.1 RecName: Full=DnaJ protein homolog; AltName: Full=DNAJ-1; Flags: Precursor && PF00226:DnaJ domain|PF00684:DnaJ central domain|PF01556:DnaJ C terminal domain|PF02298:Plastocyanin-like domain
novel_348	Zm00001eb052830	3.5	Q9LXG9.1 RecName: Full=Plant cysteine oxidase 1; AltName: Full=Hypoxia-responsive unknown protein 29 && PF07847:Protein of unknown function (DUF1637)
novel_348	Zm00001eb059210	3.2	A8MR89.1 RecName: Full=Protein AE7-like 1; AltName: Full=MIP18 family protein At3g50845 && -
novel_348	Zm00001eb096070	3.5	Q43497.1 RecName: Full=Monodehydroascorbate reductase; Short=MDAR; AltName: Full=Ascorbate free radical reductase; Short=AFR reductase && PF07992:Pyridine nucleotide-disulphide oxidoreductase
novel_348	Zm00001eb098100	3.5	Q8GW61.2 RecName: Full=Sugar transport protein 14; AltName: Full=Hexose transporter 14 && PF00083:Sugar (and other) transporter
novel_348	Zm00001eb103660	3	Chaperone protein dnaJ 3
novel_348	Zm00001eb111380	3.5	Q00416.2 RecName: Full=Helicase SEN1; AltName: Full=tRNA-splicing endonuclease positive effector && PF13087:AAA domain|PF13086:AAA domain
novel_348	Zm00001eb111620	3.5	Q84UL5.1 RecName: Full=Probable calcium-binding protein CML32; AltName: Full=Calmodulin-like protein 32 && PF13499:EF-hand domain pair|PF13405:EF-hand domain
novel_348	Zm00001eb118880	3.5	Q5R8J8.1 RecName: Full=DnaJ homolog subfamily B member 4 && PF00226:DnaJ domain|PF01556:DnaJ C terminal domain
novel_348	Zm00001eb138610	3.2	Q10S93.1 RecName: Full=Probable adenylate kinase 1, chloroplastic; AltName: Full=Adenylate monophosphate kinase 1; Flags: Precursor && PF00406:Adenylate kinase
novel_348	Zm00001eb153770	2.8	Q9FJU9.1 RecName: Full=Glucan endo-1,3-beta-glucosidase 13; AltName: Full=(1->3)-beta-glucan endohydrolase 13; Short=(1->3)-beta-glucanase 13; AltName: Full=Beta-1,3-endoglucanase 13; Short=Beta-1,3-glucanase 13; Flags: Precursor && -
novel_348	Zm00001eb162290	3.5	Q9CQK7.1 RecName: Full=RWD domain-containing protein 1; AltName: Full=DRG family-regulatory protein 2; AltName: Full=IH1 && PF05773:RWD domain
novel_348	Zm00001eb167820	3	Q9SGP2.1 RecName: Full=Receptor-like protein kinase HSL1; AltName: Full=Protein HAESA-LIKE1; Flags: Precursor && PF08263:Leucine rich repeat N-terminal domain|PF13855:Leucine rich repeat|PF07714:Protein tyrosine kinase
novel_348	Zm00001eb177450	3.5	Q6ZHZ1.1 RecName: Full=Probable sucrose-phosphate synthase 4; AltName: Full=Sucrose phosphate synthase 4F; Short=OsSPS4F; AltName: Full=UDP-glucose-fructose-phosphate glucosyltransferase && PF05116:Sucrose-6F-phosphate phosphohydrolase|PF00534:Glycosyl transferases group 1|PF00862:Sucrose synthase
novel_348	Zm00001eb192400	3	PF00085:Thioredoxin
novel_348	Zm00001eb213310	3	Q04960.1 RecName: Full=DnaJ protein homolog; AltName: Full=DNAJ-1; Flags: Precursor && PF01556:DnaJ C terminal domain|PF00684:DnaJ central domain|PF00226:DnaJ domain
novel_348	Zm00001eb217880	3.5	Q9LJ87.1 RecName: Full=Protein CDC73 homolog; AltName: Full=Protein PLANT HOMOLOGOUS TO PARAFIBROMIN && PF13302:Acetyltransferase (GNAT) domain|PF05179:RNA pol II accessory factor, Cdc73 family, C-terminal|PF16050:Paf1 complex subunit CDC73 N-terminal
novel_348	Zm00001eb218560	3	P43644.1 RecName: Full=DnaJ protein homolog ANJ1; Flags: Precursor && PF01556:DnaJ C terminal domain|PF00684:DnaJ central domain|PF00226:DnaJ domain
novel_348	Zm00001eb222960	3.5	Q9LIK7.1 RecName: Full=Putative calcium-transporting ATPase 13, plasma membrane-type; AltName: Full=Ca(2+)-ATPase isoform 13 && PF00122:E1-E2 ATPase|PF00689:Cation transporting ATPase, C-terminus|PF00702:haloacid dehalogenase-like hydrolase|PF00690:Cation transporter/ATPase, N-terminus
novel_348	Zm00001eb228080	3	Q8GWX2.1 RecName: Full=Probable magnesium transporter NIPA6 && PF05653:Magnesium transporter NIPA
novel_348	Zm00001eb256910	3.5	Q6K7H2.1 RecName: Full=UMP-CMP kinase 4; AltName: Full=Deoxycytidylate kinase 4; Short=CK 4; Short=dCMP kinase 4; AltName: Full=Uridine monophosphate/cytidine monophosphate kinase 4; Short=UMP/CMP kinase 4; Short=UMP/CMPK 4 && PF00406:Adenylate kinase
novel_348	Zm00001eb284310	2.5	Q75GB1.1 RecName: Full=Auxin-responsive protein IAA17; AltName: Full=Indoleacetic acid-induced protein 17 && PF02309:AUX/IAA family
novel_348	Zm00001eb290720	3.5	Q9LZV4.1 RecName: Full=Serine/threonine-protein kinase STN8, chloroplastic; AltName: Full=Protein STATE TRANSITION 8; Flags: Precursor && PF00069:Protein kinase domain
novel_348	Zm00001eb291460	3.5	O48956.1 RecName: Full=Cytochrome P450 98A1 && PF00067:Cytochrome P450
novel_348	Zm00001eb291670	3	P12782.1 RecName: Full=Phosphoglycerate kinase, chloroplastic; Flags: Precursor && PF00162:Phosphoglycerate kinase
novel_348	Zm00001eb295770	3	Q9D832.1 RecName: Full=DnaJ homolog subfamily B member 4 && PF00226:DnaJ domain|PF01556:DnaJ C terminal domain
novel_348	Zm00001eb301010	3.5	O82528.1 RecName: Full=60S ribosomal protein L15 && PF00827:Ribosomal L15
novel_348	Zm00001eb301590	3.5	P0C133.1 RecName: Full=Auxin-responsive protein IAA31; AltName: Full=Indoleacetic acid-induced protein 31 && PF02309:AUX/IAA family
novel_348	Zm00001eb302400	3.5	Q08435.1 RecName: Full=Plasma membrane ATPase 1; AltName: Full=Proton pump 1 && PF00702:haloacid dehalogenase-like hydrolase|PF00122:E1-E2 ATPase|PF00690:Cation transporter/ATPase, N-terminus
novel_348	Zm00001eb309830	3.5	Q8VXZ0.1 RecName: Full=Nudix hydrolase 20, chloroplastic; Short=AtNUDT20; Flags: Precursor && PF15916:Domain of unknown function (DUF4743)
novel_350	Zm00001eb022910	3.2	Q9SLF3.1 RecName: Full=Translocase of chloroplast 132, chloroplastic; Short=AtToc132; AltName: Full=132 kDa chloroplast outer envelope protein && PF11886:Translocase of chloroplast 159/132, membrane anchor domain|PF04548:AIG1 family
novel_350	Zm00001eb085270	3.2	Q7XRV0.2 RecName: Full=RecQ-mediated genome instability protein 1; AltName: Full=BLM-associated protein of 75 kDa homolog; Short=BLAP75 && PF16099:Recq-mediated genome instability protein 1, C-terminal OB-fold|PF08585:RecQ mediated genome instability protein
novel_350	Zm00001eb109140	3	Q9SYP2.1 RecName: Full=Pyrophosphate--fructose 6-phosphate 1-phosphotransferase subunit alpha 1; Short=PFP 1; AltName: Full=6-phosphofructokinase, pyrophosphate dependent 1; AltName: Full=PPi-PFK 1; AltName: Full=Pyrophosphate-dependent 6-phosphofructose-1-kinase 1 && PF13041:PPR repeat family
novel_350	Zm00001eb157540	3.2	P56820.1 RecName: Full=Eukaryotic translation initiation factor 3 subunit D; Short=eIF3d; AltName: Full=Eukaryotic translation initiation factor 3 subunit 7; AltName: Full=eIF-3-zeta; AltName: Full=p66 && PF05091:Eukaryotic translation initiation factor 3 subunit 7 (eIF-3)
novel_350	Zm00001eb195390	3.2	P93026.2 RecName: Full=Vacuolar-sorting receptor 1; Short=AtVSR1; AltName: Full=BP80-like protein b; Short=AtBP80b; AltName: Full=Epidermal growth factor receptor-like protein 1; Short=AtELP; Short=AtELP1; AltName: Full=Spot 3 protein; Flags: Precursor && PF02225:PA domain
novel_350	Zm00001eb213480	3.2	O80813.2 RecName: Full=Ycf20-like protein && PF04483:Protein of unknown function (DUF565)
novel_350	Zm00001eb287350	3.2	Q9CAL3.1 RecName: Full=Cysteine-rich receptor-like protein kinase 2; Short=Cysteine-rich RLK2; Flags: Precursor && PF07714:Protein tyrosine kinase|PF01657:Salt stress response/antifungal
novel_352	Zm00001eb018980	3	Q9S7L9.1 RecName: Full=Cytochrome c oxidase subunit 6b-1; Short=AtCOX6b-1 && PF02297:Cytochrome oxidase c subunit VIb
novel_352	Zm00001eb085270	3	Q7XRV0.2 RecName: Full=RecQ-mediated genome instability protein 1; AltName: Full=BLM-associated protein of 75 kDa homolog; Short=BLAP75 && PF16099:Recq-mediated genome instability protein 1, C-terminal OB-fold|PF08585:RecQ mediated genome instability protein
novel_352	Zm00001eb180180	3.5	Q4KYM5.2 RecName: Full=Cyclin-D4-2; AltName: Full=G1/S-specific cyclin-D4-2; Short=CycD4;2 && PF02984:Cyclin, C-terminal domain|PF00134:Cyclin, N-terminal domain
novel_352	Zm00001eb186710	2.5	Q9SHC8.1 RecName: Full=Vesicle-associated protein 1-2; AltName: Full=Plant VAP homolog 12; Short=AtPVA12; AltName: Full=VAMP-associated protein 1-2; Contains: RecName: Full=Vesicle-associated protein 1-2, N-terminally processed && PF00635:MSP (Major sperm protein) domain
novel_352	Zm00001eb246930	3.2	PF13639:Ring finger domain
novel_352	Zm00001eb287350	3.5	Q9CAL3.1 RecName: Full=Cysteine-rich receptor-like protein kinase 2; Short=Cysteine-rich RLK2; Flags: Precursor && PF07714:Protein tyrosine kinase|PF01657:Salt stress response/antifungal
novel_352	Zm00001eb312360	3	Q8LPF0.1 RecName: Full=Transcription initiation factor TFIID subunit 2; AltName: Full=TBP-associated factor 2; Short=AtTAF2 && PF01433:Peptidase family M1
novel_356	Zm00001eb078090	3.5	Q9ASQ5.1 RecName: Full=Calmodulin-binding receptor-like cytoplasmic kinase 3; Flags: Precursor && PF07714:Protein tyrosine kinase
novel_356	Zm00001eb250520	3	O82752.1 RecName: Full=Protein DETOXIFICATION 49; Short=AtDTX49; AltName: Full=Multidrug and toxic compound extrusion protein 49; Short=MATE protein 49; AltName: Full=Protein NOVEL ION CARRIER 1; Short=Protein NIC1 && PF01554:MatE
novel_356	Zm00001eb286430	3.2	Q5W659.1 RecName: Full=Protein G1-like9 >A2Y3I2.1 RecName: Full=Protein G1-like9 && PF04852:Protein of unknown function (DUF640)
novel_356	Zm00001eb419810	3.5	Q7XX84.1 RecName: Full=Ethylene receptor 2; Short=OsETR2; AltName: Full=OsPK1 && PF01590:GAF domain|PF00072:Response regulator receiver domain
novel_356	Zm00001eb431000	3.5	Q84JZ6.1 RecName: Full=Multiple organellar RNA editing factor 3, mitochondrial; AltName: Full=RNA editing-interacting protein 3; Flags: Precursor && -
novel_361	Zm00001eb075510	3.5	Q9FWX2.2 RecName: Full=NAC domain-containing protein 7; Short=ANAC007; AltName: Full=Protein EMBRYO DEFECTIVE 2749; AltName: Full=Protein VASCULAR RELATED NAC-DOMAIN 4 && PF02365:No apical meristem (NAM) protein
novel_361	Zm00001eb194880	3.5	P49690.3 RecName: Full=60S ribosomal protein L23; AltName: Full=Protein EMBRYO DEFECTIVE 2171 && PF00238:Ribosomal protein L14p/L23e|PF13839:GDSL/SGNH-like Acyl-Esterase family found in Pmr5 and Cas1p
novel_364	Zm00001eb051990	3.5	P63155.1 RecName: Full=Crooked neck-like protein 1; AltName: Full=Crooked neck homolog; AltName: Full=Crooked neck protein >P63154.1 RecName: Full=Crooked neck-like protein 1; AltName: Full=Crooked neck homolog && PF02184:HAT (Half-A-TPR) repeat
novel_364	Zm00001eb264590	3.2	Q9SZG0.1 RecName: Full=Heptahelical transmembrane protein 4; AltName: Full=PAQR family protein HHP4 && PF03006:Haemolysin-III related
novel_365	Zm00001eb181210	3.5	O81974.1 RecName: Full=Cytochrome P450 71D8; AltName: Full=Cytochrome P450 CP7 && PF00067:Cytochrome P450
novel_366	Zm00001eb164820	3.2	Q8H136.2 RecName: Full=DEAD-box ATP-dependent RNA helicase 14 && PF00270:DEAD/DEAH box helicase|PF00271:Helicase conserved C-terminal domain
novel_368	Zm00001eb097920	3.5	Q9SBQ9.1 RecName: Full=Flavonoid 3'-monooxygenase; AltName: Full=Cytochrome P450 75B2; AltName: Full=Flavonoid 3'-hydroxylase [Petunia x hybrida] && PF00067:Cytochrome P450
novel_368	Zm00001eb308210	3.5	Q67ZI9.1 RecName: Full=GDSL esterase/lipase At2g42990; AltName: Full=Extracellular lipase At2g42990; Flags: Precursor && PF00657:GDSL-like Lipase/Acylhydrolase
novel_371	Zm00001eb097920	2.5	Q9SBQ9.1 RecName: Full=Flavonoid 3'-monooxygenase; AltName: Full=Cytochrome P450 75B2; AltName: Full=Flavonoid 3'-hydroxylase [Petunia x hybrida] && PF00067:Cytochrome P450
novel_371	Zm00001eb283290	3	Q7GCM7.1 RecName: Full=Xylanase inhibitor protein 1; AltName: Full=Class III chitinase homolog a; AltName: Full=RIXI protein; Flags: Precursor && PF00704:Glycosyl hydrolases family 18
novel_377	Zm00001eb012790	3.5	Q9C7A2.1 RecName: Full=Ankyrin repeat-containing protein ITN1; AltName: Full=Protein INCREASED TOLERANCE TO NACL && PF13962:Domain of unknown function|PF12796:Ankyrin repeats (3 copies)
novel_377	Zm00001eb272280	3.5	Q8VY76.1 RecName: Full=Basic leucine zipper 19; Short=AtbZIP19; Short=bZIP protein 19 && PF07716:Basic region leucine zipper
novel_378	Zm00001eb041280	3.5	Q6DBG8.1 RecName: Full=Probable arabinosyltransferase ARAD1; AltName: Full=Arabinan alpha-1,5-arabinosyltransferase; AltName: Full=L-Arabinosyltransferase; AltName: Full=Protein ARABINAN DEFICIENT 1 && PF03016:Exostosin family
novel_379	Zm00001eb017810	1.5	O48791.1 RecName: Full=Stomatal closure-related actin-binding protein 1 && PF16709:Fused Ig-PH domain of plant-specific actin-binding protein|PF16711:Actin-binding domain of plant-specific actin-binding protein|PF16712:Coiled-coil regions of plant-specific actin-binding protein
novel_379	Zm00001eb030850	2.5	Q8LEA0.1 RecName: Full=Probable tetraacyldisaccharide 4'-kinase, mitochondrial; AltName: Full=Protein LIPID X 4'-kinase; Short=AtLpxK; Flags: Precursor && PF02606:Tetraacyldisaccharide-1-P 4'-kinase
novel_379	Zm00001eb035530	3.5	poly(A)-specific ribonuclease
novel_379	Zm00001eb168440	3.5	O49429.1 RecName: Full=Multiple organellar RNA editing factor 1, mitochondrial; AltName: Full=RNA editing-interacting protein 8; Flags: Precursor && -
novel_38	Zm00001eb099800	3.5	F4K4R6.1 RecName: Full=Protein GAMETE EXPRESSED 2 && PF00630:Filamin/ABP280 repeat
novel_38	Zm00001eb122210	2.8	Q9T0K5.1 RecName: Full=Leucine-rich repeat extensin-like protein 3; Short=AtLRX3; Short=LRR/EXTENSIN3; AltName: Full=Cell wall hydroxyproline-rich glycoprotein; Flags: Precursor && PF13855:Leucine rich repeat
novel_38	Zm00001eb147420	3.5	Q5YDB5.3 RecName: Full=RNA polymerase II C-terminal domain phosphatase-like 2; Short=FCP-like 2; AltName: Full=Carboxyl-terminal phosphatase-like 2; Short=AtCPL2; Short=CTD phosphatase-like 2 && PF00035:Double-stranded RNA binding motif|PF03031:NLI interacting factor-like phosphatase
novel_38	Zm00001eb208570	3.5	Q7XZU0.1 RecName: Full=Probable phosphoinositide phosphatase SAC9; Short=AtSAC9; AltName: Full=Protein SUPPRESSOR OF ACTIN 9; AltName: Full=SAC domain protein 9 && PF02383:SacI homology domain|PF00397:WW domain
novel_381	Zm00001eb149510	3.5	Q5EAE0.1 RecName: Full=Endoplasmic reticulum-Golgi intermediate compartment protein 3 && PF07970:Endoplasmic reticulum vesicle transporter|PF13850:Endoplasmic Reticulum-Golgi Intermediate Compartment (ERGIC)
novel_385	Zm00001eb090590	3.5	O22207.2 RecName: Full=Ubiquitin carboxyl-terminal hydrolase 5; AltName: Full=Deubiquitinating enzyme 5; Short=AtUBP5; AltName: Full=Ubiquitin thioesterase 5; AltName: Full=Ubiquitin-specific-processing protease 5 && PF06337:DUSP domain|PF00443:Ubiquitin carboxyl-terminal hydrolase|PF14533:Ubiquitin-specific protease C-terminal
novel_385	Zm00001eb180290	3.5	Q9FKP5.1 RecName: Full=Ubiquitin carboxyl-terminal hydrolase 17; AltName: Full=Deubiquitinating enzyme 17; Short=AtUBP17; AltName: Full=Ubiquitin thioesterase 17; AltName: Full=Ubiquitin-specific-processing protease 17 && PF01753:MYND finger|PF00443:Ubiquitin carboxyl-terminal hydrolase
novel_385	Zm00001eb199230	3.5	Q9SIF2.1 RecName: Full=Heat shock protein 90-5, chloroplastic; Short=AtHSP90.5; Short=AtHsp90-5; AltName: Full=Heat shock protein 88-1; Short=Hsp88-1; AltName: Full=Hsp90C; AltName: Full=Protein EMBRYO DEFECTIVE 1956; AltName: Full=Protein chlorate-resistance 88; Flags: Precursor && PF00183:Hsp90 protein|PF02518:Histidine kinase-, DNA gyrase B-, and HSP90-like ATPase
novel_385	Zm00001eb216660	3	Q8L796.2 RecName: Full=Phosphatidylinositol 4-phosphate 5-kinase 2; Short=AtPIP5K2; AltName: Full=1-phosphatidylinositol 4-phosphate kinase 2; AltName: Full=Diphosphoinositide kinase 2; AltName: Full=PtdIns(4)P-5-kinase 2 && PF01504:Phosphatidylinositol-4-phosphate 5-Kinase|PF02493:MORN repeat
novel_385	Zm00001eb300400	3.5	Q6NME7.1 RecName: Full=CST complex subunit TEN1; AltName: Full=Protein MERISTEM DISORGANIZATION 1; AltName: Full=Protein telomeric pathways with STN1 homolog && PF15490:Telomere-capping, CST complex subunit|PF13671:AAA domain
novel_386	Zm00001eb200350	3.2	Q6AVM3.1 RecName: Full=Calcium and calcium/calmodulin-dependent serine/threonine-protein kinase; Short=OsCCaMK && PF00069:Protein kinase domain|PF00036:EF hand
novel_389	Zm00001eb181740	3.5	P59226.2 RecName: Full=Histone H3.2; AltName: Full=Histone H3.1 >P69246.2 RecName: Full=Histone H3.2 >P69248.2 RecName: Full=Histone H3.2 >Q71T45.3 RecName: Full=Histone H3.2 >Q6LBE3.3 RecName: Full=Histone H3.2 >Q6LCK1.3 RecName: Full=Histone H3.2 >Q76MV0.1 RecName: Full=Histone H3.2 >Q2RAD9.1 RecName: Full=Histone H3.2 >A2Y533.1 RecName: Full=Histone H3.2 && PF00125:Core histone H2A/H2B/H3/H4
novel_389	Zm00001eb295120	3.5	Q6I628.2 RecName: Full=CDP-diacylglycerol--serine O-phosphatidyltransferase 2; AltName: Full=Phosphatidylserine synthase 2 && PF03034:Phosphatidyl serine synthase
novel_390	Zm00001eb088830	3.5	Q93WF1.1 RecName: Full=Probable pectate lyase 20; Flags: Precursor && PF00544:Pectate lyase
novel_390	Zm00001eb109620	3	Q75W16.1 RecName: Full=Phospho-2-dehydro-3-deoxyheptonate aldolase 2, chloroplastic; AltName: Full=3-deoxy-D-arabino-heptulosonate 7-phosphate synthase 2; AltName: Full=DAHP synthase 2; AltName: Full=Phospho-2-keto-3-deoxyheptonate aldolase 2; Flags: Precursor && PF01474:Class-II DAHP synthetase family
novel_390	Zm00001eb274690	3.5	Q9LJB7.1 RecName: Full=B-box zinc finger protein 32; AltName: Full=EIP6, EMF1-INTERACTING PROTEIN 6 && -
novel_391	Zm00001eb189090	3.5	Q6DBA5.2 RecName: Full=DNA-directed RNA polymerases IV and V subunit 4; AltName: Full=Protein RNA-DIRECTED DNA METHYLATION 2; AltName: Full=RNA polymerase II, Rpb4, core protein && PF03874:RNA polymerase Rpb4
novel_394	Zm00001eb289990	3	Q84KJ7.1 RecName: Full=Ammonium transporter 2 member 1; Short=OsAMT2;1 && PF00909:Ammonium Transporter Family
novel_395	Zm00001eb036940	3	Q6Z1G7.1 RecName: Full=Pyruvate dehydrogenase E1 component subunit beta-1, mitochondrial; Short=PDHE1-B; Flags: Precursor && PF02779:Transketolase, pyrimidine binding domain|PF02780:Transketolase, C-terminal domain
novel_395	Zm00001eb165860	3	Q8W0Y9.1 RecName: Full=Kinesin-like protein KIN-14U && PF00225:Kinesin motor domain
novel_395	Zm00001eb189870	2.5	Q9LV21.1 RecName: Full=T-complex protein 1 subunit delta; Short=TCP-1-delta; AltName: Full=CCT-delta; AltName: Full=Chaperonin CCT4 && PF00118:TCP-1/cpn60 chaperonin family
novel_395	Zm00001eb196410	3	Q8LDQ4.2 RecName: Full=PP2A regulatory subunit TAP46; AltName: Full=2A phosphatase-associated protein of 46 kDa && PF04177:TAP42-like family
novel_395	Zm00001eb205110	3	B9DFU2.1 RecName: Full=Cytochrome P450 711A1; AltName: Full=Protein MORE AXILLARY BRANCHES 1 && PF00067:Cytochrome P450
novel_395	Zm00001eb251190	3	Q9C5C4.1 RecName: Full=Acetylornithine deacetylase; AltName: Full=N-acetylornithinase; Short=AO; Short=Acetylornithinase; Short=NAO && PF01546:Peptidase family M20/M25/M40|PF07687:Peptidase dimerisation domain
novel_398	Zm00001eb061630	3.2	PF02536:mTERF|PF03080:Domain of unknown function (DUF239)|PF14365:Domain of unknown function (DUF4409)
novel_399	Zm00001eb095270	3.5	Q9LUG9.1 RecName: Full=Mediator of RNA polymerase II transcription subunit 33A; AltName: Full=REF4-related 1 protein; AltName: Full=REF4-resembling 1 protein && -
novel_399	Zm00001eb117920	2.5	Q9M5Q1.1 RecName: Full=Galactoside 2-alpha-L-fucosyltransferase; AltName: Full=PsFT1; AltName: Full=Xyloglucan alpha-(1,2)-fucosyltransferase && PF03254:Xyloglucan fucosyltransferase
novel_402	Zm00001eb190190	3.5	Q8W4A5.1 RecName: Full=APO protein 2, chloroplastic; AltName: Full=Accumulation of photosystem I protein 2; AltName: Full=Protein EMBRYO DEFECTIVE 1629; Flags: Precursor && PF05634:APO RNA-binding
novel_402	Zm00001eb195860	3.5	Q9SJD4.1 RecName: Full=Long chain acyl-CoA synthetase 8 && PF00501:AMP-binding enzyme
novel_404	Zm00001eb015310	3.5	PF04782:Protein of unknown function (DUF632)|PF04783:Protein of unknown function (DUF630)
novel_404	Zm00001eb294690	2.8	Q944H0.2 RecName: Full=Phosphomethylethanolamine N-methyltransferase; Short=AtPMEAMT; AltName: Full=Phosphoethanolamine N-methyltransferase 2 && PF08241:Methyltransferase domain|PF13489:Methyltransferase domain
novel_405	Zm00001eb308210	3.5	Q67ZI9.1 RecName: Full=GDSL esterase/lipase At2g42990; AltName: Full=Extracellular lipase At2g42990; Flags: Precursor && PF00657:GDSL-like Lipase/Acylhydrolase
novel_405	Zm00001eb308210	2.5	Q67ZI9.1 RecName: Full=GDSL esterase/lipase At2g42990; AltName: Full=Extracellular lipase At2g42990; Flags: Precursor && PF00657:GDSL-like Lipase/Acylhydrolase
novel_409	Zm00001eb168220	2.2	O80582.2 RecName: Full=F-box/kelch-repeat protein At2g44130 && PF01344:Kelch motif|PF00646:F-box domain
novel_409	Zm00001eb283290	3	Q7GCM7.1 RecName: Full=Xylanase inhibitor protein 1; AltName: Full=Class III chitinase homolog a; AltName: Full=RIXI protein; Flags: Precursor && PF00704:Glycosyl hydrolases family 18
novel_409	Zm00001eb308210	3.5	Q67ZI9.1 RecName: Full=GDSL esterase/lipase At2g42990; AltName: Full=Extracellular lipase At2g42990; Flags: Precursor && PF00657:GDSL-like Lipase/Acylhydrolase
novel_41	Zm00001eb020330	3	Q75GT3.1 RecName: Full=Chaperone protein ClpB2, chloroplastic; AltName: Full=ATP-dependent Clp protease ATP-binding subunit ClpB homolog 2; AltName: Full=Casein lytic proteinase B2; Flags: Precursor && PF10431:C-terminal, D2-small domain, of ClpB protein|PF07724:AAA domain (Cdc48 subfamily)|PF00004:ATPase family associated with various cellular activities (AAA)|PF02861:Clp amino terminal domain, …
novel_41	Zm00001eb044190	3	Q9M2Z4.1 RecName: Full=Membrane steroid-binding protein 2; Short=AtMP2; AltName: Full=Membrane-associated progesterone-binding protein 3; Short=AtMAPR3 && PF00173:Cytochrome b5-like Heme/Steroid binding domain
novel_41	Zm00001eb132890	3.2	PF11891:Domain of unknown function (DUF3411)
novel_410	Zm00001eb164960	2.8	PF14365:Domain of unknown function (DUF4409)|PF03080:Domain of unknown function (DUF239)
novel_412	Zm00001eb280920	2.8	A0A096SRM5.1 RecName: Full=UDP-glycosyltransferase 708A6 && PF00201:UDP-glucoronosyl and UDP-glucosyl transferase
novel_413	Zm00001eb228070	3	Q7Y183.1 RecName: Full=DEAD-box ATP-dependent RNA helicase 10 && PF00271:Helicase conserved C-terminal domain|PF00270:DEAD/DEAH box helicase
novel_413	Zm00001eb242450	3.5	PF11955:Plant organelle RNA recognition domain
novel_414	Zm00001eb283290	3.2	Q7GCM7.1 RecName: Full=Xylanase inhibitor protein 1; AltName: Full=Class III chitinase homolog a; AltName: Full=RIXI protein; Flags: Precursor && PF00704:Glycosyl hydrolases family 18
novel_417	Zm00001eb283290	3.2	Q7GCM7.1 RecName: Full=Xylanase inhibitor protein 1; AltName: Full=Class III chitinase homolog a; AltName: Full=RIXI protein; Flags: Precursor && PF00704:Glycosyl hydrolases family 18
novel_418	Zm00001eb102790	2.5	Q67ZE1.2 RecName: Full=3beta-hydroxysteroid-dehydrogenase/decarboxylase isoform 2; Short=At3BETAHSD/D2; AltName: Full=4alpha-carboxysterol-C3-dehydrogenase/C4-decarboxylase isoform 1-2; AltName: Full=Reticulon-like protein B19; Short=AtRTNLB19; AltName: Full=Sterol-4-alpha-carboxylate 3-dehydrogenase 2, decarboxylating && PF01073:3-beta hydroxysteroid dehydrogenase/isomerase family|PF02453:Reticu…
novel_418	Zm00001eb126960	3.5	Q9FTZ2.1 RecName: Full=Probable 3-beta-hydroxysteroid-Delta(8),Delta(7)-isomerase; AltName: Full=Cholestenol Delta-isomerase; AltName: Full=Delta(8)-Delta(7) sterol isomerase; Short=D8-D7 sterol isomerase && PF05241:Emopamil binding protein
novel_418	Zm00001eb155910	3.2	B9EYZ1.1 RecName: Full=Putative D-cysteine desulfhydrase 2, mitochondrial; AltName: Full=OsD-CDes2; Short=D-CDes2; Flags: Precursor && PF00291:Pyridoxal-phosphate dependent enzyme
novel_418	Zm00001eb155910	2.8	B9EYZ1.1 RecName: Full=Putative D-cysteine desulfhydrase 2, mitochondrial; AltName: Full=OsD-CDes2; Short=D-CDes2; Flags: Precursor && PF00291:Pyridoxal-phosphate dependent enzyme
novel_419	Zm00001eb111510	3.2	Q7XIW5.1 RecName: Full=CBL-interacting protein kinase 29; AltName: Full=OsCIPK29 && PF00069:Protein kinase domain|PF03822:NAF domain
novel_419	Zm00001eb125000	3	Q943E9.1 RecName: Full=17.9 kDa heat shock protein 2; Short=OsHsp17.9B && PF00011:Hsp20/alpha crystallin family
novel_419	Zm00001eb137840	3.2	P13689.1 RecName: Full=Auxin-binding protein 1; Short=ABP; AltName: Full=ERABP1; Flags: Precursor && PF02041:Auxin binding protein
novel_420	Zm00001eb056940	2.2	F4HZB2.1 RecName: Full=Protein SPIRRIG; AltName: Full=BEACH domain-containing protein A1; AltName: Full=BEACH-domain homolog A1 && PF02138:Beige/BEACH domain|PF14844:PH domain associated with Beige/BEACH
novel_420	Zm00001eb109140	3.2	Q9SYP2.1 RecName: Full=Pyrophosphate--fructose 6-phosphate 1-phosphotransferase subunit alpha 1; Short=PFP 1; AltName: Full=6-phosphofructokinase, pyrophosphate dependent 1; AltName: Full=PPi-PFK 1; AltName: Full=Pyrophosphate-dependent 6-phosphofructose-1-kinase 1 && PF13041:PPR repeat family
novel_420	Zm00001eb130470	2.8	Q09463.1 RecName: Full=RING finger protein 5 && PF13920:Zinc finger, C3HC4 type (RING finger)
novel_420	Zm00001eb140280	3.5	Q946Y7.1 RecName: Full=Syntaxin-61; Short=AtSYP61; AltName: Full=Osmotic stress-sensitive mutant 1 && PF09177:Syntaxin 6, N-terminal|PF05739:SNARE domain
novel_420	Zm00001eb169040	3	Q9CAY1.1 RecName: Full=Putative pentatricopeptide repeat-containing protein At3g11460 && PF13041:PPR repeat family
novel_420	Zm00001eb246940	2.2	Q84L14.1 RecName: Full=Nuclear cap-binding protein subunit 2; AltName: Full=20 kDa nuclear cap-binding protein; AltName: Full=NCBP 20 kDa subunit; Short=CBP20 && PF00076:RNA recognition motif. (a.k.a. RRM, RBD, or RNP domain)
novel_420	Zm00001eb253970	2.2	A1A699.1 RecName: Full=Probable histidine kinase 6; Short=OsHK6; AltName: Full=OsCRL1a && PF03924:CHASE domain|PF00072:Response regulator receiver domain|PF00512:His Kinase A (phospho-acceptor) domain|PF02518:Histidine kinase-, DNA gyrase B-, and HSP90-like ATPase
novel_420	Zm00001eb261380	3.5	Q5W6G0.2 RecName: Full=Putative mannan endo-1,4-beta-mannosidase 5; AltName: Full=Beta-mannanase 5; AltName: Full=Endo-beta-1,4-mannanase 5; AltName: Full=OsMAN5; Flags: Precursor && PF00150:Cellulase (glycosyl hydrolase family 5)|PF00069:Protein kinase domain
novel_420	Zm00001eb271680	2.8	Q9SJ20.1 RecName: Full=Ribonucleoside-diphosphate reductase large subunit; AltName: Full=Protein DEFECTIVE IN POLLEN DNA DEGRADATION 2; AltName: Full=Ribonucleoside-diphosphate reductase R1 subunit; Short=AtRNR1 && PF00317:Ribonucleotide reductase, all-alpha domain|PF02867:Ribonucleotide reductase, barrel domain|PF03477:ATP cone domain
novel_420	Zm00001eb282790	2.5	Q940B0.1 RecName: Full=60S ribosomal protein L18-3 && -
novel_420	Zm00001eb287350	3.2	Q9CAL3.1 RecName: Full=Cysteine-rich receptor-like protein kinase 2; Short=Cysteine-rich RLK2; Flags: Precursor && PF07714:Protein tyrosine kinase|PF01657:Salt stress response/antifungal
novel_420	Zm00001eb288920	2	P94044.1 RecName: Full=Ferredoxin-6, chloroplastic; AltName: Full=Ferredoxin VI; Short=Fd VI; Flags: Precursor && -
novel_426	Zm00001eb234400	3.5	B7F7B9.2 RecName: Full=Probable sucrose-phosphate synthase 2; AltName: Full=Sucrose phosphate synthase 2F; Short=OsSPS2F; AltName: Full=UDP-glucose-fructose-phosphate glucosyltransferase && PF01290:Thymosin beta-4 family|PF00534:Glycosyl transferases group 1|PF00862:Sucrose synthase|PF05116:Sucrose-6F-phosphate phosphohydrolase
novel_428	Zm00001eb283280	3.2	Q7GCM7.1 RecName: Full=Xylanase inhibitor protein 1; AltName: Full=Class III chitinase homolog a; AltName: Full=RIXI protein; Flags: Precursor && PF00704:Glycosyl hydrolases family 18
novel_428	Zm00001eb283290	3	Q7GCM7.1 RecName: Full=Xylanase inhibitor protein 1; AltName: Full=Class III chitinase homolog a; AltName: Full=RIXI protein; Flags: Precursor && PF00704:Glycosyl hydrolases family 18
novel_43	Zm00001eb021820	2.2	O23702.1 RecName: Full=C-terminal binding protein AN; Short=CtBP; AltName: Full=Protein ANGUSTIFOLIA; AltName: Full=Protein DETORQUEO && PF02826:D-isomer specific 2-hydroxyacid dehydrogenase, NAD binding domain|PF11947:Protein of unknown function (DUF3464)
novel_43	Zm00001eb061810	2.8	O23081.2 RecName: Full=Cysteine-rich receptor-like protein kinase 41; Short=Cysteine-rich RLK41; Flags: Precursor && PF00069:Protein kinase domain|PF00931:NB-ARC domain
novel_43	Zm00001eb066380	3.2	Q9FFE6.1 RecName: Full=Probable acyl-activating enzyme 5, peroxisomal; AltName: Full=AMP-binding protein 5; Short=AtAMPBP5 && PF00501:AMP-binding enzyme|PF13193:AMP-binding enzyme C-terminal domain
novel_43	Zm00001eb261140	1.5	Q9SYD6.2 RecName: Full=Protein DETOXIFICATION 42; Short=AtDTX42; AltName: Full=Aluminum-activated citrate transporter; AltName: Full=AtMATE; AltName: Full=FRD-like protein; AltName: Full=Multidrug and toxic compound extrusion protein 42; Short=MATE protein 42 && PF01554:MatE
novel_43	Zm00001eb311810	2	Q8GWE6.1 RecName: Full=Enhanced ethylene response protein 5; AltName: Full=Nuclear mRNA export protein THP1; Short=AtTHP1 && PF01399:PCI domain
novel_432	Zm00001eb286950	3	Q3E9B8.1 RecName: Full=ABC transporter G family member 23; Short=ABC transporter ABCG.23; Short=AtABCG23; AltName: Full=Probable white-brown complex homolog protein 24; Short=AtWBC24 && PF01061:ABC-2 type transporter|PF00005:ABC transporter|PF07673:Protein of unknown function (DUF1602)
novel_433	Zm00001eb001910	1.8	O23702.1 RecName: Full=C-terminal binding protein AN; Short=CtBP; AltName: Full=Protein ANGUSTIFOLIA; AltName: Full=Protein DETORQUEO && PF02826:D-isomer specific 2-hydroxyacid dehydrogenase, NAD binding domain
novel_433	Zm00001eb102120	3.5	Q7SXW4.1 RecName: Full=ER membrane protein complex subunit 3; AltName: Full=Protein pob; AltName: Full=Transmembrane protein 111 && PF01956:Integral membrane protein DUF106|PF00112:Papain family cysteine protease
novel_437	Zm00001eb008660	3.5	Q9S845.1 RecName: Full=GDP-mannose transporter GONST3; AltName: Full=Protein GOLGI NUCLEOTIDE SUGAR TRANSPORTER 3 && PF03151:Triose-phosphate Transporter family
novel_437	Zm00001eb012850	3.5	Q9LX66.1 RecName: Full=Receptor-like protein kinase HERK 1; AltName: Full=Protein HERCULES RECEPTOR KINASE 1; Flags: Precursor && PF07714:Protein tyrosine kinase|PF12819:Carbohydrate-binding protein of the ER|PF00689:Cation transporting ATPase, C-terminus
novel_437	Zm00001eb186620	3.5	Q7XT40.2 RecName: Full=Expansin-B15; AltName: Full=Beta-expansin-15; AltName: Full=OsEXPB15; AltName: Full=OsaEXPb1.16; Flags: Precursor && PF03330:Rare lipoprotein A (RlpA)-like double-psi beta-barrel
novel_437	Zm00001eb229430	3.5	P29038.1 RecName: Full=L-lactate dehydrogenase; Short=LDH && PF00056:lactate/malate dehydrogenase, NAD binding domain|PF02866:lactate/malate dehydrogenase, alpha/beta C-terminal domain
novel_438	Zm00001eb038710	3.5	Q9ZR72.1 RecName: Full=ABC transporter B family member 1; Short=ABC transporter ABCB.1; Short=AtABCB1; AltName: Full=Multidrug resistance protein 1; AltName: Full=P-glycoprotein 1; Short=AtPgp1 && PF07673:Protein of unknown function (DUF1602)|PF00664:ABC transporter transmembrane region|PF00005:ABC transporter
novel_438	Zm00001eb048540	3.2	P48420.1 RecName: Full=Cytochrome P450 78A1; AltName: Full=CYPLXXVIII && PF00067:Cytochrome P450
novel_44	Zm00001eb018980	3	Q9S7L9.1 RecName: Full=Cytochrome c oxidase subunit 6b-1; Short=AtCOX6b-1 && PF02297:Cytochrome oxidase c subunit VIb
novel_44	Zm00001eb022910	3.5	Q9SLF3.1 RecName: Full=Translocase of chloroplast 132, chloroplastic; Short=AtToc132; AltName: Full=132 kDa chloroplast outer envelope protein && PF11886:Translocase of chloroplast 159/132, membrane anchor domain|PF04548:AIG1 family
novel_44	Zm00001eb085270	2.5	Q7XRV0.2 RecName: Full=RecQ-mediated genome instability protein 1; AltName: Full=BLM-associated protein of 75 kDa homolog; Short=BLAP75 && PF16099:Recq-mediated genome instability protein 1, C-terminal OB-fold|PF08585:RecQ mediated genome instability protein
novel_44	Zm00001eb186710	3	Q9SHC8.1 RecName: Full=Vesicle-associated protein 1-2; AltName: Full=Plant VAP homolog 12; Short=AtPVA12; AltName: Full=VAMP-associated protein 1-2; Contains: RecName: Full=Vesicle-associated protein 1-2, N-terminally processed && PF00635:MSP (Major sperm protein) domain
novel_44	Zm00001eb284760	3	P55195.1 RecName: Full=Phosphoribosylaminoimidazole carboxylase, chloroplastic; AltName: Full=AIR carboxylase; Short=AIRC; Flags: Precursor && PF02222:ATP-grasp domain|PF00731:AIR carboxylase
novel_44	Zm00001eb287350	3	Q9CAL3.1 RecName: Full=Cysteine-rich receptor-like protein kinase 2; Short=Cysteine-rich RLK2; Flags: Precursor && PF07714:Protein tyrosine kinase|PF01657:Salt stress response/antifungal
novel_44	Zm00001eb312360	3.5	Q8LPF0.1 RecName: Full=Transcription initiation factor TFIID subunit 2; AltName: Full=TBP-associated factor 2; Short=AtTAF2 && PF01433:Peptidase family M1
novel_440	Zm00001eb026110	3.5	Q7G4G7.1 RecName: Full=Acyl transferase 1; Short=OsAT1; AltName: Full=Protein SPOTTED LEAF 18 && PF02458:Transferase family
novel_440	Zm00001eb091420	3.5	Q84TH5.1 RecName: Full=ABC transporter G family member 25; Short=ABC transporter ABCG.25; Short=AtABCG25; AltName: Full=White-brown complex homolog protein 26; Short=AtWBC26 && PF00005:ABC transporter|PF01061:ABC-2 type transporter
novel_440	Zm00001eb121300	3.5	Q9M077.1 RecName: Full=Serine/threonine-protein kinase Aurora-1; Short=AtAur1; AltName: Full=Aurora-like kinase 1 && PF00069:Protein kinase domain
novel_440	Zm00001eb223900	3.2	Q9ATM8.1 RecName: Full=Aquaporin PIP2-2; AltName: Full=Plasma membrane intrinsic protein 2-2; AltName: Full=ZmPIP2-2; AltName: Full=ZmPIP2;2 && PF00230:Major intrinsic protein
novel_440	Zm00001eb314550	3.2	Q67V61.1 RecName: Full=PHD finger protein PERSISTENT TAPETAL CELL 1 && PF00628:PHD-finger
novel_442	Zm00001eb016940	3.5	P23345.2 RecName: Full=Superoxide dismutase [Cu-Zn] 4A && PF00080:Copper/zinc superoxide dismutase (SODC)
novel_442	Zm00001eb063810	2.8	Q9ASR1.1 RecName: Full=Elongation factor 2; Short=EF-2; AltName: Full=Protein LOW EXPRESSION OF OSMOTICALLY RESPONSIVE GENES 1 && PF03144:Elongation factor Tu domain 2|PF03764:Elongation factor G, domain IV|PF00679:Elongation factor G C-terminus|PF14492:Elongation Factor G, domain II|PF00009:Elongation factor Tu GTP binding domain
novel_443	Zm00001eb231860	3.2	Q8L840.1 RecName: Full=ATP-dependent DNA helicase Q-like 4A; AltName: Full=RecQ-like protein 4A; Short=AtRecQ4A; Short=AtRecQl4A; AltName: Full=SGS1-like protein; Short=AtSGS1 && PF16124:RecQ zinc-binding|PF00271:Helicase conserved C-terminal domain|PF00270:DEAD/DEAH box helicase|PF09382:RQC domain|PF00570:HRDC domain
novel_443	Zm00001eb285930	3.2	O22261.2 RecName: Full=Nicotinamide adenine dinucleotide transporter 1, chloroplastic; Short=AtNDT1; AltName: Full=NAD(+) transporter 1 && PF00153:Mitochondrial carrier protein
novel_443	Zm00001eb294910	3.5	P0C5E2.3 RecName: Full=LEAF RUST 10 DISEASE-RESISTANCE LOCUS RECEPTOR-LIKE PROTEIN KINASE-like 1.2; AltName: Full=Probable receptor-like serine/threonine-protein kinase LRK10L-1.2; Flags: Precursor && PF07714:Protein tyrosine kinase|PF14380:Wall-associated receptor kinase C-terminal
novel_444	Zm00001eb283280	3.2	Q7GCM7.1 RecName: Full=Xylanase inhibitor protein 1; AltName: Full=Class III chitinase homolog a; AltName: Full=RIXI protein; Flags: Precursor && PF00704:Glycosyl hydrolases family 18
novel_446	Zm00001eb000470	3.5	O81316.1 RecName: Full=Scarecrow-like protein 6; Short=AtSCL6; AltName: Full=GRAS family protein 22; Short=AtGRAS-22; AltName: Full=SCL6-IV && PF03514:GRAS domain family
novel_446	Zm00001eb011430	3.2	Q0V865.1 RecName: Full=Protein FAF-like, chloroplastic; Flags: Precursor && PF11250:Fantastic Four meristem regulator
novel_446	Zm00001eb054050	3.5	Q53RB0.1 RecName: Full=Probable linoleate 9S-lipoxygenase 4; AltName: Full=Lipoxygenase 4 && PF01477:PLAT/LH2 domain|PF00305:Lipoxygenase
novel_446	Zm00001eb136160	2.5	A7XDQ9.1 RecName: Full=Hydroxyproline O-galactosyltransferase GALT2; Short=AtGALT2; AltName: Full=Beta-1,3-galactosyltransferase 20 && PF01762:Galactosyltransferase|PF00337:Galactoside-binding lectin
novel_447	Zm00001eb001370	3.5	P93733.4 RecName: Full=Phospholipase D beta 1; Short=AtPLDbeta1; Short=PLD beta 1; Short=PLDbeta && PF00614:Phospholipase D Active site motif|PF00168:C2 domain|PF12357:Phospholipase D C terminal
novel_447	Zm00001eb004340	3	Q93YS4.1 RecName: Full=ABC transporter G family member 22; Short=ABC transporter ABCG.22; Short=AtABCG22; AltName: Full=White-brown complex homolog protein 23; Short=AtWBC23 && PF01061:ABC-2 type transporter|PF00005:ABC transporter
novel_447	Zm00001eb007310	3.5	P0DI66.1 RecName: Full=CASP-like protein 5A2; Short=ZmCASPL5A2 && PF04535:Domain of unknown function (DUF588)
novel_447	Zm00001eb033930	2	Q70KG5.1 RecName: Full=Protein RAFTIN 1A; Short=TaRAFTIN1a; AltName: Full=BURP domain-containing protein 1A; Flags: Precursor && PF03181:BURP domain
novel_447	Zm00001eb034790	3.5	Q9SYB9.1 RecName: Full=Serine/threonine-protein kinase UCN; AltName: Full=AGC serine/threonine-protein kinase subfamily 2 member 3; AltName: Full=Protein UNICORN && PF00069:Protein kinase domain
novel_447	Zm00001eb036680	3.5	Q8GSA7.1 RecName: Full=Calmodulin-binding transcription activator 3; AltName: Full=Ethylene-induced calmodulin-binding protein 1; Short=EICBP1; AltName: Full=Ethylene-induced calmodulin-binding protein a; Short=EICBP.a; AltName: Full=Signal-responsive protein 1 && PF01833:IPT/TIG domain
novel_447	Zm00001eb036930	3.2	Q687E1.2 RecName: Full=Nucleotide pyrophosphatase/phosphodiesterase && PF00149:Calcineurin-like phosphoesterase|PF14008:Iron/zinc purple acid phosphatase-like protein C
novel_447	Zm00001eb038610	3.5	Q9M8Y5.1 RecName: Full=GDSL esterase/lipase LTL1; AltName: Full=Extracellular lipase LTL1; AltName: Full=Lithium-tolerant lipase 1; Short=AtLTL1; Short=Li-tolerant lipase 1; Flags: Precursor && PF00657:GDSL-like Lipase/Acylhydrolase
novel_447	Zm00001eb040050	3.5	Q6ZJJ0.1 RecName: Full=Beta-galactosidase 11; AltName: Full=Lactase 115; Flags: Precursor && PF01301:Glycosyl hydrolases family 35|PF02140:Galactose binding lectin domain
novel_447	Zm00001eb043120	3.5	Q6NQ66.1 RecName: Full=L-gulonolactone oxidase 2; Short=AtGulLO2; Flags: Precursor && PF01565:FAD binding domain|PF04030:D-arabinono-1,4-lactone oxidase
novel_447	Zm00001eb048620	3.5	Cystathionine gamma-synthase 1 chloroplastic
novel_447	Zm00001eb049830	3.5	Q9SSE9.1 RecName: Full=Lysine-specific demethylase JMJ25; AltName: Full=Jumonji domain-containing protein 25; AltName: Full=Lysine-specific histone demethylase JMJ25; AltName: Full=Protein INCREASE IN BONSAI METHYLATION 1; AltName: Full=Protein JUMONJI 25 && PF02373:JmjC domain, hydroxylase|PF10497:Zinc-finger domain of monoamine-oxidase A repressor R1
novel_447	Zm00001eb051030	3.5	Q75GK4.1 RecName: Full=CBL-interacting protein kinase 7; AltName: Full=OsCIPK07 && PF03822:NAF domain|PF00069:Protein kinase domain
novel_447	Zm00001eb052670	3.5	Q9SI37.1 RecName: Full=WRKY transcription factor 1; AltName: Full=Transcription factor ZAP1; AltName: Full=WRKY DNA-binding protein 1; AltName: Full=Zinc-dependent activator protein 1 && PF03106:WRKY DNA -binding domain
novel_447	Zm00001eb059920	3.5	A2XMN1.1 RecName: Full=Transcription factor PCF6 && PF03634:TCP family transcription factor
novel_447	Zm00001eb061240	3.5	Q9SZT8.1 RecName: Full=Pentatricopeptide repeat-containing protein ELI1, chloroplastic; AltName: Full=Protein EDITING LACKING INSERTIONAL MUTANT 1; Flags: Precursor && PF13041:PPR repeat family
novel_447	Zm00001eb064960	3.5	P19954.2 RecName: Full=Ribosome-binding factor PSRP1, chloroplastic; AltName: Full=30S ribosomal protein 1; AltName: Full=CS-S5; Short=CS5; AltName: Full=Plastid-specific 30S ribosomal protein 1; Short=PSrp-1; AltName: Full=Ribosomal protein 1; AltName: Full=S22; Flags: Precursor && PF02482:Sigma 54 modulation protein / S30EA ribosomal protein|PF16321:Sigma 54 modulation/S30EA ribosomal protein C…
novel_447	Zm00001eb065620	3.5	Q84TG3.1 RecName: Full=E3 ubiquitin-protein ligase PUB23; AltName: Full=Plant U-box protein 23; AltName: Full=U-box domain-containing protein 23 && PF04564:U-box domain
novel_447	Zm00001eb067040	2.5	Q9ZSA7.1 RecName: Full=Protein DMR6-LIKE OXYGENASE 2; AltName: Full=2-oxoglutarate (2OG)-Fe(II) oxygenase-like protein DLO2; AltName: Full=Salicylate 3-hydroxylase DLO2; Short=S3H DLO2; Short=SA 3-hydroxylase DLO2; Short=Salicylic acid 3-hydroxylase DLO2 && PF14226:non-haem dioxygenase in morphine synthesis N-terminal|PF03171:2OG-Fe(II) oxygenase superfamily
novel_447	Zm00001eb071650	3	P24806.2 RecName: Full=Xyloglucan endotransglucosylase/hydrolase protein 24; Short=At-XTH24; Short=XTH-24; AltName: Full=Endo-xyloglucan transferase; AltName: Full=Meristem protein 5; Short=MERI-5 protein; Short=MERI5 protein; AltName: Full=Xyloglucan endo-1,4-beta-D-glucanase; Flags: Precursor && PF06955:Xyloglucan endo-transglycosylase (XET) C-terminus|PF00722:Glycosyl hydrolases family 16
novel_447	Zm00001eb073550	3.5	Q8H273.1 RecName: Full=Dehydration-responsive element-binding protein 1E; Short=Protein DREB1E >A2XWL6.1 RecName: Full=Dehydration-responsive element-binding protein 1E; Short=Protein DREB1E && PF00847:AP2 domain
novel_447	Zm00001eb088780	3.5	Q5KS50.1 RecName: Full=Coleoptile phototropism protein 1; AltName: Full=BTB/POZ domain-containing protein CPT1; AltName: Full=Non-phototropic hypocotyl 3-like protein; Short=NPH3-like protein && PF03000:NPH3 family
novel_447	Zm00001eb112040	3.5	Q9FE01.1 RecName: Full=L-ascorbate peroxidase 2, cytosolic; AltName: Full=APXb; AltName: Full=OsAPx02 && -
novel_447	Zm00001eb121310	3.5	Q94AA4.1 RecName: Full=ATP-dependent 6-phosphofructokinase 3; Short=ATP-PFK 3; Short=Phosphofructokinase 3; AltName: Full=Phosphohexokinase 3 && PF00365:Phosphofructokinase
novel_447	Zm00001eb122070	3.5	Q5VQ78.1 RecName: Full=Coatomer subunit beta'-1; AltName: Full=Beta'-coat protein 1; Short=Beta'-COP 1 && PF04053:Coatomer WD associated region
novel_447	Zm00001eb123820	3.5	O64477.1 RecName: Full=G-type lectin S-receptor-like serine/threonine-protein kinase At2g19130; Flags: Precursor && PF00069:Protein kinase domain
novel_447	Zm00001eb139170	3.5	P69781.1 RecName: Full=GATA transcription factor 12 && PF00320:GATA zinc finger
novel_447	Zm00001eb153730	3	Q9M1S8.3 RecName: Full=Probable glutamate carboxypeptidase 2; AltName: Full=Probable glutamate carboxypeptidase II && PF02225:PA domain|PF04389:Peptidase family M28|PF04253:Transferrin receptor-like dimerisation domain
novel_447	Zm00001eb158220	3.5	Q9LI74.1 RecName: Full=Protein CHUP1, chloroplastic; AltName: Full=Protein CHLOROPLAST UNUSUAL POSITIONING 1 && -
novel_447	Zm00001eb173160	3.2	O80437.1 RecName: Full=Glycerol-3-phosphate 2-O-acyltransferase 6; Short=AtGPAT6; AltName: Full=Glycerol-3-phosphate acyltransferase 6 && -
novel_447	Zm00001eb177750	3.5	Q9FIF7.1 RecName: Full=Putative pentatricopeptide repeat-containing protein At5g59200, chloroplastic; AltName: Full=Protein ORGANELLE TRANSCRIPT PROCESSING 80; Flags: Precursor && PF13041:PPR repeat family
novel_447	Zm00001eb186300	3.5	O82081.1 RecName: Full=Uclacyanin 1; Flags: Precursor && PF02298:Plastocyanin-like domain
novel_447	Zm00001eb190200	3.5	Q9FHQ1.1 RecName: Full=GDSL esterase/lipase At5g37690; AltName: Full=Extracellular lipase At5g37690; Flags: Precursor && PF00657:GDSL-like Lipase/Acylhydrolase
novel_447	Zm00001eb190570	3.5	Q9FXQ3.1 RecName: Full=Calcium-dependent protein kinase 13; Short=OsCDPK13; Short=OsCPK13; AltName: Full=Calcium-dependent protein kinase OsCDPK7 && PF13499:EF-hand domain pair|PF00069:Protein kinase domain
novel_447	Zm00001eb202800	3.5	Q6ZJJ0.1 RecName: Full=Beta-galactosidase 11; AltName: Full=Lactase 115; Flags: Precursor && PF01301:Glycosyl hydrolases family 35|PF02140:Galactose binding lectin domain
novel_447	Zm00001eb204910	3.5	Q0DK10.1 RecName: Full=60S ribosomal protein L11 >A2YDY2.2 RecName: Full=60S ribosomal protein L11 && PF00673:ribosomal L5P family C-terminus|PF00281:Ribosomal protein L5
novel_447	Zm00001eb206440	3.5	Q9FFN2.2 RecName: Full=Probable glycosyltransferase At5g03795 && PF03016:Exostosin family
novel_447	Zm00001eb222280	3.5	Q9FM19.1 RecName: Full=Hypersensitive-induced response protein 1; Short=AtHIR1 && PF04576:Zein-binding
novel_447	Zm00001eb238930	3.5	Q0DK10.1 RecName: Full=60S ribosomal protein L11 >A2YDY2.2 RecName: Full=60S ribosomal protein L11 && PF00281:Ribosomal protein L5|PF00673:ribosomal L5P family C-terminus
novel_447	Zm00001eb249850	3.5	F4IG73.1 RecName: Full=BEACH domain-containing protein C2; AltName: Full=BEACH-domain homolog C2 && PF02138:Beige/BEACH domain|PF14844:PH domain associated with Beige/BEACH|PF15787:Domain of unknown function (DUF4704)
novel_447	Zm00001eb251680	3.5	Q39219.2 RecName: Full=Ubiquinol oxidase 1a, mitochondrial; AltName: Full=Alternative oxidase 1a; Flags: Precursor && PF01786:Alternative oxidase
novel_447	Zm00001eb254510	3.5	Q6Z2T6.1 RecName: Full=Geranylgeranyl diphosphate reductase, chloroplastic; AltName: Full=Geranylgeranyl reductase; Flags: Precursor && -
novel_447	Zm00001eb257750	3.5	Q9M099.1 RecName: Full=Serine carboxypeptidase 24; AltName: Full=Bri1 suppressor 1; AltName: Full=Carboxypeptidase D; AltName: Full=Serine carboxypeptidase II; Contains: RecName: Full=Serine carboxypeptidase 24 chain A; AltName: Full=Serine carboxypeptidase II chain A; Contains: RecName: Full=Serine carboxypeptidase 24 chain B; AltName: Full=Serine carboxypeptidase II chain B; Flags: Precursor &&…
novel_447	Zm00001eb268680	3.5	B3 domain-containing transcription factor NGA2
novel_447	Zm00001eb274380	3.5	O49696.1 RecName: Full=Aluminum-activated malate transporter 12; Short=AtALMT12; AltName: Full=Quick anion channel 1 && PF11744:Aluminium activated malate transporter
novel_447	Zm00001eb279870	3.5	O04523.1 RecName: Full=Protein ALTERED XYLOGLUCAN 4; AltName: Full=Protein trichome birefringence-like 27 && PF13839:GDSL/SGNH-like Acyl-Esterase family found in Pmr5 and Cas1p|PF14416:PMR5 N terminal Domain
novel_447	Zm00001eb286050	3.5	P17801.2 RecName: Full=Putative receptor protein kinase ZmPK1; Flags: Precursor && PF01453:D-mannose binding lectin|PF00954:S-locus glycoprotein domain|PF00069:Protein kinase domain
novel_447	Zm00001eb287310	3.5	P29620.1 RecName: Full=Cyclin-dependent kinase D-1; Short=CDKD;1; AltName: Full=CDC2+/CDC28-related protein kinase R2; AltName: Full=CDK-activating kinase R2; Short=CAK-R2 && PF00069:Protein kinase domain
novel_447	Zm00001eb288010	3.5	Q9SX20.1 RecName: Full=Protein NRT1/ PTR FAMILY 3.1; Short=AtNPF3.1 && PF00854:POT family
novel_447	Zm00001eb298320	3	Q84TH6.1 RecName: Full=Dirigent protein 23; Short=AtDIR23; Flags: Precursor && PF03018:Dirigent-like protein
novel_447	Zm00001eb298320	3.5	Q84TH6.1 RecName: Full=Dirigent protein 23; Short=AtDIR23; Flags: Precursor && PF03018:Dirigent-like protein
novel_447	Zm00001eb301280	3.5	Q6VBB2.1 RecName: Full=Heat stress transcription factor A-2b; AltName: Full=Heat stress transcription factor 18; Short=OsHsf-18; AltName: Full=Heat stress transcription factor 5; Short=rHsf5 && PF00447:HSF-type DNA-binding
novel_447	Zm00001eb303780	3.5	Q9SZW4.1 RecName: Full=Cadmium/zinc-transporting ATPase HMA2; AltName: Full=Cadmium/zinc-transporting ATPase 3; AltName: Full=Protein HEAVY METAL ATPASE 2 && PF00702:haloacid dehalogenase-like hydrolase|PF00122:E1-E2 ATPase
novel_447	Zm00001eb350890	3.5	P29620.1 RecName: Full=Cyclin-dependent kinase D-1; Short=CDKD;1; AltName: Full=CDC2+/CDC28-related protein kinase R2; AltName: Full=CDK-activating kinase R2; Short=CAK-R2 && PF00069:Protein kinase domain
novel_449	Zm00001eb074930	3.2	Q40479.1 RecName: Full=Ethylene-responsive transcription factor 2; Short=NtERF2; AltName: Full=Ethylene-responsive element-binding factor 2; Short=EREBP-2 && PF00847:AP2 domain
novel_451	Zm00001eb043990	3	Q9SHC8.1 RecName: Full=Vesicle-associated protein 1-2; AltName: Full=Plant VAP homolog 12; Short=AtPVA12; AltName: Full=VAMP-associated protein 1-2; Contains: RecName: Full=Vesicle-associated protein 1-2, N-terminally processed && PF00635:MSP (Major sperm protein) domain
novel_451	Zm00001eb152710	3.5	Q9XG83.1 RecName: Full=Gibberellin 2-beta-dioxygenase; AltName: Full=GA 2-oxidase; AltName: Full=Gibberellin 2-beta-hydroxylase; AltName: Full=Gibberellin 2-oxidase && PF14226:non-haem dioxygenase in morphine synthesis N-terminal|PF03171:2OG-Fe(II) oxygenase superfamily
novel_451	Zm00001eb270810	3.5	PF02458:Transferase family
novel_451	Zm00001eb296770	3.5	Q6QPM2.2 RecName: Full=GATA transcription factor 19 && PF00320:GATA zinc finger
novel_452	Zm00001eb104140	3.5	B7F8P5.1 RecName: Full=Auxin-responsive protein SAUR36; AltName: Full=Protein SMALL AUXIN UP RNA 36 && PF02519:Auxin responsive protein
novel_452	Zm00001eb212460	3.2	Q8L9X2.1 RecName: Full=Chaperonin-like RbcX protein 2, chloroplastic; Short=AtRBCX2; Flags: Precursor && PF02341:RbcX protein
novel_455	Zm00001eb121590	3.5	O64511.2 RecName: Full=Protein TWIN LOV 1 && PF13426:PAS domain
novel_455	Zm00001eb163320	3.5	Q9SIT5.1 RecName: Full=Cation/H(+) antiporter 15; AltName: Full=Protein CATION/H+ EXCHANGER 15; Short=AtCHX15 && PF00999:Sodium/hydrogen exchanger family
novel_456	Zm00001eb062440	3	Q84TV4.1 RecName: Full=PHD finger protein ALFIN-LIKE 3 >B8AMA8.2 RecName: Full=PHD finger protein ALFIN-LIKE 3 && PF12165:Domain of unknown function (DUF3594)|PF00628:PHD-finger
novel_456	Zm00001eb208540	3.2	P28475.1 RecName: Full=NADP-dependent D-sorbitol-6-phosphate dehydrogenase; AltName: Full=Aldose-6-phosphate reductase [NADPH]; AltName: Full=NADP-S6PDH && PF00248:Aldo/keto reductase family
novel_457	Zm00001eb022910	3	Q9SLF3.1 RecName: Full=Translocase of chloroplast 132, chloroplastic; Short=AtToc132; AltName: Full=132 kDa chloroplast outer envelope protein && PF11886:Translocase of chloroplast 159/132, membrane anchor domain|PF04548:AIG1 family
novel_457	Zm00001eb056940	3	F4HZB2.1 RecName: Full=Protein SPIRRIG; AltName: Full=BEACH domain-containing protein A1; AltName: Full=BEACH-domain homolog A1 && PF02138:Beige/BEACH domain|PF14844:PH domain associated with Beige/BEACH
novel_457	Zm00001eb085270	3	Q7XRV0.2 RecName: Full=RecQ-mediated genome instability protein 1; AltName: Full=BLM-associated protein of 75 kDa homolog; Short=BLAP75 && PF16099:Recq-mediated genome instability protein 1, C-terminal OB-fold|PF08585:RecQ mediated genome instability protein
novel_457	Zm00001eb156030	2.5	O80939.1 RecName: Full=L-type lectin-domain containing receptor kinase IV.1; Short=Arabidopsis thaliana lectin-receptor kinase e; Short=AthlecRK-e; Short=LecRK-IV.1; AltName: Full=Lectin Receptor Kinase 1; Flags: Precursor && PF07714:Protein tyrosine kinase|PF00139:Legume lectin domain
novel_457	Zm00001eb169040	3.5	Q9CAY1.1 RecName: Full=Putative pentatricopeptide repeat-containing protein At3g11460 && PF13041:PPR repeat family
novel_457	Zm00001eb186710	2	Q9SHC8.1 RecName: Full=Vesicle-associated protein 1-2; AltName: Full=Plant VAP homolog 12; Short=AtPVA12; AltName: Full=VAMP-associated protein 1-2; Contains: RecName: Full=Vesicle-associated protein 1-2, N-terminally processed && PF00635:MSP (Major sperm protein) domain
novel_457	Zm00001eb287350	3.5	Q9CAL3.1 RecName: Full=Cysteine-rich receptor-like protein kinase 2; Short=Cysteine-rich RLK2; Flags: Precursor && PF07714:Protein tyrosine kinase|PF01657:Salt stress response/antifungal
novel_457	Zm00001eb288920	3	P94044.1 RecName: Full=Ferredoxin-6, chloroplastic; AltName: Full=Ferredoxin VI; Short=Fd VI; Flags: Precursor && -
novel_457	Zm00001eb312360	2.5	Q8LPF0.1 RecName: Full=Transcription initiation factor TFIID subunit 2; AltName: Full=TBP-associated factor 2; Short=AtTAF2 && PF01433:Peptidase family M1
novel_458	Zm00001eb023490	3.5	Q9M202.1 RecName: Full=Zinc finger protein ZAT9 && PF13912:C2H2-type zinc finger
novel_458	Zm00001eb024700	2.8	Q7XBW5.1 RecName: Full=Probable plastid-lipid-associated protein 3, chloroplastic; Flags: Precursor && PF04755:PAP_fibrillin
novel_459	Zm00001eb101060	3.5	Q9LTA2.1 RecName: Full=AT-hook motif nuclear-localized protein 17 && PF03479:Domain of unknown function (DUF296)
novel_459	Zm00001eb356330	3.5	Q8AVP1.1 RecName: Full=Ribosome production factor 1; AltName: Full=Brix domain-containing protein 5; AltName: Full=Ribosome biogenesis protein RPF1 && PF04427:Brix domain
novel_46	Zm00001eb237270	3.2	Q94FY8.1 RecName: Full=Probable tocopherol cyclase, chloroplastic; AltName: Full=Sucrose export defective 1; Flags: Precursor && PF14249:Tocopherol cyclase
novel_462	Zm00001eb181930	3.5	B3 domain-containing transcription factor VAL3
novel_463	Zm00001eb241160	3.5	P15268.1 RecName: Full=Autonomous transposable element EN-1 mosaic protein; AltName: Full=Suppressor-mutator system protein; Short=SPM && PF03004:Plant transposase (Ptta/En/Spm family)|PF04564:U-box domain
novel_465	Zm00001eb051840	3.5	Q9ZR37.1 RecName: Full=Dual specificity protein phosphatase 1; Short=AtDsPTP1 && -
novel_465	Zm00001eb066640	3.5	Q258Y5.1 RecName: Full=Auxin response factor 12; AltName: Full=OsARF8 && PF02362:B3 DNA binding domain|PF02309:AUX/IAA family|PF06507:Auxin response factor
novel_465	Zm00001eb073030	3.5	Q9ZSA8.1 RecName: Full=Protein DMR6-LIKE OXYGENASE 1; AltName: Full=2-oxoglutarate (2OG)-Fe(II) oxygenase-like protein DLO1; AltName: Full=Protein SENESCENCE-ASSOCIATED GENE 108; AltName: Full=Salicylate 3-hydroxylase DLO1; Short=S3H DLO1; Short=SA 3-hydroxylase DLO1; Short=Salicylic acid 3-hydroxylase DLO1 && PF03171:2OG-Fe(II) oxygenase superfamily|PF14226:non-haem dioxygenase in morphine synth…
novel_465	Zm00001eb112690	3.5	Q2QYE1.2 RecName: Full=Probable apyrase 3; Short=OsAPY3; AltName: Full=ATP-diphosphatase; AltName: Full=ATP-diphosphohydrolase; AltName: Full=Adenosine diphosphatase; Short=ADPase; Flags: Precursor && PF01150:GDA1/CD39 (nucleoside phosphatase) family
novel_465	Zm00001eb153710	3.5	Q9M1S8.3 RecName: Full=Probable glutamate carboxypeptidase 2; AltName: Full=Probable glutamate carboxypeptidase II && PF02225:PA domain|PF04389:Peptidase family M28|PF04253:Transferrin receptor-like dimerisation domain
novel_465	Zm00001eb201230	3.5	A2RVM0.1 RecName: Full=Short-chain dehydrogenase TIC 32, chloroplastic; AltName: Full=Translocon at the inner envelope membrane of chloroplasts 32; Short=AtTIC32 && PF00106:short chain dehydrogenase
novel_465	Zm00001eb239600	3.5	O49545.1 RecName: Full=Leucine-rich repeat receptor-like serine/threonine-protein kinase BAM1; AltName: Full=Protein BARELY ANY MERISTEM 1; Flags: Precursor && PF00069:Protein kinase domain|PF08263:Leucine rich repeat N-terminal domain
novel_465	Zm00001eb260480	2.5	Q8W5R2.1 RecName: Full=Phospholipase SGR2; AltName: Full=Protein SHOOT GRAVITROPISM 2 && PF03514:GRAS domain family|PF02862:DDHD domain
novel_465	Zm00001eb356300	3	Q9LJK2.2 RecName: Full=Abscisic acid 8'-hydroxylase 4; Short=ABA 8'-hydroxylase 4; AltName: Full=Cytochrome P450 707A4 && PF00067:Cytochrome P450
novel_466	Zm00001eb207580	3.5	CRIB domain-containing protein RIC10/11
novel_466	Zm00001eb273670	3	P51419.2 RecName: Full=60S ribosomal protein L27-3 && PF01777:Ribosomal L27e protein family
novel_468	Zm00001eb097920	3.5	Q9SBQ9.1 RecName: Full=Flavonoid 3'-monooxygenase; AltName: Full=Cytochrome P450 75B2; AltName: Full=Flavonoid 3'-hydroxylase [Petunia x hybrida] && PF00067:Cytochrome P450
novel_470	Zm00001eb117460	1.5	Q640V9.1 RecName: Full=Putative deoxyribonuclease TATDN1 && PF01026:TatD related DNase
novel_474	Zm00001eb222950	3.5	Q9M8J9.1 RecName: Full=BTB/POZ and MATH domain-containing protein 2; AltName: Full=Protein BTB-POZ AND MATH DOMAIN 2; Short=AtBPM2 && PF00651:BTB/POZ domain
novel_477	Zm00001eb245250	3.2	Q9LVE0.1 RecName: Full=Protein NRT1/ PTR FAMILY 6.4; Short=AtNPF6.4; AltName: Full=Nitrate transporter 1.3 && PF00854:POT family
novel_48	Zm00001eb275990	3.5	P26216.1 RecName: Full=Exopolygalacturonase; Short=ExoPG; AltName: Full=Galacturan 1,4-alpha-galacturonidase; AltName: Full=Pectinase; Flags: Precursor && PF00295:Glycosyl hydrolases family 28
novel_480	Zm00001eb135610	2.5	Q2QMI0.2 RecName: Full=CBL-interacting protein kinase 4; AltName: Full=OsCIPK04 && PF00069:Protein kinase domain|PF03822:NAF domain
novel_485	Zm00001eb036940	3.5	Q6Z1G7.1 RecName: Full=Pyruvate dehydrogenase E1 component subunit beta-1, mitochondrial; Short=PDHE1-B; Flags: Precursor && PF02779:Transketolase, pyrimidine binding domain|PF02780:Transketolase, C-terminal domain
novel_485	Zm00001eb165860	3.5	Q8W0Y9.1 RecName: Full=Kinesin-like protein KIN-14U && PF00225:Kinesin motor domain
novel_485	Zm00001eb196410	3.5	Q8LDQ4.2 RecName: Full=PP2A regulatory subunit TAP46; AltName: Full=2A phosphatase-associated protein of 46 kDa && PF04177:TAP42-like family
novel_485	Zm00001eb205110	3.5	B9DFU2.1 RecName: Full=Cytochrome P450 711A1; AltName: Full=Protein MORE AXILLARY BRANCHES 1 && PF00067:Cytochrome P450
novel_485	Zm00001eb251190	3.5	Q9C5C4.1 RecName: Full=Acetylornithine deacetylase; AltName: Full=N-acetylornithinase; Short=AO; Short=Acetylornithinase; Short=NAO && PF01546:Peptidase family M20/M25/M40|PF07687:Peptidase dimerisation domain
novel_489	Zm00001eb174730	3.5	Q9ZVD0.2 RecName: Full=Serrate RNA effector molecule && PF04959:Arsenite-resistance protein 2|PF12066:Domain of unknown function (DUF3546)
novel_49	Zm00001eb285970	3.5	Q9FHB6.1 RecName: Full=Protein DETOXIFICATION 16; Short=AtDTX16; AltName: Full=Multidrug and toxic compound extrusion protein 16; Short=MATE protein 16 && PF01554:MatE
novel_491	Zm00001eb009810	3.5	Q8H852.2 RecName: Full=Coatomer subunit gamma-1; AltName: Full=Gamma-1-coat protein; Short=Gamma-1-COP && PF16381:Coatomer subunit gamma-1 C-terminal appendage platform|PF01602:Adaptin N terminal region|PF08752:Coatomer gamma subunit appendage platform subdomain
novel_491	Zm00001eb164230	3.5	Q6ZG77.1 RecName: Full=Probable diaminopimelate decarboxylase, chloroplastic; Short=DAP decarboxylase; Short=DAPDC; Flags: Precursor && PF02784:Pyridoxal-dependent decarboxylase, pyridoxal binding domain|PF00278:Pyridoxal-dependent decarboxylase, C-terminal sheet domain
novel_492	Zm00001eb007670	2.5	Q10QA5.1 RecName: Full=Strigolactone esterase D14; AltName: Full=Protein DWARF 14; AltName: Full=Protein DWARF 88; AltName: Full=Protein HIGH-TILLERING DWARF 2 && PF00561:alpha/beta hydrolase fold
novel_492	Zm00001eb008050	3	Q9CX00.1 RecName: Full=IST1 homolog && PF03398:Regulator of Vps4 activity in the MVB pathway
novel_492	Zm00001eb014810	3	Q8RWG2.1 RecName: Full=Protein high chlorophyll fluorescent 107; Flags: Precursor && -
novel_492	Zm00001eb038690	3.5	Q9SY60.1 RecName: Full=Exocyst complex component EXO84C; Short=AtExo80c && PF16528:Exocyst component 84 C-terminal
novel_492	Zm00001eb097140	3.5	Q9FIF7.1 RecName: Full=Putative pentatricopeptide repeat-containing protein At5g59200, chloroplastic; AltName: Full=Protein ORGANELLE TRANSCRIPT PROCESSING 80; Flags: Precursor && PF12854:PPR repeat|PF01535:PPR repeat|PF13041:PPR repeat family
novel_492	Zm00001eb135040	3.5	Q7XHI9.1 RecName: Full=Transcription factor bHLH84; AltName: Full=Basic helix-loop-helix protein 84; Short=AtbHLH84; Short=bHLH 84; AltName: Full=bHLH transcription factor bHLH084 && PF00010:Helix-loop-helix DNA-binding domain
novel_492	Zm00001eb138130	3.5	F4K2K3.1 RecName: Full=ARF guanine-nucleotide exchange factor GNL2; AltName: Full=Protein GNOM-like 2 && PF01369:Sec7 domain|PF12783:Guanine nucleotide exchange factor in Golgi transport N-terminal
novel_492	Zm00001eb141330	3.2	Q8GT06.1 RecName: Full=Crossover junction endonuclease MUS81; AltName: Full=Protein MMS AND UV SENSITIVE 81; Short=OsMUS81 && PF02732:ERCC4 domain
novel_492	Zm00001eb144430	3.5	Q9C7G1.1 RecName: Full=U-box domain-containing protein 45; AltName: Full=Plant U-box protein 45 && PF04564:U-box domain
novel_492	Zm00001eb164080	3.5	Q9SVD0.1 RecName: Full=Protein SMAX1-LIKE 3; Short=AtSMXL3 && -
novel_492	Zm00001eb173380	3.2	Q9LK27.2 RecName: Full=Transcription factor GTE8; AltName: Full=Bromodomain-containing protein GTE8; AltName: Full=Protein GLOBAL TRANSCRIPTION FACTOR GROUP E8 && PF17035:Bromodomain extra-terminal - transcription regulation|PF00439:Bromodomain
novel_492	Zm00001eb188960	3.5	Q6ZFT5.1 RecName: Full=Ribose-phosphate pyrophosphokinase 4; AltName: Full=Phosphoribosyl pyrophosphate synthase 4 && PF00156:Phosphoribosyl transferase domain|PF11817:Foie gras liver health family 1
novel_492	Zm00001eb195270	3.5	Q2RBE3.2 RecName: Full=Probable serine/threonine-protein kinase WNK7; Short=OsWNK7; AltName: Full=Protein kinase with no lysine 7 && PF00069:Protein kinase domain
novel_492	Zm00001eb209760	3	Q9ZSY9.1 RecName: Full=Linolenate hydroperoxide lyase, chloroplastic; AltName: Full=Cytochrome P450 74B2; AltName: Full=Hydroperoxide lyase 1; Flags: Precursor && PF00067:Cytochrome P450
novel_492	Zm00001eb214780	3	A2XQE8.1 RecName: Full=Senescence-specific cysteine protease SAG39; AltName: Full=Cysteine proteinase SAG39; AltName: Full=Protein SENESCENCE-ASSOCIATED GENE 39; Flags: Precursor && PF08246:Cathepsin propeptide inhibitor domain (I29)|PF00112:Papain family cysteine protease
novel_492	Zm00001eb229610	3.5	F4HSX9.1 RecName: Full=Protein KINESIN LIGHT CHAIN-RELATED 3 && PF13424:Tetratricopeptide repeat
novel_492	Zm00001eb277420	3.2	P47735.1 RecName: Full=Receptor-like protein kinase 5; AltName: Full=Protein HAESA; Flags: Precursor && PF13855:Leucine rich repeat|PF07714:Protein tyrosine kinase|PF08263:Leucine rich repeat N-terminal domain
novel_492	Zm00001eb281130	3.5	F4JC97.2 RecName: Full=Proteasome activator subunit 4; AltName: Full=Proteasome activator PA200 && PF16507:Proteasome-substrate-size regulator, mid region|PF11919:Domain of unknown function (DUF3437)
novel_492	Zm00001eb287570	3	P46279.1 RecName: Full=DNA-directed RNA polymerase II subunit RPB7; Short=RNA polymerase II subunit B7 && PF00575:S1 RNA binding domain|PF03876:SHS2 domain found in N terminus of Rpb7p/Rpc25p/MJ0397
novel_492	Zm00001eb288580	2.8	Q75HP9.1 RecName: Full=Potassium channel AKT2 && PF12796:Ankyrin repeats (3 copies)|PF00027:Cyclic nucleotide-binding domain|PF00520:Ion transport protein|PF11834:KHA, dimerisation domain of potassium ion channel
novel_492	Zm00001eb295490	3	Q8VY10.1 RecName: Full=Probable ubiquitin-conjugating enzyme E2 24; AltName: Full=AtPHO2; AltName: Full=E2 ubiquitin-conjugating enzyme 24; AltName: Full=Ubiquitin carrier protein 24; AltName: Full=Ubiquitin-protein ligase 24 && PF00179:Ubiquitin-conjugating enzyme
novel_494	Zm00001eb030780	3	O64763.1 RecName: Full=E3 ubiquitin-protein ligase ATL9; AltName: Full=RING-H2 finger protein ATL9; AltName: Full=RING-type E3 ubiquitin transferase ATL9; Flags: Precursor && PF13639:Ring finger domain
novel_5	Zm00001eb097920	1	Q9SBQ9.1 RecName: Full=Flavonoid 3'-monooxygenase; AltName: Full=Cytochrome P450 75B2; AltName: Full=Flavonoid 3'-hydroxylase [Petunia x hybrida] && PF00067:Cytochrome P450
novel_5	Zm00001eb168220	1.8	O80582.2 RecName: Full=F-box/kelch-repeat protein At2g44130 && PF01344:Kelch motif|PF00646:F-box domain
novel_500	Zm00001eb136130	3	Q2QM84.1 RecName: Full=Auxin response factor 25; AltName: Full=OsARF6b && PF02309:AUX/IAA family|PF06507:Auxin response factor|PF02362:B3 DNA binding domain
novel_500	Zm00001eb273750	3	A2WW87.1 RecName: Full=Transcription factor GAMYB; AltName: Full=OsGAMyb && PF13921:Myb-like DNA-binding domain
novel_502	Zm00001eb252570	3.5	Q6ZFU6.1 RecName: Full=Thioredoxin reductase NTRB; AltName: Full=NADPH-dependent thioredoxin reductase B; Short=OsNTRB && PF07992:Pyridine nucleotide-disulphide oxidoreductase
novel_503	Zm00001eb053420	3.2	A2ARP1.1 RecName: Full=Inositol hexakisphosphate and diphosphoinositol-pentakisphosphate kinase 1; AltName: Full=Diphosphoinositol pentakisphosphate kinase 1; AltName: Full=Histidine acid phosphatase domain-containing protein 2A; AltName: Full=InsP6 and PP-IP5 kinase 1; AltName: Full=VIP1 homolog && PF00328:Histidine phosphatase superfamily (branch 2)
novel_503	Zm00001eb246880	2.8	Q9M9H7.1 RecName: Full=Carboxypeptidase SOL1; AltName: Full=Protein SUPPRESSOR OF LLP1 1; Flags: Precursor && -
novel_503	Zm00001eb273120	3.5	A2YGL9.1 RecName: Full=Homeobox-leucine zipper protein HOX18; AltName: Full=HD-ZIP protein HOX18; AltName: Full=Homeodomain transcription factor HOX18; AltName: Full=OsHox18 && PF00046:Homeobox domain
novel_504	Zm00001eb178890	3.5	O80738.1 RecName: Full=Probable alpha,alpha-trehalose-phosphate synthase [UDP-forming] 10; AltName: Full=Trehalose-6-phosphate synthase 10; Short=AtTPS10 && PF02358:Trehalose-phosphatase|PF00982:Glycosyltransferase family 20
novel_506	Zm00001eb048870	3.5	Q9LVD9.1 RecName: Full=Protein DETOXIFICATION 40; Short=AtDTX40; AltName: Full=Multidrug and toxic compound extrusion protein 40; Short=MATE protein 40 && PF01554:MatE
novel_506	Zm00001eb293970	3.5	Q8L518.1 RecName: Full=Probable choline kinase 2 && PF01633:Choline/ethanolamine kinase
novel_508	Zm00001eb283280	2.5	Q7GCM7.1 RecName: Full=Xylanase inhibitor protein 1; AltName: Full=Class III chitinase homolog a; AltName: Full=RIXI protein; Flags: Precursor && PF00704:Glycosyl hydrolases family 18
novel_509	Zm00001eb026970	3.5	40S ribosomal protein S4
novel_509	Zm00001eb041400	3	Q9SN86.1 RecName: Full=Malate dehydrogenase, chloroplastic; AltName: Full=pNAD-MDH; Flags: Precursor && PF02866:lactate/malate dehydrogenase, alpha/beta C-terminal domain|PF00056:lactate/malate dehydrogenase, NAD binding domain
novel_509	Zm00001eb082360	3.5	P49398.3 RecName: Full=40S ribosomal protein S4; AltName: Full=SCAR protein SS620 && -
novel_509	Zm00001eb096760	3.5	40S ribosomal protein S4-3
novel_509	Zm00001eb179730	3	Q9SN86.1 RecName: Full=Malate dehydrogenase, chloroplastic; AltName: Full=pNAD-MDH; Flags: Precursor && PF02866:lactate/malate dehydrogenase, alpha/beta C-terminal domain|PF00056:lactate/malate dehydrogenase, NAD binding domain
novel_511	Zm00001eb041710	3.5	Q7XKU5.2 RecName: Full=2-oxoglutarate-dependent dioxygenase DAO; AltName: Full=Protein DIOXYGENASE FOR AUXIN OXIDATION >Q01IX6.1 RecName: Full=2-oxoglutarate-dependent dioxygenase DAO; AltName: Full=Protein DIOXYGENASE FOR AUXIN OXIDATION && PF03171:2OG-Fe(II) oxygenase superfamily|PF14226:non-haem dioxygenase in morphine synthesis N-terminal
novel_512	Zm00001eb079500	3.5	PF05477:Surfeit locus protein 2 (SURF2)
novel_512	Zm00001eb100310	3.5	Q9FNA9.1 RecName: Full=Phospholipid:diacylglycerol acyltransferase 1; Short=AtPDAT && PF02450:Lecithin:cholesterol acyltransferase
novel_512	Zm00001eb151780	3	Q9FUM7.1 RecName: Full=Homocysteine S-methyltransferase 4; AltName: Full=S-methylmethionine:homocysteine methyltransferase 4; Short=SMM:Hcy S-methyltransferase 4; AltName: Full=ZmHMT-4 && PF02574:Homocysteine S-methyltransferase
novel_512	Zm00001eb215830	3.5	A2YGP6.2 RecName: Full=UDP-sugar pyrophosphorylase && PF01704:UTP--glucose-1-phosphate uridylyltransferase
novel_513	Zm00001eb181210	1.5	O81974.1 RecName: Full=Cytochrome P450 71D8; AltName: Full=Cytochrome P450 CP7 && PF00067:Cytochrome P450
novel_514	Zm00001eb291880	3.5	Q6VAA9.1 RecName: Full=UDP-glycosyltransferase 73E1 && PF00201:UDP-glucoronosyl and UDP-glucosyl transferase
novel_515	Zm00001eb031290	3.2	Q9LUI2.1 RecName: Full=Protein NETWORKED 1A && PF07765:KIP1-like protein
novel_515	Zm00001eb045810	2	Q8GUL2.1 RecName: Full=Transportin MOS14; AltName: Full=Importin beta MOS14; AltName: Full=Protein MODIFIER OF SNC1 14; AltName: Full=Transportin-SR; Short=TRN-SR && PF08389:Exportin 1-like protein
novel_515	Zm00001eb056540	3.2	Q8BKX6.3 RecName: Full=Serine/threonine-protein kinase SMG1; Short=SMG-1 && PF02260:FATC domain|PF15785:Serine/threonine-protein kinase smg-1|PF00454:Phosphatidylinositol 3- and 4-kinase
novel_515	Zm00001eb112090	3.5	P0DMS1.1 RecName: Full=Protein NETWORKED 2A && PF07765:KIP1-like protein
novel_515	Zm00001eb128180	3.5	Q8H1U4.1 RecName: Full=Anaphase-promoting complex subunit 5; AltName: Full=Cyclosome subunit 5 && PF12862:Anaphase-promoting complex subunit 5
novel_515	Zm00001eb190620	3.5	P40468.1 RecName: Full=Cell morphogenesis protein PAG1; AltName: Full=Protein TAO3 && PF14222:Cell morphogenesis N-terminal|PF14225:Cell morphogenesis C-terminal|PF14228:Cell morphogenesis central region
novel_515	Zm00001eb221820	3	Q8GUL2.1 RecName: Full=Transportin MOS14; AltName: Full=Importin beta MOS14; AltName: Full=Protein MODIFIER OF SNC1 14; AltName: Full=Transportin-SR; Short=TRN-SR && PF08389:Exportin 1-like protein
novel_515	Zm00001eb257660	3.5	F4JKH6.1 RecName: Full=Protein TSS; AltName: Full=TPR-domain suppressor of STIMPY && PF15044:Mitochondrial function, CLU-N-term|PF13424:Tetratricopeptide repeat|PF12807:Translation initiation factor eIF3 subunit 135
novel_516	Zm00001eb019330	3.5	P85107.1 RecName: Full=Trimethylguanosine synthase; AltName: Full=Nuclear receptor coactivator 6-interacting protein; AltName: Full=PRIP-interacting protein with methyltransferase motif; Short=PIMT; Short=PIPMT && PF00397:WW domain|PF09445:RNA cap guanine-N2 methyltransferase
novel_516	Zm00001eb051830	3.5	O04376.1 RecName: Full=Serine/threonine protein phosphatase 2A 57 kDa regulatory subunit B' beta isoform; Short=AtB' beta; Short=PP2A, B' subunit, beta isoform && PF01603:Protein phosphatase 2A regulatory B subunit (B56 family)
novel_516	Zm00001eb067730	3.2	Q96518.2 RecName: Full=Peroxidase 16; Short=Atperox P16; AltName: Full=ATP22a; Flags: Precursor && PF00141:Peroxidase
novel_516	Zm00001eb219950	3.2	Q6NQ66.1 RecName: Full=L-gulonolactone oxidase 2; Short=AtGulLO2; Flags: Precursor && PF04030:D-arabinono-1,4-lactone oxidase|PF01565:FAD binding domain
novel_516	Zm00001eb269710	3.2	O22977.1 RecName: Full=Probable lysophospholipase BODYGUARD 3; Short=AtBDG3; Flags: Precursor && PF00561:alpha/beta hydrolase fold
novel_516	Zm00001eb270090	3.5	P93031.3 RecName: Full=GDP-mannose 4,6 dehydratase 2; AltName: Full=GDP-D-mannose dehydratase 2; Short=GMD 2 && PF16363:GDP-mannose 4,6 dehydratase
novel_518	Zm00001eb168220	3.2	O80582.2 RecName: Full=F-box/kelch-repeat protein At2g44130 && PF01344:Kelch motif|PF00646:F-box domain
novel_52	Zm00001eb017040	3.5	Q43257.1 RecName: Full=indole-2-monooxygenase; AltName: Full=Cytochrome P450 71C4; AltName: Full=Protein benzoxazineless 2 && PF00067:Cytochrome P450
novel_52	Zm00001eb020060	3	O48957.1 RecName: Full=Cytochrome P450 CYP99A1 && PF00067:Cytochrome P450
novel_52	Zm00001eb031290	3	Q9LUI2.1 RecName: Full=Protein NETWORKED 1A && PF07765:KIP1-like protein
novel_52	Zm00001eb059920	3.5	A2XMN1.1 RecName: Full=Transcription factor PCF6 && PF03634:TCP family transcription factor
novel_52	Zm00001eb088220	2.2	Q7XHC4.1 RecName: Full=Acyl transferase 15; Short=OsAT15 && PF02458:Transferase family
novel_52	Zm00001eb108640	3.2	Q0D5R3.1 RecName: Full=Cysteine-rich receptor-like protein kinase 6; Short=Cysteine-rich RLK6; Flags: Precursor && PF01657:Salt stress response/antifungal|PF07714:Protein tyrosine kinase
novel_52	Zm00001eb108640	3	Q0D5R3.1 RecName: Full=Cysteine-rich receptor-like protein kinase 6; Short=Cysteine-rich RLK6; Flags: Precursor && PF01657:Salt stress response/antifungal|PF07714:Protein tyrosine kinase
novel_52	Zm00001eb155650	3.5	Q9SPV4.1 RecName: Full=Salicylate carboxymethyltransferase; AltName: Full=S-adenosyl-L-methionine:salicylate acid carboxylmethyltransferase; Short=CbSAMT; AltName: Full=Salicylate O-methyltransferase && PF03492:SAM dependent carboxyl methyltransferase
novel_52	Zm00001eb155910	3.5	B9EYZ1.1 RecName: Full=Putative D-cysteine desulfhydrase 2, mitochondrial; AltName: Full=OsD-CDes2; Short=D-CDes2; Flags: Precursor && PF00291:Pyridoxal-phosphate dependent enzyme
novel_52	Zm00001eb173960	3.5	Q9ZVP8.2 RecName: Full=NAC domain-containing protein 35; Short=ANAC035; AltName: Full=Protein LONG VEGETATIVE PHASE 1; Short=AtLOV1 && PF02365:No apical meristem (NAM) protein
novel_52	Zm00001eb279500	3.5	Q9ZQ94.1 RecName: Full=UDP-glycosyltransferase 73C5; AltName: Full=Cytokinin-O-glucosyltransferase 3; AltName: Full=Deoxynivalenol-glucosyl-transferase 1; AltName: Full=Zeatin O-glucosyltransferase 3; Short=AtZOG3 && PF00201:UDP-glucoronosyl and UDP-glucosyl transferase
novel_520	Zm00001eb002800	3	P42761.3 RecName: Full=Glutathione S-transferase F10; Short=AtGSTF10; AltName: Full=AtGSTF4; AltName: Full=GST class-phi member 10; AltName: Full=Protein EARLY RESPONSE TO DEHYDRATION 13 && PF00043:Glutathione S-transferase, C-terminal domain|PF13417:Glutathione S-transferase, N-terminal domain
novel_520	Zm00001eb019680	3.5	Q949G5.2 RecName: Full=MOB kinase activator-like 1A; AltName: Full=Mob1 homolog 1A; AltName: Full=Mps one binder kinase activator-like 1A; AltName: Full=MsMob1-1; AltName: Full=MsMob1-2; AltName: Full=MsMob1-3; AltName: Full=MsMob1-A && PF03637:Mob1/phocein family
novel_520	Zm00001eb046040	3.2	Q5M868.2 RecName: Full=Non-lysosomal glucosylceramidase; Short=NLGase; AltName: Full=Beta-glucocerebrosidase 2; Short=Beta-glucosidase 2; AltName: Full=Glucosylceramidase 2 && PF12215:beta-Glucocerebrosidase 2 N terminal|PF04685:Protein of unknown function, DUF608
novel_520	Zm00001eb052460	3.2	Q9LMT2.1 RecName: Full=Nuclear poly(A) polymerase 1; Short=PAP(I); Short=Poly(A) polymerase I; AltName: Full=Polynucleotide adenylyltransferase 1 && PF04928:Poly(A) polymerase central domain|PF04926:Poly(A) polymerase predicted RNA binding domain
novel_520	Zm00001eb054910	3.5	Q0J3D9.1 RecName: Full=Coatomer subunit alpha-3; AltName: Full=Alpha-coat protein 3; Short=Alpha-COP 3 && PF04053:Coatomer WD associated region|PF06957:Coatomer (COPI) alpha subunit C-terminus|PF00400:WD domain, G-beta repeat
novel_520	Zm00001eb065080	3.5	Q9SMV6.1 RecName: Full=Protein EXPORTIN 1A; Short=AtCRM1; Short=AtXPO1; AltName: Full=Protein HEAT-INTOLERANT 2 && PF03810:Importin-beta N-terminal domain|PF08767:CRM1 C terminal|PF08389:Exportin 1-like protein
novel_520	Zm00001eb084480	3.2	P22242.1 RecName: Full=Desiccation-related protein PCC13-62; Flags: Precursor [Craterostigma plantagineum] && PF13668:Ferritin-like domain
novel_520	Zm00001eb111990	2.8	Q39033.1 RecName: Full=Phosphoinositide phospholipase C 2; AltName: Full=Phosphoinositide phospholipase PLC2; Short=AtPLC2; Short=PI-PLC2 && PF00168:C2 domain|PF00388:Phosphatidylinositol-specific phospholipase C, X domain|PF00387:Phosphatidylinositol-specific phospholipase C, Y domain
novel_520	Zm00001eb123970	3.2	F4JJT9.1 RecName: Full=Aspartate--tRNA ligase, chloroplastic/mitochondrial; AltName: Full=Aspartyl-tRNA synthetase; Short=AspRS && PF12854:PPR repeat|PF13041:PPR repeat family|PF00152:tRNA synthetases class II (D, K and N)
novel_520	Zm00001eb139790	2.5	Q8LPL5.1 RecName: Full=Protein FIZZY-RELATED 3; AltName: Full=Cell cycle switch protein CCS52B && -
novel_520	Zm00001eb158930	2.8	Q949Z1.1 RecName: Full=Polygalacturonase At1g48100; Short=PG; AltName: Full=Pectinase At1g48100; Flags: Precursor && PF00295:Glycosyl hydrolases family 28
novel_520	Zm00001eb161110	3.2	Q9T0K5.1 RecName: Full=Leucine-rich repeat extensin-like protein 3; Short=AtLRX3; Short=LRR/EXTENSIN3; AltName: Full=Cell wall hydroxyproline-rich glycoprotein; Flags: Precursor && PF13855:Leucine rich repeat
novel_520	Zm00001eb161240	3.2	Q9LMT2.1 RecName: Full=Nuclear poly(A) polymerase 1; Short=PAP(I); Short=Poly(A) polymerase I; AltName: Full=Polynucleotide adenylyltransferase 1 && -
novel_520	Zm00001eb210450	3	Q9SMV6.1 RecName: Full=Protein EXPORTIN 1A; Short=AtCRM1; Short=AtXPO1; AltName: Full=Protein HEAT-INTOLERANT 2 && PF08767:CRM1 C terminal|PF08389:Exportin 1-like protein|PF03810:Importin-beta N-terminal domain
novel_520	Zm00001eb222940	3.5	Formate dehydrogenase 1, mitochondrial
novel_520	Zm00001eb288080	3.5	Q9SNB4.1 RecName: Full=Transcription factor LUX; AltName: Full=Protein LUX ARRHYTHMO; AltName: Full=Protein PHYTOCLOCK 1 && PF00249:Myb-like DNA-binding domain
novel_520	Zm00001eb299540	3.5	F4IHL3.1 RecName: Full=Transcription termination factor MTERF2, chloroplastic; AltName: Full=Mitochondrial transcription termination factor 2; AltName: Full=Protein EMBRYO DEFECTIVE 2219; Flags: Precursor && PF02536:mTERF
novel_523	Zm00001eb198860	3	Q39362.1 RecName: Full=Thioredoxin H-type 2; Short=Trx-H-2 && PF00085:Thioredoxin
novel_523	Zm00001eb285310	3.5	O49607.1 RecName: Full=Subtilisin-like protease SBT1.6; AltName: Full=Subtilase subfamily 1 member 6; Short=AtSBT1.6; AltName: Full=Subtilisin-like serine protease 2; Short=At-SLP2; Flags: Precursor && PF00082:Subtilase family
novel_523	Zm00001eb403910	3.5	O64495.1 RecName: Full=Subtilisin-like protease SBT1.2; AltName: Full=Cucumisin-like serine protease SDD1; AltName: Full=Protein STOMATAL DENSITY AND DISTRIBUTION 1; AltName: Full=Subtilase subfamily 1 member 2; Short=AtSBT1.2; AltName: Full=Subtilisin-like protease SDD1; Flags: Precursor && PF05922:Peptidase inhibitor I9|PF02225:PA domain|PF00082:Subtilase family
novel_524	Zm00001eb060040	3.5	Q9SF32.1 RecName: Full=Protein IQ-DOMAIN 1 && -
novel_525	Zm00001eb224870	3.2	Q9AWK2.1 RecName: Full=Probable calcium-binding protein CML11; AltName: Full=Calmodulin-like protein 11 && PF13499:EF-hand domain pair
novel_528	Zm00001eb038290	3.5	Q6ZJD3.1 RecName: Full=Patatin-like protein 2; Short=OsPLP2 >A2YW91.1 RecName: Full=Patatin-like protein 2 && PF01734:Patatin-like phospholipase
novel_528	Zm00001eb192080	3	B0JW23.1 RecName: Full=Chaperone protein DnaJ && PF01556:DnaJ C terminal domain|PF00684:DnaJ central domain|PF00226:DnaJ domain
novel_529	Zm00001eb250530	2.8	Q9FJ90.1 RecName: Full=Ethylene-responsive transcription factor ERF025 && PF00847:AP2 domain
novel_533	Zm00001eb119430	3.5	Q9FLV9.1 RecName: Full=S-type anion channel SLAH3; AltName: Full=SLAC1-homolog protein 3 && PF03595:Voltage-dependent anion channel
novel_533	Zm00001eb218420	3.5	B8XCH5.1 RecName: Full=Protein QUIRKY && PF00168:C2 domain|PF08372:Plant phosphoribosyltransferase C-terminal
novel_533	Zm00001eb234990	3.5	B7F8P5.1 RecName: Full=Auxin-responsive protein SAUR36; AltName: Full=Protein SMALL AUXIN UP RNA 36 && PF02519:Auxin responsive protein
novel_533	Zm00001eb247610	3.2	P14717.2 RecName: Full=Phenylalanine ammonia-lyase && PF00221:Aromatic amino acid lyase
novel_534	Zm00001eb283290	3.2	Q7GCM7.1 RecName: Full=Xylanase inhibitor protein 1; AltName: Full=Class III chitinase homolog a; AltName: Full=RIXI protein; Flags: Precursor && PF00704:Glycosyl hydrolases family 18
novel_535	Zm00001eb089410	3.2	F0XJH4.1 RecName: Full=Signal peptidase complex catalytic subunit SEC11; AltName: Full=Signal peptidase I && PF00641:Zn-finger in Ran binding protein and others|PF04979:Protein phosphatase inhibitor 2 (IPP-2)
novel_535	Zm00001eb096200	3.5	Q94F30.1 RecName: Full=Ubiquitin-like-specific protease ESD4; AltName: Full=Protein EARLY IN SHORT DAYS 4; Short=AtESD4 && PF02902:Ulp1 protease family, C-terminal catalytic domain
novel_535	Zm00001eb103270	3.5	Q8LPQ5.1 RecName: Full=Zinc finger protein BRUTUS; AltName: Full=Protein EMBRYO DEFECTIVE 2454 && PF02902:Ulp1 protease family, C-terminal catalytic domain
novel_535	Zm00001eb120050	3.2	Q9C7I1.1 RecName: Full=RING-H2 finger protein ATL34; AltName: Full=RING-type E3 ubiquitin transferase ATL34; Flags: Precursor && PF13639:Ring finger domain
novel_535	Zm00001eb150180	2.8	Q9LSU0.1 RecName: Full=Proteasome subunit alpha type-3; AltName: Full=20S proteasome alpha subunit G; AltName: Full=20S proteasome subunit alpha-7 && PF00227:Proteasome subunit|PF10584:Proteasome subunit A N-terminal signature
novel_535	Zm00001eb179170	3.5	Q9LDD8.1 RecName: Full=Methylcrotonoyl-CoA carboxylase beta chain, mitochondrial; Short=MCCase subunit beta; AltName: Full=3-methylcrotonyl-CoA carboxylase 2; AltName: Full=3-methylcrotonyl-CoA:carbon dioxide ligase subunit beta; Flags: Precursor && PF01039:Carboxyl transferase domain
novel_535	Zm00001eb188800	2.8	Q9FHG4.1 RecName: Full=Probable L-type lectin-domain containing receptor kinase S.7; Short=LecRK-S.7; Flags: Precursor && PF00139:Legume lectin domain|PF00069:Protein kinase domain|PF06200:tify domain|PF09425:Divergent CCT motif
novel_535	Zm00001eb272430	2.2	Q0IGM7.1 RecName: Full=B-box zinc finger protein 20; AltName: Full=Protein BZR1 SUPPRESSOR 1; AltName: Full=Protein DOUBLE B-BOX 2; AltName: Full=Protein SALT TOLERANCE HOMOLOG 7 && PF00643:B-box zinc finger
novel_535	Zm00001eb276680	3	Q9ZPQ3.2 RecName: Full=D-aminoacyl-tRNA deacylase; AltName: Full=Ethanol tolerance protein GEKO1 && PF04414:D-aminoacyl-tRNA deacylase
novel_535	Zm00001eb280640	3.5	Q9SSJ8.1 RecName: Full=Putative 1-phosphatidylinositol-3-phosphate 5-kinase FAB1C; Short=Phosphatidylinositol 3-phosphate 5-kinase; AltName: Full=Phosphatidylinositol 3-phosphate 5-kinase type III; Short=PIPkin-III; Short=Type III PIP kinase; AltName: Full=Protein FORMS APLOID AND BINUCLEATE CELLS 1C && PF00118:TCP-1/cpn60 chaperonin family|PF01504:Phosphatidylinositol-4-phosphate 5-Kinase
novel_535	Zm00001eb291180	1.5	Q8LAN3.1 RecName: Full=Probable prolyl 4-hydroxylase 4; Short=AtP4H4 && PF03171:2OG-Fe(II) oxygenase superfamily
novel_535	Zm00001eb304230	2.8	PF04043:Plant invertase/pectin methylesterase inhibitor
novel_539	Zm00001eb106890	3.5	F4K0A6.1 RecName: Full=Myosin-2; AltName: Full=AtATM2; AltName: Full=AtMYOS1 && PF00063:Myosin head (motor domain)
novel_54	Zm00001eb295920	3.5	A3B6V0.2 RecName: Full=WUSCHEL-related homeobox 12; AltName: Full=OsWOX12; AltName: Full=Protein WOX9C && PF00046:Homeobox domain
novel_540	Zm00001eb003420	3.5	Q9FDZ9.1 RecName: Full=60S ribosomal protein L21-2 && PF01157:Ribosomal protein L21e
novel_542	Zm00001eb068620	3.2	F4JKH6.1 RecName: Full=Protein TSS; AltName: Full=TPR-domain suppressor of STIMPY && PF13424:Tetratricopeptide repeat|PF15044:Mitochondrial function, CLU-N-term|PF12807:Translation initiation factor eIF3 subunit 135
novel_545	Zm00001eb118900	3.5	Q5NAN5.1 RecName: Full=Probable transcription factor GLK2; AltName: Full=Golden2-like protein 2; Short=OsGLK2 && PF00249:Myb-like DNA-binding domain
novel_549	Zm00001eb261490	3.5	Q9FKS8.1 RecName: Full=Lysine histidine transporter 1 && PF01490:Transmembrane amino acid transporter protein
novel_55	Zm00001eb258870	3.5	O04350.2 RecName: Full=Tubulin-folding cofactor A; Short=AtTFCA; Short=CFA; AltName: Full=Protein KIESEL; AltName: Full=TCP1-chaperonin cofactor A; AltName: Full=Tubulin-specific chaperone A && PF02970:Tubulin binding cofactor A
novel_551	Zm00001eb005370	2.5	Q8L838.1 RecName: Full=Conserved oligomeric Golgi complex subunit 4; Short=COG complex subunit 4; AltName: Full=Component of oligomeric Golgi complex 4 && PF08318:COG4 transport protein
novel_551	Zm00001eb054170	3.5	Q53RH0.1 RecName: Full=Probable ethylene response sensor 1; Short=OsERS1; AltName: Full=Ethylene response factor 1 >A2XL32.1 RecName: Full=Probable ethylene response sensor 1; Short=OS-ERS1; AltName: Full=Ethylene response factor 1 && PF02518:Histidine kinase-, DNA gyrase B-, and HSP90-like ATPase|PF01590:GAF domain|PF00512:His Kinase A (phospho-acceptor) domain
novel_551	Zm00001eb076970	3.5	PF16900:Replication protein A OB domain
novel_551	Zm00001eb105190	2.5	U3U992.1 RecName: Full=7-deoxyloganetic acid glucosyltransferase; AltName: Full=UDP-glucose glucosyltransferase 8; Short=CrUGT8; AltName: Full=UDP-glycosyltransferase 709C2 && PF00201:UDP-glucoronosyl and UDP-glucosyl transferase
novel_551	Zm00001eb134690	3.5	Q2QM47.2 RecName: Full=Serine/threonine-protein phosphatase BSL2 homolog; AltName: Full=BSU1-like protein 2 homolog && PF00149:Calcineurin-like phosphoesterase
novel_551	Zm00001eb158040	3.5	Q9LV04.1 RecName: Full=Probable plastid-lipid-associated protein 14, chloroplastic; Short=AtPap14; AltName: Full=Fibrillin-11; AltName: Full=OBP3-responsive protein 1; Flags: Precursor && PF00069:Protein kinase domain
novel_551	Zm00001eb168750	3.5	Q6P7K5.1 RecName: Full=ER membrane protein complex subunit 10; Flags: Precursor && -
novel_551	Zm00001eb243050	3.5	Q5JMK6.1 RecName: Full=Basic leucine zipper 6; Short=OsbZIP06; Short=bZIP protein 6 && -
novel_551	Zm00001eb245250	3.2	Q9LVE0.1 RecName: Full=Protein NRT1/ PTR FAMILY 6.4; Short=AtNPF6.4; AltName: Full=Nitrate transporter 1.3 && PF00854:POT family
novel_551	Zm00001eb265990	3.5	C0HJB3.1 RecName: Full=Alpha-mannosidase; Short=JBM; Short=Jbalpha-man; Contains: RecName: Full=Alpha-mannosidase, heavy subunit; Contains: RecName: Full=Alpha-mannosidase, light subunit && PF01074:Glycosyl hydrolases family 38 N-terminal domain
novel_551	Zm00001eb293940	3.5	Q8RXE7.2 RecName: Full=Probable ADP-ribosylation factor GTPase-activating protein AGD14; Short=ARF GAP AGD14; AltName: Full=Protein ARF-GAP DOMAIN 14; Short=AtAGD14; AltName: Full=Protein ZIGA4 && PF01412:Putative GTPase activating protein for Arf
novel_552	Zm00001eb002940	3.5	PF00076:RNA recognition motif. (a.k.a. RRM, RBD, or RNP domain)|PF00226:DnaJ domain
novel_552	Zm00001eb112830	3	Q8LEF6.1 RecName: Full=ABC transporter I family member 11, chloroplastic; Short=ABC transporter ABCI.11; Short=AtABCI11; AltName: Full=Non-intrinsic ABC protein 14; Flags: Precursor && PF00005:ABC transporter
novel_552	Zm00001eb283280	2.5	Q7GCM7.1 RecName: Full=Xylanase inhibitor protein 1; AltName: Full=Class III chitinase homolog a; AltName: Full=RIXI protein; Flags: Precursor && PF00704:Glycosyl hydrolases family 18
novel_556	Zm00001eb144920	2.8	A2X7F7.1 RecName: Full=Phenylalanine ammonia-lyase && PF00221:Aromatic amino acid lyase
novel_562	Zm00001eb079220	2.8	P37830.1 RecName: Full=Glucose-6-phosphate 1-dehydrogenase, cytoplasmic isoform; Short=G6PD && PF00479:Glucose-6-phosphate dehydrogenase, NAD binding domain|PF02781:Glucose-6-phosphate dehydrogenase, C-terminal domain
novel_563	Zm00001eb108330	3.2	Q0D4Z6.1 RecName: Full=Probable indole-3-acetic acid-amido synthetase GH3.8; AltName: Full=Auxin-responsive GH3-like protein 8; Short=OsGH3-8 >A3BLS0.2 RecName: Full=Probable indole-3-acetic acid-amido synthetase GH3.8; AltName: Full=Auxin-responsive GH3-like protein 8; Short=OsGH3-8 && PF03321:GH3 auxin-responsive promoter
novel_563	Zm00001eb170100	3.2	Q8GXW1.2 RecName: Full=DELLA protein RGL2; AltName: Full=GRAS family protein 15; Short=AtGRAS-15; AltName: Full=RGA-like protein 2; AltName: Full=Scarecrow-like protein 19; Short=AtSCL19 && PF03514:GRAS domain family
novel_563	Zm00001eb195400	3.5	PF03106:WRKY DNA -binding domain
novel_563	Zm00001eb234580	3	Cyclin-dependent kinase B2-1
novel_563	Zm00001eb309530	3.5	Q9FX68.1 RecName: Full=Zinc finger protein WIP6; AltName: Full=Protein DEFECTIVELY ORGANIZED TRIBUTARIES 5; AltName: Full=WIP-domain protein 6; Short=AtWIP6 && -
novel_565	Zm00001eb280920	2.2	A0A096SRM5.1 RecName: Full=UDP-glycosyltransferase 708A6 && PF00201:UDP-glucoronosyl and UDP-glucosyl transferase
novel_566	Zm00001eb143950	3.2	Q5N870.1 RecName: Full=Endoribonuclease Dicer homolog 3a; AltName: Full=Dicer-like protein 3a; Short=OsDCL3a && PF04851:Type III restriction enzyme, res subunit|PF00271:Helicase conserved C-terminal domain|PF03368:Dicer dimerisation domain|PF00636:Ribonuclease III domain|PF02170:PAZ domain
novel_567	Zm00001eb122060	3.5	Q8H0Z6.1 RecName: Full=Type IV inositol polyphosphate 5-phosphatase 3; Short=At5PTase3 && PF03372:Endonuclease/Exonuclease/phosphatase family
novel_567	Zm00001eb239820	3	Peroxidase
novel_568	Zm00001eb299020	3.2	Q9SWH5.2 RecName: Full=Galactoside 2-alpha-L-fucosyltransferase; AltName: Full=Xyloglucan alpha-(1,2)-fucosyltransferase; Short=AtFUT1 && PF03254:Xyloglucan fucosyltransferase
novel_569	Zm00001eb015930	3.2	Q9SCZ4.1 RecName: Full=Receptor-like protein kinase FERONIA; AltName: Full=Protein SIRENE; Flags: Precursor && PF07714:Protein tyrosine kinase|PF12819:Carbohydrate-binding protein of the ER
novel_57	Zm00001eb062760	2.8	Q9XE58.2 RecName: Full=Scarecrow-like protein 14; Short=AtSCL14; AltName: Full=GRAS family protein 2; Short=AtGRAS-2 && PF03514:GRAS domain family
novel_57	Zm00001eb166400	3.2	Q8LEG1.1 RecName: Full=Transcription factor bHLH54; AltName: Full=Basic helix-loop-helix protein 54; Short=AtbHLH54; Short=bHLH 54; AltName: Full=Transcription factor EN 114; AltName: Full=bHLH transcription factor bHLH054 && PF00010:Helix-loop-helix DNA-binding domain
novel_570	Zm00001eb003000	3.5	Q10S32.1 RecName: Full=Probable protein phosphatase 2C 28; Short=OsPP2C28 && PF00481:Protein phosphatase 2C
novel_570	Zm00001eb003010	3.5	Q10S32.1 RecName: Full=Probable protein phosphatase 2C 28; Short=OsPP2C28 && PF00481:Protein phosphatase 2C
novel_570	Zm00001eb003020	3.5	Q10S32.1 RecName: Full=Probable protein phosphatase 2C 28; Short=OsPP2C28 && PF00481:Protein phosphatase 2C
novel_570	Zm00001eb371760	3	Q9SE83.2 RecName: Full=Dynamin-2A; AltName: Full=Dynamin-like protein 6; AltName: Full=Dynamin-related protein 2A && PF01031:Dynamin central region|PF00169:PH domain|PF02212:Dynamin GTPase effector domain|PF00350:Dynamin family
novel_572	Zm00001eb064650	3.5	Q9SAR5.2 RecName: Full=Ankyrin repeat domain-containing protein 2A; Short=AtAKR2 && PF12796:Ankyrin repeats (3 copies)
novel_577	Zm00001eb023890	2.5	Q7XC27.2 RecName: Full=Calcineurin B-like protein 1 && PF13499:EF-hand domain pair
novel_577	Zm00001eb168760	1.5	Q9LND7.1 RecName: Full=F-box protein SKIP16; AltName: Full=SKP1-interacting partner 16 && PF04379:Protein of unknown function (DUF525)
novel_577	Zm00001eb192580	3	Q551H4.1 RecName: Full=Serine/threonine-protein kinase fray2; AltName: Full=STE20-like kinase fray2 && PF00069:Protein kinase domain
novel_577	Zm00001eb204960	2.5	A5H452.1 RecName: Full=Peroxidase 70; AltName: Full=Plasma membrane-bound peroxidase 2b; Short=pmPOX2b; Flags: Precursor && PF00141:Peroxidase
novel_58	Zm00001eb149680	3.5	Q5QMM3.1 RecName: Full=WUSCHEL-related homeobox 8; AltName: Full=OsWOX8; AltName: Full=Protein WOX13 && PF00046:Homeobox domain
novel_582	Zm00001eb067980	3.2	Q6PQQ3.2 RecName: Full=AP2-like ethylene-responsive transcription factor AIL5; AltName: Full=Protein AINTEGUMENTA-LIKE 5 && PF00847:AP2 domain
novel_588	Zm00001eb010110	3.5	Q9SIS4.1 RecName: Full=Type IV inositol polyphosphate 5-phosphatase 9; Short=At5PTase9 && PF03372:Endonuclease/Exonuclease/phosphatase family
novel_588	Zm00001eb030050	3.5	Q2QN30.1 RecName: Full=Metal transporter Nramp6 && PF01566:Natural resistance-associated macrophage protein
novel_588	Zm00001eb200920	3.5	Q53P85.1 RecName: Full=Calcium-dependent protein kinase 24; Short=OsCDPK24; Short=OsCPK24; AltName: Full=Calcium-dependent protein kinase OsCDPK14 && PF13499:EF-hand domain pair|PF00069:Protein kinase domain
novel_588	Zm00001eb207780	3.5	Q9SF16.1 RecName: Full=T-complex protein 1 subunit eta; Short=TCP-1-eta; AltName: Full=CCT-eta; AltName: Full=Chaperonin CCT7 && PF00118:TCP-1/cpn60 chaperonin family
novel_591	Zm00001eb122110	3	Q9AWL7.2 RecName: Full=Protein GIGANTEA && -
novel_591	Zm00001eb150960	3.5	Q0D5W6.1 RecName: Full=Protein translation factor SUI1 homolog; AltName: Full=Protein GOS2; AltName: Full=Protein eIF1; AltName: Full=Translation initiation factor 1 >A6MZM2.1 RecName: Full=Protein translation factor SUI1 homolog; AltName: Full=Protein GOS2; AltName: Full=Protein eIF1; AltName: Full=Translation initiation factor 1 && PF01253:Translation initiation factor SUI1
novel_592	Zm00001eb091530	3.5	Q9M9G6.1 RecName: Full=Cleavage stimulating factor 64; Short=AtCstF-64; Short=AtCstF64; AltName: Full=CF-1 64 kDa subunit; AltName: Full=Cleavage stimulation factor 64 kDa subunit; Short=CSTF 64 kDa subunit; AltName: Full=Protein ENHANCED SILENCING PHENOTYPE 1; AltName: Full=Protein SUPPRESSORS OF OVEREXPRESSED FCA 19; Short=SOF19 && PF14327:Hinge domain of cleavage stimulation factor subunit 2|P…
novel_592	Zm00001eb141430	3.2	Q9ZU50.2 RecName: Full=Amino-acid permease BAT1; AltName: Full=Bidirectional amino acid transporter 1; AltName: Full=GABA permease; Short=AtGABP && PF13520:Amino acid permease
novel_592	Zm00001eb195710	3.5	Q2QYE1.2 RecName: Full=Probable apyrase 3; Short=OsAPY3; AltName: Full=ATP-diphosphatase; AltName: Full=ATP-diphosphohydrolase; AltName: Full=Adenosine diphosphatase; Short=ADPase; Flags: Precursor && PF01150:GDA1/CD39 (nucleoside phosphatase) family
novel_593	Zm00001eb080260	3	Q8W1Y3.2 RecName: Full=Kinesin-like protein KIN-14F; AltName: Full=AtKIN14h; AltName: Full=Kinesin KP1; AltName: Full=Kinesin-like protein 1; Short=AtKP1 && PF00225:Kinesin motor domain|PF00307:Calponin homology (CH) domain
novel_595	Zm00001eb249940	3	Q9XF59.1 RecName: Full=Aquaporin PIP1-2; AltName: Full=Plasma membrane intrinsic protein 1-2; AltName: Full=ZmPIP1-2; AltName: Full=ZmPIP1;2; AltName: Full=ZmPIP1b && PF00230:Major intrinsic protein
novel_595	Zm00001eb279990	3.2	Q67J35.1 RecName: Full=Ribosomal RNA small subunit methyltransferase G; AltName: Full=16S rRNA 7-methylguanosine methyltransferase; Short=16S rRNA m7G methyltransferase && PF02527:rRNA small subunit methyltransferase G
novel_596	Zm00001eb192780	3.5	Q05609.1 RecName: Full=Serine/threonine-protein kinase CTR1; AltName: Full=Protein CONSTITUTIVE TRIPLE RESPONSE1 && PF07714:Protein tyrosine kinase|PF00564:PB1 domain
novel_596	Zm00001eb424060	3.2	Q9LJX0.1 RecName: Full=ABC transporter B family member 19; Short=ABC transporter ABCB.19; Short=AtABCB19; AltName: Full=Multidrug resistance protein 11; AltName: Full=P-glycoprotein 19 && PF00664:ABC transporter transmembrane region|PF00005:ABC transporter
novel_597	Zm00001eb246180	3.5	Q8GXN6.1 RecName: Full=Vacuolar protein sorting-associated protein 20 homolog 1; Short=AtVPS20-1; AltName: Full=Charged multivesicular body protein 6 homolog 1; AltName: Full=ESCRT-III complex subunit VPS20 homolog 1 && PF03357:Snf7
novel_599	Zm00001eb172070	3	O82258.1 RecName: Full=Protein CHLORORESPIRATORY REDUCTION 6, chloroplastic; Flags: Precursor && PF08847:Domain of unknown function (DUF1817)
novel_599	Zm00001eb205350	2.5	Q9STT5.2 RecName: Full=ABC transporter A family member 7; Short=ABC transporter ABCA.7; Short=AtABCA7; AltName: Full=Probable ABC2 homolog 6 && PF00005:ABC transporter|PF12698:ABC-2 family transporter protein
novel_599	Zm00001eb255360	3	Q6Z690.1 RecName: Full=Lysine-specific histone demethylase 1 homolog 1; AltName: Full=Flavin-containing amine oxidase domain-containing protein 1; AltName: Full=Protein LSD1-LIKE 1 && PF01593:Flavin containing amine oxidoreductase|PF04433:SWIRM domain
novel_60	Zm00001eb198120	3.5	Q9LSE4.1 RecName: Full=Protein COFACTOR ASSEMBLY OF COMPLEX C SUBUNIT B CCB1, chloroplastic; Flags: Precursor && PF12046:Protein of unknown function (DUF3529)
novel_600	Zm00001eb191700	3.5	Q6K990.1 RecName: Full=Kinesin-like protein KIN-10A && PF00225:Kinesin motor domain
novel_600	Zm00001eb258470	3.5	Q6K990.1 RecName: Full=Kinesin-like protein KIN-10A && PF00225:Kinesin motor domain
novel_601	Zm00001eb013870	3	B8AM21.1 RecName: Full=U2 small nuclear ribonucleoprotein B''; Short=U2 snRNP B'' && PF00076:RNA recognition motif. (a.k.a. RRM, RBD, or RNP domain)
novel_601	Zm00001eb138190	3.5	Q9XED7.1 RecName: Full=DNA repair protein RAD51 homolog B; AltName: Full=Rad51-like protein B; Short=RAD51B; AltName: Full=ZmRAD51b && PF14520:Helix-hairpin-helix domain|PF08423:Rad51
novel_601	Zm00001eb182090	1.5	F4HT21.1 RecName: Full=Immune-associated nucleotide-binding protein 9; Short=AtIAN9; AltName: Full=AIG1-like protein && PF04548:AIG1 family
novel_601	Zm00001eb200460	3.2	Q9LVC3.2 RecName: Full=Pumilio homolog 12; Short=APUM-12; Short=AtPUM12 && PF00806:Pumilio-family RNA binding repeat
novel_601	Zm00001eb310390	3.5	PF03874:RNA polymerase Rpb4
novel_601	Zm00001eb401040	3	Q9XIH7.1 RecName: Full=Putative polyol transporter 1 && -
novel_603	Zm00001eb261370	3.5	Mitogen-activated protein kinase 8
novel_608	Zm00001eb004380	3.2	Q96255.1 RecName: Full=Phosphoserine aminotransferase 1, chloroplastic; Short=AtPSAT1; AltName: Full=Phosphohydroxythreonine aminotransferase; Flags: Precursor && PF00266:Aminotransferase class-V
novel_608	Zm00001eb012860	3.5	Q9XES1.2 RecName: Full=Calcium-transporting ATPase 4, endoplasmic reticulum-type && PF00689:Cation transporting ATPase, C-terminus|PF00122:E1-E2 ATPase|PF13246:Cation transport ATPase (P-type)|PF00690:Cation transporter/ATPase, N-terminus|PF07714:Protein tyrosine kinase|PF12819:Carbohydrate-binding protein of the ER
novel_608	Zm00001eb046650	3	F4HW51.2 RecName: Full=Protein CHROMATIN REMODELING 20; Short=AtCHR20; AltName: Full=ATP-dependent helicase ATRX; AltName: Full=Transcriptional regulator ATRX; AltName: Full=X-linked helicase II && PF00176:SNF2 family N-terminal domain|PF00271:Helicase conserved C-terminal domain
novel_608	Zm00001eb066140	3.5	Q2KHZ2.1 RecName: Full=HBS1-like protein && PF03143:Elongation factor Tu C-terminal domain|PF00009:Elongation factor Tu GTP binding domain
novel_608	Zm00001eb141260	3.5	Q9FX55.1 RecName: Full=Cytosolic sulfotransferase 9; Short=AtSOT9; AltName: Full=Sulfotransferase 4c; Short=AtST4b && PF00685:Sulfotransferase domain
novel_608	Zm00001eb294600	3.5	Q15751.2 RecName: Full=Probable E3 ubiquitin-protein ligase HERC1; AltName: Full=HECT domain and RCC1-like domain-containing protein 1; AltName: Full=HECT-type E3 ubiquitin transferase HERC1; AltName: Full=p532; AltName: Full=p619 && PF00415:Regulator of chromosome condensation (RCC1) repeat|PF08381:Transcription factor regulating root and shoot growth via Pin3|PF13713:Transcription factor BRX N-…
novel_608	Zm00001eb306020	3.2	Q9S7P9.1 RecName: Full=SNAP25 homologous protein SNAP33; Short=AtSNAP33; AltName: Full=Snap25a; AltName: Full=Synaptosomal-associated protein SNAP25-like 1; Short=SNAP-25-like protein 1 && -
novel_608	Zm00001eb331970	2.2	U3KRF2.2 RecName: Full=3-dehydroquinate synthase, chloroplastic; Flags: Precursor && PF01761:3-dehydroquinate synthase
novel_610	Zm00001eb127350	3	Q9XHX0.1 RecName: Full=Expansin-A8; AltName: Full=Alpha-expansin-8; AltName: Full=OsEXP8; AltName: Full=OsEXPA8; AltName: Full=OsaEXPa1.17; Flags: Precursor && PF01357:Pollen allergen|PF03330:Rare lipoprotein A (RlpA)-like double-psi beta-barrel
novel_614	Zm00001eb123800	3.5	Q9LQQ0.1 RecName: Full=Dirigent protein 25; Short=AtDIR25; Flags: Precursor && PF03018:Dirigent-like protein
novel_618	Zm00001eb002060	3.5	P31691.1 RecName: Full=ADP,ATP carrier protein, mitochondrial; AltName: Full=ADP/ATP translocase; AltName: Full=Adenine nucleotide translocator; Short=ANT; Flags: Precursor && PF00153:Mitochondrial carrier protein
novel_618	Zm00001eb167510	3.5	Q8L727.1 RecName: Full=Glutathione S-transferase T2; Short=AtGSTT2; AltName: Full=GST class-theta member 2; AltName: Full=Glutathione S-transferase 10B && PF02798:Glutathione S-transferase, N-terminal domain
novel_62	Zm00001eb098730	3.5	Q6EUN0.1 RecName: Full=ASC1-like protein 1; AltName: Full=Alternaria stem canker resistance-like protein 1 && PF03798:TLC domain
novel_62	Zm00001eb159720	3.5	Q9SM59.1 RecName: Full=Phosphoglucomutase, chloroplastic; Short=PGM; AltName: Full=Glucose phosphomutase; Flags: Precursor && PF02879:Phosphoglucomutase/phosphomannomutase, alpha/beta/alpha domain II|PF02880:Phosphoglucomutase/phosphomannomutase, alpha/beta/alpha domain III|PF00408:Phosphoglucomutase/phosphomannomutase, C-terminal domain|PF02878:Phosphoglucomutase/phosphomannomutase, alpha/beta/a…
novel_62	Zm00001eb189250	3	C7IZ16.2 RecName: Full=Probable glucosamine 6-phosphate N-acetyltransferase 2; AltName: Full=Glucose-6-phosphate acetyltransferase 2; AltName: Full=Phosphoglucosamine acetylase 2; AltName: Full=Phosphoglucosamine transacetylase 2 && PF00583:Acetyltransferase (GNAT) family
novel_62	Zm00001eb247460	2.5	Q8LBL5.2 RecName: Full=E3 ubiquitin-protein ligase PRT1; AltName: Full=Proteolysis 1 protein && PF00569:Zinc finger, ZZ type|PF15227:zinc finger of C3HC4-type, RING
novel_62	Zm00001eb311390	3.5	Q6EUN0.1 RecName: Full=ASC1-like protein 1; AltName: Full=Alternaria stem canker resistance-like protein 1 && PF03798:TLC domain
novel_622	Zm00001eb095010	3.5	Q9SZW4.1 RecName: Full=Cadmium/zinc-transporting ATPase HMA2; AltName: Full=Cadmium/zinc-transporting ATPase 3; AltName: Full=Protein HEAVY METAL ATPASE 2 && PF00702:haloacid dehalogenase-like hydrolase|PF00122:E1-E2 ATPase
novel_623	Zm00001eb017630	3.5	PF02536:mTERF
novel_623	Zm00001eb109500	3.5	Q9SCS2.1 RecName: Full=CDPK-related kinase 5; Short=AtCRK5; AltName: Full=Calcium/calmodulin-dependent protein kinase 1 && PF00069:Protein kinase domain
novel_623	Zm00001eb296430	3.2	Q9C7W2.1 RecName: Full=Ethylene-responsive transcription factor ERF061 && -
novel_626	Zm00001eb241160	3	P15268.1 RecName: Full=Autonomous transposable element EN-1 mosaic protein; AltName: Full=Suppressor-mutator system protein; Short=SPM && PF03004:Plant transposase (Ptta/En/Spm family)|PF04564:U-box domain
novel_626	Zm00001eb264550	3.5	A1L4X0.1 RecName: Full=Protein CLT2, chloroplastic; AltName: Full=CRT-like transporter 2; AltName: Full=Chloroquine-resistance transporter-like transporter 2; Flags: Precursor && PF08627:CRT-like, chloroquine-resistance transporter-like
novel_627	Zm00001eb019130	3.2	Q63055.1 RecName: Full=ADP-ribosylation factor-related protein 1; Short=ARF-related protein 1; Short=ARP >Q8BXL7.2 RecName: Full=ADP-ribosylation factor-related protein 1; Short=ARF-related protein 1 && PF00025:ADP-ribosylation factor family
novel_629	Zm00001eb188280	3.5	O49675.1 RecName: Full=Probable carotenoid cleavage dioxygenase 4, chloroplastic; Short=AtCCD4; AltName: Full=AtNCED4; Flags: Precursor && PF03055:Retinal pigment epithelial membrane protein
novel_629	Zm00001eb251990	3.5	O49675.1 RecName: Full=Probable carotenoid cleavage dioxygenase 4, chloroplastic; Short=AtCCD4; AltName: Full=AtNCED4; Flags: Precursor && PF03055:Retinal pigment epithelial membrane protein
novel_63	Zm00001eb116160	1.5	Q9LMP1.1 RecName: Full=Wall-associated receptor kinase 2; Flags: Precursor && PF13947:Wall-associated receptor kinase galacturonan-binding|PF07714:Protein tyrosine kinase
novel_63	Zm00001eb172180	3	F4JJE0.1 RecName: Full=Choline-phosphate cytidylyltransferase 2; Short=AtCCT2; AltName: Full=CTP:phosphocholine cytidylyltransferase 2; AltName: Full=Phosphorylcholine transferase 2 && PF01467:Cytidylyltransferase-like
novel_63	Zm00001eb197970	3.2	Q0WQK2.1 RecName: Full=Probable protein S-acyltransferase 7; AltName: Full=Probable palmitoyltransferase At3g26935; AltName: Full=Zinc finger DHHC domain-containing protein At3g26935 && PF01529:DHHC palmitoyltransferase
novel_633	Zm00001eb156920	3.5	Q5QM25.1 RecName: Full=Probable glucuronosyltransferase Os01g0675500 && PF03360:Glycosyltransferase family 43
novel_633	Zm00001eb197630	2.5	C5Y3V8.1 RecName: Full=Glutamyl-tRNA(Gln) amidotransferase subunit B, chloroplastic/mitochondrial; Short=Glu-AdT subunit B; Flags: Precursor && PF02934:GatB/GatE catalytic domain|PF02637:GatB domain
novel_633	Zm00001eb208040	3.5	Q9LU68.1 RecName: Full=Protein CHLOROPLAST IMPORT APPARATUS 2; Flags: Precursor && PF06203:CCT motif
novel_634	Zm00001eb261480	3.5	Q9FKS8.1 RecName: Full=Lysine histidine transporter 1 && PF01490:Transmembrane amino acid transporter protein
novel_635	Zm00001eb004340	2.8	Q93YS4.1 RecName: Full=ABC transporter G family member 22; Short=ABC transporter ABCG.22; Short=AtABCG22; AltName: Full=White-brown complex homolog protein 23; Short=AtWBC23 && PF01061:ABC-2 type transporter|PF00005:ABC transporter
novel_635	Zm00001eb007610	3.5	Q10Q99.1 RecName: Full=Formin-like protein 8; AltName: Full=OsFH8; Flags: Precursor && PF02181:Formin Homology 2 Domain
novel_635	Zm00001eb015520	3	P98204.1 RecName: Full=Phospholipid-transporting ATPase 1; Short=AtALA1; AltName: Full=Aminophospholipid flippase 1 && PF00122:E1-E2 ATPase|PF16209:Phospholipid-translocating ATPase N-terminal
novel_635	Zm00001eb031220	3.5	Q9FWR2.1 RecName: Full=Pyrophosphate-energized membrane proton pump 3; AltName: Full=AVP1-like protein 2; AltName: Full=Pyrophosphate-energized inorganic pyrophosphatase 3; Short=H(+)-PPase 3 && PF03030:Inorganic H+ pyrophosphatase
novel_635	Zm00001eb055470	3.5	P46032.1 RecName: Full=Protein NRT1/ PTR FAMILY 8.3; Short=AtNPF8.3; AltName: Full=Histidine-transporting protein; AltName: Full=Peptide transporter PTR2 && PF00854:POT family
novel_635	Zm00001eb073410	3.2	P24847.1 RecName: Full=4-hydroxy-tetrahydrodipicolinate synthase 2, chloroplastic; Short=HTPA synthase 2; Flags: Precursor && PF00701:Dihydrodipicolinate synthetase family
novel_635	Zm00001eb094520	3.5	Q8GY23.3 RecName: Full=E3 ubiquitin-protein ligase UPL1; Short=Ubiquitin-protein ligase 1; AltName: Full=HECT-type E3 ubiquitin transferase UPL1 && PF00627:UBA/TS-N domain|PF14377:Domain of unknown function (DUF4414)|PF06012:Domain of Unknown Function (DUF908)|PF06025:Domain of Unknown Function (DUF913)|PF00632:HECT-domain (ubiquitin-transferase)
novel_635	Zm00001eb095440	3.2	Q4R350.1 RecName: Full=CCR4-NOT transcription complex subunit 10 && -
novel_635	Zm00001eb121690	3.5	Protein ALWAYS EARLY 3
novel_635	Zm00001eb135590	3.5	Q9FWR2.1 RecName: Full=Pyrophosphate-energized membrane proton pump 3; AltName: Full=AVP1-like protein 2; AltName: Full=Pyrophosphate-energized inorganic pyrophosphatase 3; Short=H(+)-PPase 3 && PF03030:Inorganic H+ pyrophosphatase
novel_635	Zm00001eb175050	3	Q70CQ4.2 RecName: Full=Ubiquitin carboxyl-terminal hydrolase 31; AltName: Full=Deubiquitinating enzyme 31; AltName: Full=Ubiquitin thioesterase 31; AltName: Full=Ubiquitin-specific-processing protease 31 && PF00443:Ubiquitin carboxyl-terminal hydrolase|PF02148:Zn-finger in ubiquitin-hydrolases and other protein
novel_635	Zm00001eb195770	3.2	Q5CD17.2 RecName: Full=NAC domain-containing protein 77; Short=ONAC077; AltName: Full=NAC domain-containing protein 300; Short=ONAC300 && PF02365:No apical meristem (NAM) protein
novel_635	Zm00001eb200910	2.8	Q40677.2 RecName: Full=Fructose-bisphosphate aldolase, chloroplastic; AltName: Full=Chloroplastic aldolase; Short=AldP; Flags: Precursor && PF00274:Fructose-bisphosphate aldolase class-I
novel_635	Zm00001eb207450	3	Q6H6V4.1 RecName: Full=Auxin response factor 6; AltName: Full=OsARF6a >A2X1A1.1 RecName: Full=Auxin response factor 6; AltName: Full=OsARF6a && PF02309:AUX/IAA family|PF06507:Auxin response factor|PF02362:B3 DNA binding domain
novel_635	Zm00001eb215170	3.5	P51950.1 RecName: Full=CDK-activating kinase assembly factor MAT1; AltName: Full=CDK7/cyclin-H assembly factor; AltName: Full=Menage a trois; AltName: Full=RING finger protein MAT1 && PF06391:CDK-activating kinase assembly factor MAT1
novel_635	Zm00001eb229050	3	Q9VMJ7.1 RecName: Full=Lysine-specific demethylase lid; AltName: Full=Histone demethylase lid; AltName: Full=Jumonji/ARID domain-containing protein lid; AltName: Full=Protein little imaginal disks; AltName: Full=Retinoblastoma-binding protein 2 homolog && PF02375:jmjN domain|PF08429:PLU-1-like protein|PF02373:JmjC domain, hydroxylase|PF00628:PHD-finger|PF01388:ARID/BRIGHT DNA binding domain|PF029…
novel_635	Zm00001eb261380	2.5	Q5W6G0.2 RecName: Full=Putative mannan endo-1,4-beta-mannosidase 5; AltName: Full=Beta-mannanase 5; AltName: Full=Endo-beta-1,4-mannanase 5; AltName: Full=OsMAN5; Flags: Precursor && PF00150:Cellulase (glycosyl hydrolase family 5)|PF00069:Protein kinase domain
novel_635	Zm00001eb276580	3.2	Q69Q47.1 RecName: Full=CBL-interacting protein kinase 24; AltName: Full=OsCIPK24 && PF00069:Protein kinase domain|PF03822:NAF domain
novel_644	Zm00001eb026300	2.5	C0HJB3.1 RecName: Full=Alpha-mannosidase; Short=JBM; Short=Jbalpha-man; Contains: RecName: Full=Alpha-mannosidase, heavy subunit; Contains: RecName: Full=Alpha-mannosidase, light subunit && PF07748:Glycosyl hydrolases family 38 C-terminal domain|PF09261:Alpha mannosidase, middle domain|PF01074:Glycosyl hydrolases family 38 N-terminal domain
novel_647	Zm00001eb070310	3.2	Q9SKX5.1 RecName: Full=Probable polyamine oxidase 2; Short=AtPAO2; AltName: Full=Amine oxidase 1 && PF01593:Flavin containing amine oxidoreductase
novel_647	Zm00001eb301150	3.5	Q93V66.1 RecName: Full=Protein FATTY ACID EXPORT 1, chloroplastic; Short=At-FAX1; Flags: Precursor && PF03647:Transmembrane proteins 14C
novel_65	Zm00001eb193250	3.5	Q6YZ52.2 RecName: Full=Kinesin-like protein KIN-7D, chloroplastic; Flags: Precursor && -
novel_655	Zm00001eb000690	3.5	A2XBL9.2 RecName: Full=Homeobox-leucine zipper protein HOX10; AltName: Full=HD-ZIP protein HOX10; AltName: Full=Homeodomain transcription factor HOX10; AltName: Full=OsHB1; AltName: Full=OsHox10 && PF08670:MEKHLA domain|PF01852:START domain|PF00046:Homeobox domain
novel_655	Zm00001eb031100	3.5	Q1MX30.1 RecName: Full=Receptor kinase-like protein Xa21; Contains: RecName: Full=Receptor kinase-like protein Xa21, processed; Flags: Precursor && PF13855:Leucine rich repeat|PF08263:Leucine rich repeat N-terminal domain|PF07714:Protein tyrosine kinase
novel_655	Zm00001eb043270	3	Q7XVB3.2 RecName: Full=Probable sodium/metabolite cotransporter BASS1, chloroplastic; AltName: Full=Bile acid-sodium symporter family protein 1; Flags: Precursor && PF01758:Sodium Bile acid symporter family
novel_655	Zm00001eb043390	3.5	Q6DG19.1 RecName: Full=Molybdate-anion transporter; AltName: Full=Major facilitator superfamily domain-containing protein 5; AltName: Full=Molybdate transporter 2 homolog && PF05631:Sugar-tranasporters, 12 TM
novel_655	Zm00001eb047830	3.5	F4HZB5.1 RecName: Full=Protein NETWORKED 1D && PF07765:KIP1-like protein
novel_655	Zm00001eb153260	3.5	Q93ZH0.1 RecName: Full=LysM domain-containing GPI-anchored protein 1; Flags: Precursor && PF01476:LysM domain
novel_655	Zm00001eb255390	3.5	Q9ZPE7.1 RecName: Full=Protein EXORDIUM; Flags: Precursor && PF04674:Phosphate-induced protein 1 conserved region
novel_655	Zm00001eb309780	3.5	Q8GW61.2 RecName: Full=Sugar transport protein 14; AltName: Full=Hexose transporter 14 && PF00083:Sugar (and other) transporter
novel_655	Zm00001eb381180	3.5	LysM domain-containing GPI-anchored protein 1
novel_655	Zm00001eb404260	3.5	A2XBL9.2 RecName: Full=Homeobox-leucine zipper protein HOX10; AltName: Full=HD-ZIP protein HOX10; AltName: Full=Homeodomain transcription factor HOX10; AltName: Full=OsHB1; AltName: Full=OsHox10 && PF01852:START domain|PF08670:MEKHLA domain|PF00046:Homeobox domain
novel_656	Zm00001eb191100	3.5	F4JH46.1 RecName: Full=Protein DETOXIFICATION 34; Short=AtDTX34; AltName: Full=Multidrug and toxic compound extrusion protein 34; Short=MATE protein 34 && PF01554:MatE
novel_659	Zm00001eb136180	3.5	PF13912:C2H2-type zinc finger
novel_66	Zm00001eb269180	3.2	Q8GWW8.1 RecName: Full=Chaperone protein dnaJ GFA2, mitochondrial; AltName: Full=Chaperone protein dnaJ A30; Short=AtDjA30; AltName: Full=Gametophytic factor 2; Flags: Precursor && PF01556:DnaJ C terminal domain|PF00226:DnaJ domain|PF00684:DnaJ central domain
novel_66	Zm00001eb269190	3.2	Q8GWW8.1 RecName: Full=Chaperone protein dnaJ GFA2, mitochondrial; AltName: Full=Chaperone protein dnaJ A30; Short=AtDjA30; AltName: Full=Gametophytic factor 2; Flags: Precursor && PF00684:DnaJ central domain|PF01556:DnaJ C terminal domain|PF00226:DnaJ domain
novel_665	Zm00001eb042080	3	Q6ZA06.1 RecName: Full=Endoglucanase 20; AltName: Full=Endo-1,4-beta glucanase 20; AltName: Full=OsGLU15; Flags: Precursor && PF00759:Glycosyl hydrolase family 9
novel_665	Zm00001eb109160	2.8	Pyrophosphate--fructose 6-phosphate 1-phosphotransferase subunit alpha 1
novel_665	Zm00001eb288710	3.2	Q53WP9.1 RecName: Full=Probable anion transporter 2, chloroplastic; AltName: Full=Phosphate transporter 4;2; Flags: Precursor && PF07690:Major Facilitator Superfamily
novel_665	Zm00001eb289800	3.5	Q9SF47.1 RecName: Full=Phosphatidate phosphatase PAH1; AltName: Full=Phosphatidic acid phosphohydrolase 1; Short=AtPAH1 && PF04571:lipin, N-terminal conserved region|PF08235:LNS2 (Lipin/Ned1/Smp2)|PF16876:Lipin/Ned1/Smp2 multi-domain protein middle domain
novel_666	Zm00001eb020520	3.5	Q0D4Z6.1 RecName: Full=Probable indole-3-acetic acid-amido synthetase GH3.8; AltName: Full=Auxin-responsive GH3-like protein 8; Short=OsGH3-8 >A3BLS0.2 RecName: Full=Probable indole-3-acetic acid-amido synthetase GH3.8; AltName: Full=Auxin-responsive GH3-like protein 8; Short=OsGH3-8 && PF03321:GH3 auxin-responsive promoter
novel_666	Zm00001eb241000	2.5	F4IRR2.1 RecName: Full=Importin beta-like SAD2; AltName: Full=Protein ENHANCED MIRNA ACTIVITY 1; AltName: Full=Protein SUPER SENSITIVE TO ABA AND DROUGHT 2; AltName: Full=Protein UNARMED 9 && PF03810:Importin-beta N-terminal domain|PF08506:Cse1
novel_675	Zm00001eb247640	3.5	A2X7F7.1 RecName: Full=Phenylalanine ammonia-lyase && PF00221:Aromatic amino acid lyase
novel_679	Zm00001eb273770	3.5	F4I9T0.1 RecName: Full=BEACH domain-containing protein B; AltName: Full=BEACH-domain homolog B && PF16057:Domain of unknown function (DUF4800)|PF14844:PH domain associated with Beige/BEACH|PF02138:Beige/BEACH domain
novel_68	Zm00001eb112950	2	P0DKC6.1 RecName: Full=11-beta-hydroxysteroid dehydrogenase 1B; AltName: Full=17-beta-hydroxysteroid dehydrogenase 1B; AltName: Full=Hydroxysteroid dehydrogenase 1; Short=AtHSD1 >P0DKC5.1 RecName: Full=11-beta-hydroxysteroid dehydrogenase 1A; AltName: Full=17-beta-hydroxysteroid dehydrogenase 1A; AltName: Full=Hydroxysteroid dehydrogenase 1; Short=AtHSD1 && -
novel_687	Zm00001eb179170	3.5	Q9LDD8.1 RecName: Full=Methylcrotonoyl-CoA carboxylase beta chain, mitochondrial; Short=MCCase subunit beta; AltName: Full=3-methylcrotonyl-CoA carboxylase 2; AltName: Full=3-methylcrotonyl-CoA:carbon dioxide ligase subunit beta; Flags: Precursor && PF01039:Carboxyl transferase domain
novel_687	Zm00001eb199660	3.2	Q9SJ81.1 RecName: Full=Fasciclin-like arabinogalactan protein 7; Flags: Precursor && PF02469:Fasciclin domain
novel_687	Zm00001eb209690	3.5	P0DKG9.1 RecName: Full=High-affinity nitrate transporter 2.1; Short=OsNRT2.1 >P0DKH0.1 RecName: Full=High-affinity nitrate transporter 2.2; Short=OsNRT2.2 && PF07690:Major Facilitator Superfamily
novel_687	Zm00001eb251330	3.5	Q9LQM8.1 RecName: Full=Mitogen-activated protein kinase kinase 10; Short=AtMKK10; Short=MAP kinase kinase 10 && PF00069:Protein kinase domain
novel_687	Zm00001eb260690	2.2	Q9SF78.1 RecName: Full=GDSL esterase/lipase At1g71691; AltName: Full=Extracellular lipase At1g71691; Flags: Precursor && PF00657:GDSL-like Lipase/Acylhydrolase
novel_689	Zm00001eb140490	3.5	O80842.2 RecName: Full=Cell division protein FtsY homolog, chloroplastic; AltName: Full=Chloroplast SRP receptor homolog, alpha subunit CpFtsY; AltName: Full=Fused signal recognition particle receptor; Flags: Precursor && PF02881:SRP54-type protein, helical bundle domain|PF00448:SRP54-type protein, GTPase domain
novel_69	Zm00001eb006470	3.2	A2VDJ0.2 RecName: Full=Transmembrane protein 131-like; Flags: Precursor && PF12371:Transmembrane protein 131-like
novel_69	Zm00001eb024330	3.5	Q336P5.1 RecName: Full=Transcription factor MYC2; Short=OsMYC2; AltName: Full=Basic helix-loop-helix protein 9; Short=OsbHLH009; Short=bHLH 9 && PF14215:bHLH-MYC and R2R3-MYB transcription factors N-terminal|PF00010:Helix-loop-helix DNA-binding domain
novel_692	Zm00001eb029490	2.5	Q9SYZ9.1 RecName: Full=Transcription initiation factor TFIID subunit 8; AltName: Full=TBP-associated factor 8; Short=AtTAF8 && -
novel_692	Zm00001eb066600	3.5	PF11955:Plant organelle RNA recognition domain
novel_692	Zm00001eb076490	2.8	B8ARW2.1 RecName: Full=Transportin-1; Short=OsTRN1; AltName: Full=Importin beta-2; AltName: Full=Karyopherin beta-2 && PF03810:Importin-beta N-terminal domain|PF13513:HEAT-like repeat
novel_692	Zm00001eb076950	2.8	Q9FGP9.1 RecName: Full=Protein RETICULATA-RELATED 1, chloroplastic; Flags: Precursor && PF11891:Domain of unknown function (DUF3411)
novel_692	Zm00001eb094670	3.2	Q9LYU8.1 RecName: Full=Aspartokinase 1, chloroplastic; AltName: Full=Aspartate kinase 1; Flags: Precursor && PF00696:Amino acid kinase family
novel_692	Zm00001eb143480	3	Q8L7A9.1 RecName: Full=AP-4 complex subunit epsilon; AltName: Full=AP-4 adaptor complex subunit epsilon; AltName: Full=Adaptor-related protein complex 4 subunit epsilon; AltName: Full=Epsilon subunit of AP-4; AltName: Full=Epsilon-adaptin && PF01602:Adaptin N terminal region
novel_692	Zm00001eb156100	3.2	Q06398.2 RecName: Full=Probable glutathione S-transferase GSTU6; AltName: Full=28 kDa cold-induced protein && PF13417:Glutathione S-transferase, N-terminal domain|PF13410:Glutathione S-transferase, C-terminal domain
novel_692	Zm00001eb160740	2.8	B4FT40.1 RecName: Full=Single myb histone 2; AltName: Full=Protein SINGLE MYB HISTONE2 && PF00538:linker histone H1 and H5 family
novel_692	Zm00001eb173480	2.8	F4JRP8.1 RecName: Full=Protein STICHEL-like 2 && PF13177:DNA polymerase III, delta subunit
novel_692	Zm00001eb173500	3	P80470.2 RecName: Full=Photosystem II core complex proteins psbY, chloroplastic; AltName: Full=L-arginine-metabolizing enzyme; Short=L-AME; Contains: RecName: Full=Photosystem II protein psbY-1, chloroplastic; AltName: Full=psbY-A1; Contains: RecName: Full=Photosystem II protein psbY-2, chloroplastic; AltName: Full=psbY-A2; Flags: Precursor && PF06298:Photosystem II protein Y (PsbY)
novel_692	Zm00001eb176350	2.5	Q9M5P8.1 RecName: Full=Alpha-soluble NSF attachment protein; Short=Alpha-SNAP; AltName: Full=N-ethylmaleimide-sensitive factor attachment protein alpha && PF14938:Soluble NSF attachment protein, SNAP
novel_692	Zm00001eb179170	2	Q9LDD8.1 RecName: Full=Methylcrotonoyl-CoA carboxylase beta chain, mitochondrial; Short=MCCase subunit beta; AltName: Full=3-methylcrotonyl-CoA carboxylase 2; AltName: Full=3-methylcrotonyl-CoA:carbon dioxide ligase subunit beta; Flags: Precursor && PF01039:Carboxyl transferase domain
novel_692	Zm00001eb185000	3.5	Q8W595.2 RecName: Full=Histone-lysine N-methyltransferase SUVR4; AltName: Full=Protein SET DOMAIN GROUP 31; AltName: Full=Suppressor of variegation 3-9-related protein 4; Short=Su(var)3-9-related protein 4 && PF00856:SET domain|PF10440:Ubiquitin-binding WIYLD domain|PF05033:Pre-SET motif
novel_692	Zm00001eb199540	2.2	Q8W206.2 RecName: Full=COP9 signalosome complex subunit 6a; Short=AtCSN6a; Short=Signalosome subunit 6a && PF01398:JAB1/Mov34/MPN/PAD-1 ubiquitin protease|PF13012:Maintenance of mitochondrial structure and function
novel_692	Zm00001eb231420	2.5	Q0E474.2 RecName: Full=Cyclin-T1-1; Short=CycT1;1 && PF00134:Cyclin, N-terminal domain
novel_692	Zm00001eb265410	3.2	Q6L4L4.1 RecName: Full=E3 SUMO-protein ligase SIZ1 && PF02037:SAP domain|PF02891:MIZ/SP-RING zinc finger
novel_692	Zm00001eb269770	3.5	Q8BUV8.2 RecName: Full=Protein GPR107; Flags: Precursor && PF06814:Lung seven transmembrane receptor
novel_692	Zm00001eb285800	2.8	Q9LRZ5.1 RecName: Full=Phospholipase D zeta 1; Short=PLDzeta1; AltName: Full=Phospholipase D p1; Short=AtPLDp1; AltName: Full=Phospholipase D1 PHOX and PX-containing domain protein && PF00614:Phospholipase D Active site motif|PF00169:PH domain|PF13091:PLD-like domain
novel_692	Zm00001eb299310	3.2	P25686.3 RecName: Full=DnaJ homolog subfamily B member 2; AltName: Full=DnaJ protein homolog 1; AltName: Full=Heat shock 40 kDa protein 3; AltName: Full=Heat shock protein J1; Short=HSJ-1 && PF00226:DnaJ domain
novel_692	Zm00001eb305590	2.8	Q6YS30.1 RecName: Full=DEAD-box ATP-dependent RNA helicase 5 && PF00271:Helicase conserved C-terminal domain|PF00270:DEAD/DEAH box helicase
novel_695	Zm00001eb021820	2.2	O23702.1 RecName: Full=C-terminal binding protein AN; Short=CtBP; AltName: Full=Protein ANGUSTIFOLIA; AltName: Full=Protein DETORQUEO && PF02826:D-isomer specific 2-hydroxyacid dehydrogenase, NAD binding domain|PF11947:Protein of unknown function (DUF3464)
novel_695	Zm00001eb061810	2.8	O23081.2 RecName: Full=Cysteine-rich receptor-like protein kinase 41; Short=Cysteine-rich RLK41; Flags: Precursor && PF00069:Protein kinase domain|PF00931:NB-ARC domain
novel_695	Zm00001eb066380	3.2	Q9FFE6.1 RecName: Full=Probable acyl-activating enzyme 5, peroxisomal; AltName: Full=AMP-binding protein 5; Short=AtAMPBP5 && PF00501:AMP-binding enzyme|PF13193:AMP-binding enzyme C-terminal domain
novel_695	Zm00001eb261140	1.5	Q9SYD6.2 RecName: Full=Protein DETOXIFICATION 42; Short=AtDTX42; AltName: Full=Aluminum-activated citrate transporter; AltName: Full=AtMATE; AltName: Full=FRD-like protein; AltName: Full=Multidrug and toxic compound extrusion protein 42; Short=MATE protein 42 && PF01554:MatE
novel_695	Zm00001eb281730	3.5	Q9SEI2.1 RecName: Full=26S protease regulatory subunit 6A homolog A; AltName: Full=26S proteasome AAA-ATPase subunit RPT5a; AltName: Full=Proteasome 26S subunit 6A homolog A; AltName: Full=Regulatory particle triple-A ATPase subunit 5a; AltName: Full=Tat-binding protein 1 homolog A; Short=TBP-1 homolog A && -
novel_695	Zm00001eb311810	2	Q8GWE6.1 RecName: Full=Enhanced ethylene response protein 5; AltName: Full=Nuclear mRNA export protein THP1; Short=AtTHP1 && PF01399:PCI domain
novel_696	Zm00001eb012750	3.5	O80634.2 RecName: Full=Photosynthetic NDH subunit of lumenal location 1, chloroplastic; AltName: Full=PsbP-like protein 2; Flags: Precursor && PF01789:PsbP
novel_696	Zm00001eb188120	3.5	P26302.1 RecName: Full=Phosphoribulokinase, chloroplastic; Short=PRK; Short=PRKase; AltName: Full=Phosphopentokinase; Flags: Precursor && PF13952:Domain of unknown function (DUF4216)|PF00485:Phosphoribulokinase / Uridine kinase family
novel_698	Zm00001eb182330	3.2	Q6DD45.1 RecName: Full=Zinc finger CCHC domain-containing protein 8; AltName: Full=TRAMP-like complex RNA-binding factor ZCCHC8 [Xenopus laevis] && PF04046:PSP
novel_7	Zm00001eb197120	3.5	P37107.1 RecName: Full=Signal recognition particle 54 kDa protein, chloroplastic; Short=54 chloroplast protein; Short=54CP; Short=SRP54; Short=cpSRP54; AltName: Full=FFC; Flags: Precursor && PF00448:SRP54-type protein, GTPase domain|PF02978:Signal peptide binding domain|PF02881:SRP54-type protein, helical bundle domain
novel_701	Zm00001eb206110	3.5	Q4FZQ0.1 RecName: Full=Protein YIF1B-B; AltName: Full=YIP1-interacting factor homolog B-B && PF03878:YIF1
novel_702	Zm00001eb002380	3	Q9SS01.1 RecName: Full=Benzoate--CoA ligase, peroxisomal; AltName: Full=Acyl-activating enzyme 20; AltName: Full=Protein BENZOYLOXYGLUCOSINOLATE 1 && PF13193:AMP-binding enzyme C-terminal domain|PF00501:AMP-binding enzyme
novel_702	Zm00001eb003120	3.5	Q5Z9E5.1 RecName: Full=Protein BZR1 homolog 3; Short=OsBZR3; AltName: Full=Protein BRASSINAZOLE-RESISTANT 1 homolog 3 && PF05687:BES1/BZR1 plant transcription factor, N-terminal
novel_702	Zm00001eb005020	3.5	Q9SIW1.1 RecName: Full=BEL1-like homeodomain protein 7; Short=BEL1-like protein 7 && PF07526:Associated with HOX|PF05920:Homeobox KN domain
novel_702	Zm00001eb009020	3.5	Putative E3 ubiquitin-protein ligase XBAT31
novel_702	Zm00001eb011270	3.5	Q3HRQ2.1 RecName: Full=Aldehyde oxidase GLOX; AltName: Full=Glyoxal oxidase; Short=VpGLOX; Flags: Precursor && PF07250:Glyoxal oxidase N-terminus|PF09118:Domain of unknown function (DUF1929)
novel_702	Zm00001eb012360	3.5	Putative E3 ubiquitin-protein ligase XBAT31
novel_702	Zm00001eb013600	3	O65020.2 RecName: Full=Ethylene-overproduction protein 1; AltName: Full=Protein ETHYLENE OVERPRODUCER 1; Short=Protein ETO1 && PF13414:TPR repeat
novel_702	Zm00001eb013600	3.5	O65020.2 RecName: Full=Ethylene-overproduction protein 1; AltName: Full=Protein ETHYLENE OVERPRODUCER 1; Short=Protein ETO1 && PF13414:TPR repeat
novel_702	Zm00001eb016930	3.5	Q10LG8.1 RecName: Full=Tubby-like F-box protein 6; Short=OsTLP6; AltName: Full=Tubby-like F-box protein 14; Short=OsTLP14 && PF01167:Tub family
novel_702	Zm00001eb016990	3.5	A2XGQ1.1 RecName: Full=Nuclear/nucleolar GTPase 2 && PF08153:NGP1NT (NUC091) domain|PF01926:50S ribosome-binding GTPase
novel_702	Zm00001eb017780	3	Q1PDV2.1 RecName: Full=Serine/arginine-rich SC35-like splicing factor SCL28; Short=At-SCL28; Short=AtSCL28; AltName: Full=28 kDa SC35-like splicing factor; AltName: Full=SC35-like splicing factor 28; AltName: Full=Serine/arginine-rich splicing factor 28 && PF00076:RNA recognition motif. (a.k.a. RRM, RBD, or RNP domain)
novel_702	Zm00001eb018460	3	Q9SN74.1 RecName: Full=Transcription factor bHLH47; AltName: Full=Basic helix-loop-helix protein 47; Short=AtbHLH47; Short=bHLH 47; AltName: Full=Protein POPEYE; AltName: Full=Transcription factor EN 139; AltName: Full=bHLH transcription factor bHLH047 && -
novel_702	Zm00001eb021510	3.5	P93733.4 RecName: Full=Phospholipase D beta 1; Short=AtPLDbeta1; Short=PLD beta 1; Short=PLDbeta && PF13091:PLD-like domain|PF00614:Phospholipase D Active site motif|PF12357:Phospholipase D C terminal|PF00168:C2 domain
novel_702	Zm00001eb023100	3	Q9SUW1.1 RecName: Full=Probable xyloglucan galactosyltransferase GT19; AltName: Full=Glycosyltransferase 19; Short=AtGT19 && PF03016:Exostosin family
novel_702	Zm00001eb031290	3.5	Q9LUI2.1 RecName: Full=Protein NETWORKED 1A && PF07765:KIP1-like protein
novel_702	Zm00001eb031850	3.5	Q9LUN4.1 RecName: Full=Cation/H(+) antiporter 19; AltName: Full=Protein CATION/H+ EXCHANGER 19; Short=AtCHX19 && PF00999:Sodium/hydrogen exchanger family
novel_702	Zm00001eb032670	3.5	Q8S3F1.1 RecName: Full=Transcription factor NAI1; AltName: Full=Basic helix-loop-helix protein 20; Short=AtbHLH20; Short=bHLH 20; AltName: Full=Transcription factor EN 27; AltName: Full=bHLH transcription factor bHLH020 && PF00010:Helix-loop-helix DNA-binding domain
novel_702	Zm00001eb032680	3.5	Q1PF17.1 RecName: Full=Transcription factor bHLH18; AltName: Full=Basic helix-loop-helix protein 18; Short=AtbHLH18; Short=bHLH 18; AltName: Full=Transcription factor EN 28; AltName: Full=bHLH transcription factor bHLH018 && PF00010:Helix-loop-helix DNA-binding domain
novel_702	Zm00001eb038270	3.5	O48723.1 RecName: Full=Patatin-like protein 2; Short=AtPLP2; AltName: Full=Patatin-related phospholipase A IIalpha; Short=pPLAIIa; AltName: Full=Phospholipase A IIA; Short=AtPLAIIA && PF01734:Patatin-like phospholipase
novel_702	Zm00001eb038660	3.5	Q84ZA1.1 RecName: Full=Dehydration-responsive element-binding protein 2C; Short=OsDREB2C && PF00847:AP2 domain
novel_702	Zm00001eb038710	3.2	Q9ZR72.1 RecName: Full=ABC transporter B family member 1; Short=ABC transporter ABCB.1; Short=AtABCB1; AltName: Full=Multidrug resistance protein 1; AltName: Full=P-glycoprotein 1; Short=AtPgp1 && PF07673:Protein of unknown function (DUF1602)|PF00664:ABC transporter transmembrane region|PF00005:ABC transporter
novel_702	Zm00001eb040230	3.5	Q9SLP1.1 RecName: Full=Cytochrome P450 78A9 && PF00067:Cytochrome P450
novel_702	Zm00001eb044810	3.5	Q8RXN0.1 RecName: Full=ABC transporter G family member 11; Short=ABC transporter ABCG.11; Short=AtABCG11; AltName: Full=Protein CUTICULAR DEFECT AND ORGAN FUSION 1; AltName: Full=Protein DESPERADO; AltName: Full=Protein PERMEABLE LEAVES 1; AltName: Full=White-brown complex homolog protein 11; Short=AtWBC11 && PF00005:ABC transporter|PF01061:ABC-2 type transporter
novel_702	Zm00001eb044840	3.5	Q9FXT4.1 RecName: Full=Alpha-galactosidase; AltName: Full=Alpha-D-galactoside galactohydrolase; AltName: Full=Melibiase; Flags: Precursor && PF16499:Alpha galactosidase A
novel_702	Zm00001eb045420	3.5	Q7XD99.1 RecName: Full=Protein EXECUTER 1, chloroplastic; Short=OsEX1; Flags: Precursor && PF12014:Domain of unknown function (DUF3506)
novel_702	Zm00001eb045960	3.5	B5WWZ8.1 RecName: Full=Long-chain-alcohol oxidase FAO1; AltName: Full=Long-chain fatty alcohol oxidase 1 && PF05199:GMC oxidoreductase|PF00732:GMC oxidoreductase
novel_702	Zm00001eb047760	3.2	Q338B0.2 RecName: Full=Heat stress transcription factor A-2c; AltName: Full=Heat stress transcription factor 25; Short=OsHsf-25; AltName: Full=Heat stress transcription factor 6; Short=OsHSF6; Short=rHsf6 && PF00447:HSF-type DNA-binding
novel_702	Zm00001eb048720	3.5	Q54EY2.1 RecName: Full=Translation initiation factor eIF-2B subunit beta; AltName: Full=eIF-2B GDP-GTP exchange factor subunit beta && PF01008:Initiation factor 2 subunit family
novel_702	Zm00001eb050280	3	Q04960.1 RecName: Full=DnaJ protein homolog; AltName: Full=DNAJ-1; Flags: Precursor && PF00226:DnaJ domain|PF00684:DnaJ central domain|PF01556:DnaJ C terminal domain|PF02298:Plastocyanin-like domain
novel_702	Zm00001eb050910	3.5	Q8L4D8.1 RecName: Full=Protein IQ-DOMAIN 31 && PF13178:Protein of unknown function (DUF4005)|PF00612:IQ calmodulin-binding motif
novel_702	Zm00001eb051890	3	O24592.2 RecName: Full=9-cis-epoxycarotenoid dioxygenase 1, chloroplastic; AltName: Full=Protein VIVIPAROUS14; Short=VP-14; Short=VP14; Flags: Precursor && PF03055:Retinal pigment epithelial membrane protein
novel_702	Zm00001eb053690	3.5	Q41819.1 RecName: Full=Indole-3-acetate beta-glucosyltransferase; AltName: Full=(Uridine 5'-diphosphate-glucose:indol-3-ylacetyl)-beta-D-glucosyl transferase; AltName: Full=IAA-Glu synthase && PF00201:UDP-glucoronosyl and UDP-glucosyl transferase
novel_702	Zm00001eb056390	3.5	Q84R49.1 RecName: Full=Endoglucanase 10; AltName: Full=Endo-1,4-beta glucanase 10; AltName: Full=OsGLU2 && PF00759:Glycosyl hydrolase family 9
novel_702	Zm00001eb057290	3.5	P37832.2 RecName: Full=Tubulin beta-7 chain; AltName: Full=Beta-7-tubulin; AltName: Full=pTUB22 && PF03953:Tubulin C-terminal domain|PF00091:Tubulin/FtsZ family, GTPase domain
novel_702	Zm00001eb060760	3	Q43117.1 RecName: Full=Pyruvate kinase isozyme A, chloroplastic; Flags: Precursor && PF00224:Pyruvate kinase, barrel domain|PF02887:Pyruvate kinase, alpha/beta domain
novel_702	Zm00001eb061170	3.5	F4I2J8.1 RecName: Full=Cactin && PF10312:Conserved mid region of cactin|PF09732:Cactus-binding C-terminus of cactin protein
novel_702	Zm00001eb064650	3.5	Q9SAR5.2 RecName: Full=Ankyrin repeat domain-containing protein 2A; Short=AtAKR2 && PF12796:Ankyrin repeats (3 copies)
novel_702	Zm00001eb070770	3.5	Q9XIR4.1 RecName: Full=APO protein 1, chloroplastic; AltName: Full=Accumulation of photosystem I protein 1; AltName: Full=Protein ACCUMULATION OF PHOTOSYSTEM ONE 1; Flags: Precursor && PF05634:APO RNA-binding
novel_702	Zm00001eb073310	3.5	Q9LVL4.1 RecName: Full=Transcription repressor OFP3; AltName: Full=Ovate family protein 3; Short=AtOFP3 && PF04844:Transcriptional repressor, ovate
novel_702	Zm00001eb073660	3.5	Q8L4D8.1 RecName: Full=Protein IQ-DOMAIN 31 && PF13178:Protein of unknown function (DUF4005)|PF00612:IQ calmodulin-binding motif
novel_702	Zm00001eb081550	3.5	Q42472.1 RecName: Full=Glutamate decarboxylase 2; Short=GAD 2 && PF00282:Pyridoxal-dependent decarboxylase conserved domain
novel_702	Zm00001eb081610	3.2	Q7XV13.2 RecName: Full=Putative lipoxygenase 5 && PF01477:PLAT/LH2 domain|PF00305:Lipoxygenase
novel_702	Zm00001eb082270	3.5	Q9FIJ6.1 RecName: Full=Serine/threonine-protein kinase-like protein CCR4; AltName: Full=CRINKLY 4-related kinase 1; Short=AtCRK1; AltName: Full=Protein CRINKLY 4 RELATED 4; Short=AtCCR4; Flags: Precursor && PF00069:Protein kinase domain
novel_702	Zm00001eb082900	3.5	PF00010:Helix-loop-helix DNA-binding domain
novel_702	Zm00001eb088840	2.5	Q9LE33.1 RecName: Full=Glyoxylate/hydroxypyruvate reductase HPR3; AltName: Full=NAD(P)H-dependent hydroxypyruvate reductase 3; Short=AtHPR3; Short=HPR 3 && PF00389:D-isomer specific 2-hydroxyacid dehydrogenase, catalytic domain|PF02826:D-isomer specific 2-hydroxyacid dehydrogenase, NAD binding domain
novel_702	Zm00001eb091420	3.2	Q84TH5.1 RecName: Full=ABC transporter G family member 25; Short=ABC transporter ABCG.25; Short=AtABCG25; AltName: Full=White-brown complex homolog protein 26; Short=AtWBC26 && PF00005:ABC transporter|PF01061:ABC-2 type transporter
novel_702	Zm00001eb096820	3.2	Q9LKC0.1 RecName: Full=Probable indole-3-pyruvate monooxygenase YUCCA5; AltName: Full=Flavin-containing monooxygenase YUCCA5; AltName: Full=Protein SUPPRESSOR OF ER 1 && PF00743:Flavin-binding monooxygenase-like
novel_702	Zm00001eb101530	2.5	Q93ZX7.1 RecName: Full=Probable galacturonosyltransferase 4; AltName: Full=Like glycosyl transferase 3 && PF01501:Glycosyl transferase family 8
novel_702	Zm00001eb103330	3.5	Q651Z5.1 RecName: Full=Homeobox-leucine zipper protein HOX6; AltName: Full=HD-ZIP protein HOX6; AltName: Full=Homeodomain transcription factor HOX6; AltName: Full=OsHox6 >Q9XH35.2 RecName: Full=Homeobox-leucine zipper protein HOX6; AltName: Full=HD-ZIP protein HOX6; AltName: Full=Homeodomain transcription factor HOX6; AltName: Full=OsHox6 && PF00046:Homeobox domain|PF02183:Homeobox associated leu…
novel_702	Zm00001eb104630	3.5	Q9LNJ3.1 RecName: Full=Aspartyl protease family protein 2; Flags: Precursor && PF14541:Xylanase inhibitor C-terminal|PF14543:Xylanase inhibitor N-terminal
novel_702	Zm00001eb104880	3.5	Q8H274.1 RecName: Full=Expansin-like A3; AltName: Full=OsEXLA3; AltName: Full=OsEXPL3; AltName: Full=OsaEXPb2.3; Flags: Precursor && PF01357:Pollen allergen
novel_702	Zm00001eb105340	3.5	F4HVW5.1 RecName: Full=Protein VASCULAR ASSOCIATED DEATH 1, chloroplastic; Flags: Precursor && PF02893:GRAM domain|PF16016:Domain of unknown function (DUF4782)
novel_702	Zm00001eb105670	3.2	Q9MA92.2 RecName: Full=Filament-like plant protein 3; Short=AtFPP3 && PF05911:Filament-like plant protein, long coiled-coil
novel_702	Zm00001eb109880	3	Q3SYZ6.1 RecName: Full=Xylulose kinase; Short=Xylulokinase && -
novel_702	Zm00001eb113620	3	Q2HXL0.2 RecName: Full=Respiratory burst oxidase homolog protein C; AltName: Full=NADPH oxidase RBOHC; AltName: Full=StRBOHC && PF08414:Respiratory burst NADPH oxidase
novel_702	Zm00001eb116380	3.5	Q8L970.1 RecName: Full=Probable prolyl 4-hydroxylase 7; Short=AtP4H7 && PF03171:2OG-Fe(II) oxygenase superfamily
novel_702	Zm00001eb116890	1.8	Q8RWY6.1 RecName: Full=CLIP-associated protein; Short=AtCLASP && -
novel_702	Zm00001eb118410	3	Q9LEQ3.1 RecName: Full=Cyclic nucleotide-gated ion channel 18; AltName: Full=Cyclic nucleotide- and calmodulin-regulated ion channel 18 && PF00027:Cyclic nucleotide-binding domain|PF00520:Ion transport protein
novel_702	Zm00001eb119840	3.5	Q9FJ45.1 RecName: Full=GDSL esterase/lipase At5g45910; AltName: Full=Extracellular lipase At5g45910; Flags: Precursor && PF00657:GDSL-like Lipase/Acylhydrolase
novel_702	Zm00001eb123230	3.5	Q9ATL4.1 RecName: Full=Aquaporin TIP4-3; AltName: Full=Tonoplast intrinsic protein 4-3; AltName: Full=ZmTIP4-3; AltName: Full=ZmTIP4;3 && PF00230:Major intrinsic protein
novel_702	Zm00001eb127290	3	Q3ECP7.2 RecName: Full=Sugar transporter ERD6-like 5 && PF00083:Sugar (and other) transporter
novel_702	Zm00001eb129490	3.5	Q8LPH6.1 RecName: Full=Transcription factor MYB86; AltName: Full=Myb homolog 4; Short=AtMyb4; AltName: Full=Myb-related protein 86; Short=AtMYB86 && PF00249:Myb-like DNA-binding domain
novel_702	Zm00001eb130490	3.5	Q8RXK7.2 RecName: Full=Probable pectinesterase/pectinesterase inhibitor 41; Includes: RecName: Full=Pectinesterase inhibitor 41; AltName: Full=Pectin methylesterase inhibitor 41; Includes: RecName: Full=Pectinesterase 41; Short=PE 41; AltName: Full=AtPMEpcrB; AltName: Full=Pectin methylesterase 41; Short=AtPME41; Flags: Precursor && PF01095:Pectinesterase|PF04043:Plant invertase/pectin methyleste…
novel_702	Zm00001eb131180	3.5	Q9FZ21.1 RecName: Full=Gibberellin 2-beta-dioxygenase 6; AltName: Full=GA 2-oxidase 6; AltName: Full=Gibberellin 2-beta-hydroxylase 6; AltName: Full=Gibberellin 2-oxidase 6 && PF03171:2OG-Fe(II) oxygenase superfamily|PF14226:non-haem dioxygenase in morphine synthesis N-terminal
novel_702	Zm00001eb133200	3.5	Q6Z5J6.1 RecName: Full=Ent-pimara-8(14),15-diene synthase; AltName: Full=Ent-kaurene synthase-like 5; Short=OsKS5; Short=OsKSL5; AltName: Full=Ent-kaurene synthase-like 6; Short=OsKS6 && PF01397:Terpene synthase, N-terminal domain|PF03936:Terpene synthase family, metal binding domain
novel_702	Zm00001eb134820	3	C0LGJ1.1 RecName: Full=Probable LRR receptor-like serine/threonine-protein kinase At1g74360; Flags: Precursor && PF13855:Leucine rich repeat
novel_702	Zm00001eb136350	3.5	O80933.1 RecName: Full=Scarecrow-like protein 9; Short=AtSCL9; AltName: Full=GRAS family protein 13; Short=AtGRAS-13 && PF03514:GRAS domain family
novel_702	Zm00001eb137860	3	F4JI46.1 RecName: Full=Rho GTPase-activating protein 2; AltName: Full=Rho-type GTPase-activating protein 2 && PF00620:RhoGAP domain
novel_702	Zm00001eb143360	3	P31927.1 RecName: Full=Sucrose-phosphate synthase; AltName: Full=UDP-glucose-fructose-phosphate glucosyltransferase && PF05116:Sucrose-6F-phosphate phosphohydrolase|PF00534:Glycosyl transferases group 1|PF00862:Sucrose synthase
novel_702	Zm00001eb145210	2.8	P25441.2 RecName: Full=DNA-directed RNA polymerase III subunit RPC4; Short=RNA polymerase III subunit C4; AltName: Full=C53; AltName: Full=DNA-directed RNA polymerase III 47 kDa polypeptide && PF05132:RNA polymerase III RPC4
novel_702	Zm00001eb145670	2.2	Q39134.2 RecName: Full=Amino acid permease 3; AltName: Full=Amino acid transporter AAP3 && PF01490:Transmembrane amino acid transporter protein
novel_702	Zm00001eb145880	3	Q8GUM3.1 RecName: Full=Amino acid permease 5; AltName: Full=Amino acid transporter AAP5 && PF01490:Transmembrane amino acid transporter protein
novel_702	Zm00001eb146920	3	Q9FNH6.1 RecName: Full=NDR1/HIN1-Like protein 3 && PF03168:Late embryogenesis abundant protein
novel_702	Zm00001eb151480	3.5	Q7F613.1 RecName: Full=Secretory carrier-associated membrane protein 2; Short=RiSC; Short=Secretory carrier membrane protein 2 && PF04144:SCAMP family|PF03000:NPH3 family
novel_702	Zm00001eb153230	3.5	B4FFK9.1 RecName: Full=Oil body-associated protein 2A && PF00854:POT family|PF06884:Protein of unknown function (DUF1264)
novel_702	Zm00001eb154560	3.5	Q9FKL2.1 RecName: Full=Transcription factor MYB36; AltName: Full=Myb-related protein 36; Short=AtMYB36 && PF00249:Myb-like DNA-binding domain
novel_702	Zm00001eb154730	3.5	Q8L899.1 RecName: Full=Systemin receptor SR160; AltName: Full=Brassinosteroid LRR receptor kinase; Flags: Precursor && PF13855:Leucine rich repeat|PF00069:Protein kinase domain
novel_702	Zm00001eb155240	3.5	Q8LR50.1 RecName: Full=Probable cytokinin riboside 5'-monophosphate phosphoribohydrolase LOGL1; AltName: Full=Protein LONELY GUY-like 1 && PF03641:Possible lysine decarboxylase
novel_702	Zm00001eb157080	3.5	Q9SYG2.1 RecName: Full=Trihelix transcription factor ASIL1; AltName: Full=6B-interacting protein 1-like 1; AltName: Full=Trihelix DNA-binding protein ASIL1 && PF13837:Myb/SANT-like DNA-binding domain
novel_702	Zm00001eb157490	3.5	Q93WV4.1 RecName: Full=Probable WRKY transcription factor 71; AltName: Full=WRKY DNA-binding protein 71 && PF03106:WRKY DNA -binding domain
novel_702	Zm00001eb159820	3	Q84XG9.1 RecName: Full=IAA-amino acid hydrolase ILR1-like 1; Flags: Precursor && PF07687:Peptidase dimerisation domain|PF01546:Peptidase family M20/M25/M40
novel_702	Zm00001eb161290	3.5	Q9LNJ3.1 RecName: Full=Aspartyl protease family protein 2; Flags: Precursor && PF14543:Xylanase inhibitor N-terminal|PF14541:Xylanase inhibitor C-terminal
novel_702	Zm00001eb164480	2.5	O80933.1 RecName: Full=Scarecrow-like protein 9; Short=AtSCL9; AltName: Full=GRAS family protein 13; Short=AtGRAS-13 && PF03514:GRAS domain family
novel_702	Zm00001eb164490	3.5	O80933.1 RecName: Full=Scarecrow-like protein 9; Short=AtSCL9; AltName: Full=GRAS family protein 13; Short=AtGRAS-13 && PF03514:GRAS domain family
novel_702	Zm00001eb166630	3.5	Q9FIG6.1 RecName: Full=Dirigent protein 1; Short=AtDIR1; Flags: Precursor && PF03018:Dirigent-like protein
novel_702	Zm00001eb174770	3.2	Q38834.2 RecName: Full=Disease resistance RPP13-like protein 4; AltName: Full=Disease resistance protein ZAR1; AltName: Full=Protein HOPZ-ACTIVATED RESISTANCE 1 && PF00931:NB-ARC domain
novel_702	Zm00001eb175050	3.5	Q70CQ4.2 RecName: Full=Ubiquitin carboxyl-terminal hydrolase 31; AltName: Full=Deubiquitinating enzyme 31; AltName: Full=Ubiquitin thioesterase 31; AltName: Full=Ubiquitin-specific-processing protease 31 && PF00443:Ubiquitin carboxyl-terminal hydrolase|PF02148:Zn-finger in ubiquitin-hydrolases and other protein
novel_702	Zm00001eb175520	3	C5YHP6.1 RecName: Full=CASP-like protein UU-1; Short=SbCASPLUU-1 && PF04535:Domain of unknown function (DUF588)
novel_702	Zm00001eb177300	3.5	Q9QZN1.3 RecName: Full=F-box/LRR-repeat protein 17; AltName: Full=F-box and leucine-rich repeat protein 17; AltName: Full=F-box only protein 13 && -
novel_702	Zm00001eb177610	3.5	Q8W468.1 RecName: Full=Probable E3 ubiquitin-protein ligase ARI8; AltName: Full=ARIADNE-like protein ARI8; AltName: Full=Protein ariadne homolog 8; AltName: Full=RING-type E3 ubiquitin transferase ARI8 && PF01485:IBR domain, a half RING-finger domain|PF03765:CRAL/TRIO, N-terminal domain
novel_702	Zm00001eb177670	3.5	Q0J6P7.2 RecName: Full=Probable adenylate kinase 5, chloroplastic; AltName: Full=Adenylate monophosphate kinase 5; Flags: Precursor && PF00406:Adenylate kinase|PF09353:Domain of unknown function (DUF1995)
novel_702	Zm00001eb180130	3.5	Q39191.2 RecName: Full=Wall-associated receptor kinase 1; Flags: Precursor && PF00069:Protein kinase domain|PF13947:Wall-associated receptor kinase galacturonan-binding
novel_702	Zm00001eb182480	3.5	O80582.2 RecName: Full=F-box/kelch-repeat protein At2g44130 && PF00646:F-box domain|PF01344:Kelch motif
novel_702	Zm00001eb189890	3	B6TVL4.1 RecName: Full=Calcium sensing receptor, chloroplastic; AltName: Full=Sulfurtransferase 3; Flags: Precursor && -
novel_702	Zm00001eb191090	3.5	Q9FEF8.1 RecName: Full=Probable mediator of RNA polymerase II transcription subunit 36b; AltName: Full=Histone-glutamine methyltransferase; AltName: Full=SKP1-interacting partner 7; AltName: Full=rRNA 2'-O-methyltransferase fibrillarin 1 && PF01269:Fibrillarin
novel_702	Zm00001eb191110	3.5	Q8VZJ9.1 RecName: Full=Calmodulin-binding receptor-like cytoplasmic kinase 2 && PF00069:Protein kinase domain
novel_702	Zm00001eb195380	3.5	Q9LYE3.2 RecName: Full=Protein ANTI-SILENCING 1; AltName: Full=Protein INCREASE IN BONSAI METHYLATION 2; AltName: Full=Protein SHOOT GROWTH 1 && PF01426:BAH domain
novel_702	Zm00001eb196630	3.5	I1LCI8.1 RecName: Full=UDP-glycosyltransferase 79A6; AltName: Full=flavonol 3-O-glucoside (1->6) rhamnosyltransferase; Short=GmF3G6"Rt-a && PF00201:UDP-glucoronosyl and UDP-glucosyl transferase
novel_702	Zm00001eb197690	3.5	A2ZF66.1 RecName: Full=Probable glycosyltransferase 6 && PF05637:galactosyl transferase GMA12/MNN10 family
novel_702	Zm00001eb204470	3.5	Q9M8K5.1 RecName: Full=Heavy metal-associated isoprenylated plant protein 32; Short=AtHIP32; Flags: Precursor && PF00403:Heavy-metal-associated domain
novel_702	Zm00001eb204620	3.5	Q9M156.1 RecName: Full=UDP-glycosyltransferase 72B1; AltName: Full=Arbutin synthase; AltName: Full=Probable hydroquinone glucosyltransferase && PF00201:UDP-glucoronosyl and UDP-glucosyl transferase
novel_702	Zm00001eb209500	3.5	Q0E4J6.1 RecName: Full=Probable metal-nicotianamine transporter YSL8; AltName: Full=Protein YELLOW STRIPE LIKE 8; Short=OsYSL8 && PF03169:OPT oligopeptide transporter protein
novel_702	Zm00001eb212930	3	O22768.2 RecName: Full=Transcription factor UNE12; AltName: Full=Basic helix-loop-helix protein 59; Short=AtbHLH59; Short=bHLH 59; AltName: Full=Protein UNFERTILIZED EMBRYO SAC 12; AltName: Full=Transcription factor EN 93; AltName: Full=bHLH transcription factor bHLH059 && -
novel_702	Zm00001eb215310	3.5	Q84R49.1 RecName: Full=Endoglucanase 10; AltName: Full=Endo-1,4-beta glucanase 10; AltName: Full=OsGLU2 && PF00759:Glycosyl hydrolase family 9
novel_702	Zm00001eb216000	3.5	O07427.2 RecName: Full=Monoacylglycerol lipase; Short=MGL && PF12146:Serine aminopeptidase, S33
novel_702	Zm00001eb216210	3.5	Q43644.1 RecName: Full=NADH dehydrogenase [ubiquinone] iron-sulfur protein 1, mitochondrial; AltName: Full=76 kDa mitochondrial complex I subunit; AltName: Full=Complex I-76kD; Short=CI-76kD; AltName: Full=NADH-ubiquinone oxidoreductase 76 kDa subunit; Flags: Precursor && -
novel_702	Zm00001eb219690	3	Q10HL3.1 RecName: Full=Endoribonuclease Dicer homolog 2a; AltName: Full=Dicer-like protein 2a; Short=OsDCL2a && PF00270:DEAD/DEAH box helicase|PF03368:Dicer dimerisation domain|PF00636:Ribonuclease III domain|PF00035:Double-stranded RNA binding motif|PF00271:Helicase conserved C-terminal domain|PF02170:PAZ domain
novel_702	Zm00001eb221780	3.5	Q7XBH4.2 RecName: Full=Myb-related protein Myb4; AltName: Full=OsMyb4; AltName: Full=Transcription factor RLTR1 && PF00249:Myb-like DNA-binding domain
novel_702	Zm00001eb223580	3.5	Q8GRS2.1 RecName: Full=Protein TIFY 11c; Short=OsTIFY11c; AltName: Full=Jasmonate ZIM domain-containing protein 11; Short=OsJAZ11; AltName: Full=OsJAZ2 >A2XD79.1 RecName: Full=Protein TIFY 11c && PF06200:tify domain|PF09425:Divergent CCT motif
novel_702	Zm00001eb225650	3.5	F4KDA5.1 RecName: Full=Probable mitochondrial intermediate peptidase, mitochondrial; Flags: Precursor && PF01432:Peptidase family M3
novel_702	Zm00001eb226660	3.5	Q9LZD3.1 RecName: Full=Exocyst complex component EXO70A1; Short=AtExo70a1; AltName: Full=Exocyst subunit Exo70 family protein A1 && PF03081:Exo70 exocyst complex subunit
novel_702	Zm00001eb227450	3	Q8LDP4.2 RecName: Full=Peptidyl-prolyl cis-trans isomerase CYP19-4; Short=PPIase CYP19-4; AltName: Full=Cyclophilin of 19 kDa 4; AltName: Full=Cyclophilin-5; AltName: Full=Rotamase CYP19-4; Flags: Precursor && PF00160:Cyclophilin type peptidyl-prolyl cis-trans isomerase/CLD
novel_702	Zm00001eb227480	3.5	Q9LMR3.1 RecName: Full=Arogenate dehydrogenase 2, chloroplastic; AltName: Full=TyrAAT2; Flags: Precursor && PF02153:Prephenate dehydrogenase
novel_702	Zm00001eb228530	3.5	Q01401.2 RecName: Full=1,4-alpha-glucan-branching enzyme, chloroplastic/amyloplastic; AltName: Full=Q-enzyme; AltName: Full=Starch-branching enzyme; Flags: Precursor && PF00128:Alpha amylase, catalytic domain|PF02922:Carbohydrate-binding module 48 (Isoamylase N-terminal domain)|PF02806:Alpha amylase, C-terminal all-beta domain
novel_702	Zm00001eb229400	3	Q39117.1 RecName: Full=Trihelix transcription factor GT-2; AltName: Full=Trihelix DNA-binding protein GT-2 && PF13837:Myb/SANT-like DNA-binding domain
novel_702	Zm00001eb236930	3.5	Q9M3B0.1 RecName: Full=Probable pectinesterase/pectinesterase inhibitor 34; Includes: RecName: Full=Pectinesterase inhibitor 34; AltName: Full=Pectin methylesterase inhibitor 34; Includes: RecName: Full=Pectinesterase 34; Short=PE 34; AltName: Full=Pectin methylesterase 34; Short=AtPME34 && PF01095:Pectinesterase|PF04043:Plant invertase/pectin methylesterase inhibitor
novel_702	Zm00001eb238080	3	Q5ZJ85.1 RecName: Full=U4/U6 small nuclear ribonucleoprotein Prp3; AltName: Full=Pre-mRNA-splicing factor 3 && PF06544:Protein of unknown function (DUF1115)|PF08572:pre-mRNA processing factor 3 (PRP3)
novel_702	Zm00001eb239090	3.5	Q8LB08.2 RecName: Full=ADP,ATP carrier protein ER-ANT1; AltName: Full=ADP/ATP translocase ER-ANT1; AltName: Full=Endoplasmic reticulum-adenine nucleotide transporter 1; Short=ER-ANT1 && PF00153:Mitochondrial carrier protein
novel_702	Zm00001eb244100	3.5	Q9FH50.1 RecName: Full=APO protein 3, mitochondrial; Flags: Precursor && PF05634:APO RNA-binding
novel_702	Zm00001eb249220	2	Q05737.1 RecName: Full=GTP-binding protein YPTM2 && PF00071:Ras family
novel_702	Zm00001eb251100	3.5	Q7X9V2.1 RecName: Full=Protein PHOTOPERIOD-INDEPENDENT EARLY FLOWERING 1; AltName: Full=Independent early flowering 1 protein; AltName: Full=Protein CHROMATIN REMODELING 13; Short=AtCHR13 && PF07529:HSA|PF00271:Helicase conserved C-terminal domain|PF00176:SNF2 family N-terminal domain
novel_702	Zm00001eb255570	3	Q8LDD3.1 RecName: Full=Protein CURVATURE THYLAKOID 1D, chloroplastic; Flags: Precursor && PF14159:CAAD domains of cyanobacterial aminoacyl-tRNA synthetase
novel_702	Zm00001eb258730	3	P49690.3 RecName: Full=60S ribosomal protein L23; AltName: Full=Protein EMBRYO DEFECTIVE 2171 && PF00076:RNA recognition motif. (a.k.a. RRM, RBD, or RNP domain)|PF00238:Ribosomal protein L14p/L23e|PF11107:Fanconi anemia group F protein (FANCF)
novel_702	Zm00001eb259970	3.5	Q8LGD5.2 RecName: Full=Protein MKS1; AltName: Full=Protein MAP kinase 4 substrate 1; AltName: Full=VQ motif-containing protein 21; Short=AtVQ21 && PF05678:VQ motif
novel_702	Zm00001eb266370	3	Q4JL76.1 RecName: Full=Myb-related protein MYBAS2 && -
novel_702	Zm00001eb266650	3	Q6F357.1 RecName: Full=Phospholipase A1-II 7 >A2Y7R2.1 RecName: Full=Phospholipase A1-II 7 && PF01764:Lipase (class 3)
novel_702	Zm00001eb266850	3.5	Gamma-aminobutyrate transaminase POP2 mitochondrial
novel_702	Zm00001eb270230	3.2	P27061.1 RecName: Full=Acid phosphatase 1; AltName: Full=Apase-1(1); Flags: Precursor && PF03767:HAD superfamily, subfamily IIIB (Acid phosphatase)
novel_702	Zm00001eb280670	3.5	Q9FHQ1.1 RecName: Full=GDSL esterase/lipase At5g37690; AltName: Full=Extracellular lipase At5g37690; Flags: Precursor && -
novel_702	Zm00001eb283290	3.5	Q7GCM7.1 RecName: Full=Xylanase inhibitor protein 1; AltName: Full=Class III chitinase homolog a; AltName: Full=RIXI protein; Flags: Precursor && PF00704:Glycosyl hydrolases family 18
novel_702	Zm00001eb283380	3.5	PF13855:Leucine rich repeat|PF08263:Leucine rich repeat N-terminal domain
novel_702	Zm00001eb286290	3.5	PF08209:Sgf11 (transcriptional regulation protein)
novel_702	Zm00001eb289520	3.2	Q9LZM7.1 RecName: Full=PRA1 family protein A1; Short=AtPRA1.A1 && PF03208:PRA1 family protein
novel_702	Zm00001eb289760	3.5	Q9LUC5.1 RecName: Full=Cytochrome P450 72A15 && PF00225:Kinesin motor domain|PF00067:Cytochrome P450
novel_702	Zm00001eb295700	3	Q9LJG8.1 RecName: Full=Trihelix transcription factor ASIL2; AltName: Full=6B-interacting protein 1-like 2; AltName: Full=Trihelix DNA-binding protein ASIL2 && PF13837:Myb/SANT-like DNA-binding domain
novel_702	Zm00001eb299510	3.2	O49545.1 RecName: Full=Leucine-rich repeat receptor-like serine/threonine-protein kinase BAM1; AltName: Full=Protein BARELY ANY MERISTEM 1; Flags: Precursor && PF13855:Leucine rich repeat|PF00069:Protein kinase domain|PF08263:Leucine rich repeat N-terminal domain
novel_702	Zm00001eb299860	3	Q0D8N0.2 RecName: Full=DEAD-box ATP-dependent RNA helicase 53 && PF00270:DEAD/DEAH box helicase|PF00271:Helicase conserved C-terminal domain
novel_702	Zm00001eb300060	2.5	Q9C757.1 RecName: Full=Probable inositol transporter 2 && PF00083:Sugar (and other) transporter
novel_702	Zm00001eb301130	3.5	Q9C5E7.1 RecName: Full=Pumilio homolog 6, chloroplastic; Short=APUM-6; Short=AtPUM6; Flags: Precursor && -
novel_702	Zm00001eb312210	2.5	Q9SSJ8.1 RecName: Full=Putative 1-phosphatidylinositol-3-phosphate 5-kinase FAB1C; Short=Phosphatidylinositol 3-phosphate 5-kinase; AltName: Full=Phosphatidylinositol 3-phosphate 5-kinase type III; Short=PIPkin-III; Short=Type III PIP kinase; AltName: Full=Protein FORMS APLOID AND BINUCLEATE CELLS 1C && PF00118:TCP-1/cpn60 chaperonin family|PF01504:Phosphatidylinositol-4-phosphate 5-Kinase
novel_702	Zm00001eb316740	3.5	A3C057.2 RecName: Full=Squamosa promoter-binding-like protein 17 && PF03110:SBP domain
novel_702	Zm00001eb371890	3.5	Q9STT1.1 RecName: Full=U-box domain-containing protein 39; AltName: Full=Plant U-box protein 39 && PF04564:U-box domain
novel_702	Zm00001eb381580	3.5	P31691.1 RecName: Full=ADP,ATP carrier protein, mitochondrial; AltName: Full=ADP/ATP translocase; AltName: Full=Adenine nucleotide translocator; Short=ANT; Flags: Precursor && PF00153:Mitochondrial carrier protein
novel_704	Zm00001eb009140	3.2	A2XE31.1 RecName: Full=Two-component response regulator ORR21 && PF00072:Response regulator receiver domain|PF00249:Myb-like DNA-binding domain
novel_706	Zm00001eb095560	3.5	O04425.2 RecName: Full=Flowering time control protein FCA && PF00076:RNA recognition motif. (a.k.a. RRM, RBD, or RNP domain)|PF00397:WW domain
novel_706	Zm00001eb135130	3.5	B8A8D2.1 RecName: Full=Bifunctional nuclease 1 && PF02577:Bifunctional nuclease
novel_707	Zm00001eb039570	3.5	Q39152.1 RecName: Full=Fatty acyl-CoA reductase 1 && -
novel_71	Zm00001eb021850	3	Q9SJZ7.2 RecName: Full=Chaperone protein dnaJ A6, chloroplastic; Short=atDjA6; AltName: Full=Chaperone protein dnaJ A26; Short=AtDjA26; Flags: Precursor && PF00684:DnaJ central domain|PF01556:DnaJ C terminal domain
novel_71	Zm00001eb056260	3.5	Q9SW80.3 RecName: Full=BEL1-like homeodomain protein 2; Short=BEL1-like protein 2; AltName: Full=Protein SAWTOOTH 1 && PF07526:Associated with HOX|PF05920:Homeobox KN domain
novel_71	Zm00001eb124300	3	Q8LBP4.2 RecName: Full=Inner membrane protein ALBINO3, chloroplastic; Flags: Precursor && PF02096:60Kd inner membrane protein
novel_71	Zm00001eb178320	2.8	Q05001.1 RecName: Full=NADPH--cytochrome P450 reductase; Short=CPR; Short=P450R && PF00258:Flavodoxin|PF00175:Oxidoreductase NAD-binding domain|PF00667:FAD binding domain
novel_71	Zm00001eb209880	3	Q39117.1 RecName: Full=Trihelix transcription factor GT-2; AltName: Full=Trihelix DNA-binding protein GT-2 && PF13837:Myb/SANT-like DNA-binding domain
novel_71	Zm00001eb250930	3.5	Q9VR91.3 RecName: Full=Probable E3 ubiquitin-protein ligase HERC2; AltName: Full=HECT domain and RCC1-like domain-containing protein 2; AltName: Full=HECT-type E3 ubiquitin transferase HERC2 && PF00415:Regulator of chromosome condensation (RCC1) repeat|PF01363:FYVE zinc finger|PF13713:Transcription factor BRX N-terminal domain|PF08381:Transcription factor regulating root and shoot growth via Pin3
novel_711	Zm00001eb099820	3.5	O81078.1 RecName: Full=Glutamate receptor 2.9; AltName: Full=Ligand-gated ion channel 2.9; Flags: Precursor && PF00497:Bacterial extracellular solute-binding proteins, family 3|PF01094:Receptor family ligand binding region|PF00060:Ligand-gated ion channel
novel_714	Zm00001eb258830	3.5	Q9FL59.1 RecName: Full=FT-interacting protein 1 && PF00168:C2 domain|PF08372:Plant phosphoribosyltransferase C-terminal
novel_717	Zm00001eb002030	3.5	C0LGE4.1 RecName: Full=Probable LRR receptor-like serine/threonine-protein kinase At1g12460; Flags: Precursor && PF08263:Leucine rich repeat N-terminal domain|PF00069:Protein kinase domain|PF13855:Leucine rich repeat
novel_718	Zm00001eb152190	1.5	Q9URY7.1 RecName: Full=Putative formamidase C869.04; AltName: Full=Formamide amidohydrolase && PF03069:Acetamidase/Formamidase family
novel_724	Zm00001eb123870	2.5	Q9FG13.1 RecName: Full=Probable carboxylesterase 15; AltName: Full=AtCXE15 && -
novel_724	Zm00001eb174060	3.5	P82413.2 RecName: Full=50S ribosomal protein L19, chloroplastic; AltName: Full=CL19; Flags: Precursor && PF01245:Ribosomal protein L19
novel_725	Zm00001eb240340	3	Q9FLT4.2 RecName: Full=ABC transporter A family member 10; Short=ABC transporter ABCA.10; Short=AtABCA10; AltName: Full=ABC2 homolog 14 && PF12698:ABC-2 family transporter protein|PF00005:ABC transporter
novel_726	Zm00001eb057160	3.5	B3H615.1 RecName: Full=PHD finger protein ING2; AltName: Full=Protein INHIBITOR OF GROWTH 2; Short=Protein AtING2 && PF00628:PHD-finger|PF12998:Inhibitor of growth proteins N-terminal histone-binding
novel_726	Zm00001eb140490	3.5	O80842.2 RecName: Full=Cell division protein FtsY homolog, chloroplastic; AltName: Full=Chloroplast SRP receptor homolog, alpha subunit CpFtsY; AltName: Full=Fused signal recognition particle receptor; Flags: Precursor && PF02881:SRP54-type protein, helical bundle domain|PF00448:SRP54-type protein, GTPase domain
novel_729	Zm00001eb094710	3	B6U361.1 RecName: Full=CASP-like protein 1D1; Short=ZmCASPL1D1 && PF04535:Domain of unknown function (DUF588)
novel_729	Zm00001eb204210	2.5	Q6EN45.1 RecName: Full=Probable protein phosphatase 2C 13; Short=OsPP2C13 && PF00481:Protein phosphatase 2C
novel_729	Zm00001eb210800	3.5	Q8GYN5.1 RecName: Full=RPM1-interacting protein 4 && PF05627:Cleavage site for pathogenic type III effector avirulence factor Avr
novel_730	Zm00001eb092070	3.2	Q10AZ4.1 RecName: Full=Actin-3 >A2XNS1.2 RecName: Full=Actin-3 && PF00022:Actin
novel_730	Zm00001eb094520	3.5	Q8GY23.3 RecName: Full=E3 ubiquitin-protein ligase UPL1; Short=Ubiquitin-protein ligase 1; AltName: Full=HECT-type E3 ubiquitin transferase UPL1 && PF00627:UBA/TS-N domain|PF14377:Domain of unknown function (DUF4414)|PF06012:Domain of Unknown Function (DUF908)|PF06025:Domain of Unknown Function (DUF913)|PF00632:HECT-domain (ubiquitin-transferase)
novel_730	Zm00001eb128760	3.2	Q9FDW1.1 RecName: Full=Transcription factor MYB44; AltName: Full=Myb-related protein 44; Short=AtMYB44; AltName: Full=Myb-related protein R1; Short=AtMYBR1 && PF00249:Myb-like DNA-binding domain
novel_730	Zm00001eb138420	3	Q7XA40.2 RecName: Full=Putative disease resistance protein RGA3; AltName: Full=Blight resistance protein B149; AltName: Full=RGA1-blb && PF00931:NB-ARC domain
novel_730	Zm00001eb233300	3.5	B9F3B6.1 RecName: Full=Succinate-semialdehyde dehydrogenase, mitochondrial; AltName: Full=Aldehyde dehydrogenase family 5 member F1; AltName: Full=NAD(+)-dependent succinic semialdehyde dehydrogenase; Flags: Precursor && PF00171:Aldehyde dehydrogenase family
novel_730	Zm00001eb246370	3.5	Q43247.1 RecName: Full=Glyceraldehyde-3-phosphate dehydrogenase 3, cytosolic && PF02800:Glyceraldehyde 3-phosphate dehydrogenase, C-terminal domain|PF00044:Glyceraldehyde 3-phosphate dehydrogenase, NAD binding domain
novel_730	Zm00001eb309530	3.2	Q9FX68.1 RecName: Full=Zinc finger protein WIP6; AltName: Full=Protein DEFECTIVELY ORGANIZED TRIBUTARIES 5; AltName: Full=WIP-domain protein 6; Short=AtWIP6 && -
novel_732	Zm00001eb069130	3	O80678.1 RecName: Full=UBP1-associated protein 2B && PF00076:RNA recognition motif. (a.k.a. RRM, RBD, or RNP domain)|PF14259:RNA recognition motif (a.k.a. RRM, RBD, or RNP domain)
novel_732	Zm00001eb076570	3	Q67Z52.1 RecName: Full=Tubulin-folding cofactor B; Short=AtTFCB; AltName: Full=Protein EMBRYO DEFECTIVE 2804 && PF01302:CAP-Gly domain|PF14560:Ubiquitin-like domain
novel_732	Zm00001eb076950	3.5	Q9FGP9.1 RecName: Full=Protein RETICULATA-RELATED 1, chloroplastic; Flags: Precursor && PF11891:Domain of unknown function (DUF3411)
novel_732	Zm00001eb105820	3.5	O64477.1 RecName: Full=G-type lectin S-receptor-like serine/threonine-protein kinase At2g19130; Flags: Precursor && PF00069:Protein kinase domain|PF08276:PAN-like domain|PF01453:D-mannose binding lectin
novel_732	Zm00001eb125330	3.5	Q7G1L2.2 RecName: Full=Ethylene-responsive transcription factor RAP2-6; AltName: Full=Protein RELATED TO APETALA2 6 && PF00847:AP2 domain
novel_732	Zm00001eb131600	2.5	Q9SRY4.1 RecName: Full=Protein LOW PSII ACCUMULATION 1, chloroplastic; Flags: Precursor && PF13414:TPR repeat|PF11998:Protein of unknown function (DUF3493)
novel_732	Zm00001eb173480	3.5	F4JRP8.1 RecName: Full=Protein STICHEL-like 2 && PF13177:DNA polymerase III, delta subunit
novel_732	Zm00001eb176350	3.5	Q9M5P8.1 RecName: Full=Alpha-soluble NSF attachment protein; Short=Alpha-SNAP; AltName: Full=N-ethylmaleimide-sensitive factor attachment protein alpha && PF14938:Soluble NSF attachment protein, SNAP
novel_732	Zm00001eb178890	3	O80738.1 RecName: Full=Probable alpha,alpha-trehalose-phosphate synthase [UDP-forming] 10; AltName: Full=Trehalose-6-phosphate synthase 10; Short=AtTPS10 && PF02358:Trehalose-phosphatase|PF00982:Glycosyltransferase family 20
novel_732	Zm00001eb179170	3	Q9LDD8.1 RecName: Full=Methylcrotonoyl-CoA carboxylase beta chain, mitochondrial; Short=MCCase subunit beta; AltName: Full=3-methylcrotonyl-CoA carboxylase 2; AltName: Full=3-methylcrotonyl-CoA:carbon dioxide ligase subunit beta; Flags: Precursor && PF01039:Carboxyl transferase domain
novel_732	Zm00001eb195970	3.5	PF04117:Mpv17 / PMP22 family
novel_732	Zm00001eb199540	3	Q8W206.2 RecName: Full=COP9 signalosome complex subunit 6a; Short=AtCSN6a; Short=Signalosome subunit 6a && PF01398:JAB1/Mov34/MPN/PAD-1 ubiquitin protease|PF13012:Maintenance of mitochondrial structure and function
novel_732	Zm00001eb216480	3.5	Q8S9K3.2 RecName: Full=Zinc finger protein VAR3, chloroplastic; AltName: Full=Protein VARIEGATED 3; Flags: Precursor && PF00641:Zn-finger in Ran binding protein and others
novel_732	Zm00001eb231420	3.2	Q0E474.2 RecName: Full=Cyclin-T1-1; Short=CycT1;1 && PF00134:Cyclin, N-terminal domain
novel_732	Zm00001eb283760	3.2	Q9LW85.2 RecName: Full=MAR-binding filament-like protein 1 && -
novel_732	Zm00001eb345280	2.5	Q10251.1 RecName: Full=Eukaryotic translation initiation factor 5B; Short=eIF-5B; AltName: Full=Translation initiation factor IF-2 && PF00009:Elongation factor Tu GTP binding domain|PF03144:Elongation factor Tu domain 2|PF11987:Translation-initiation factor 2
novel_735	Zm00001eb005950	3.5	O64843.1 RecName: Full=Polyadenylate-binding protein-interacting protein 7; Short=PABP-interacting protein 7; Short=Poly(A)-binding protein-interacting protein 7; AltName: Full=PAM2-containing protein CID7; AltName: Full=Protein CTC-INTERACTING DOMAIN 7 && -
novel_736	Zm00001eb198140	3.2	P47917.1 RecName: Full=O-methyltransferase ZRP4; Short=OMT && PF00891:O-methyltransferase|PF08100:Dimerisation domain
novel_736	Zm00001eb198150	2.5	P47917.1 RecName: Full=O-methyltransferase ZRP4; Short=OMT && PF08100:Dimerisation domain|PF00891:O-methyltransferase
novel_736	Zm00001eb228790	3	Q7XA39.1 RecName: Full=Putative disease resistance protein RGA4; AltName: Full=RGA4-blb && PF00931:NB-ARC domain
novel_738	Zm00001eb144440	3.2	Q8LBZ4.1 RecName: Full=OTU domain-containing protein At3g57810 && PF02338:OTU-like cysteine protease
novel_738	Zm00001eb176750	3.5	Q6ZCX3.2 RecName: Full=Formin-like protein 6; AltName: Full=OsFH6 && PF10409:C2 domain of PTEN tumour-suppressor protein|PF02181:Formin Homology 2 Domain
novel_738	Zm00001eb228170	3.5	Q8VY76.1 RecName: Full=Basic leucine zipper 19; Short=AtbZIP19; Short=bZIP protein 19 && PF07716:Basic region leucine zipper
novel_738	Zm00001eb230060	3	Q7XP59.1 RecName: Full=Glutamate receptor 3.1; AltName: Full=Ligand-gated ion channel 3.1; Flags: Precursor && PF00060:Ligand-gated ion channel|PF00497:Bacterial extracellular solute-binding proteins, family 3|PF01094:Receptor family ligand binding region
novel_739	Zm00001eb020100	3	Q9ZNR0.1 RecName: Full=Cytochrome P450 78A6; AltName: Full=Protein ENHANCER OF DA1-1 && PF00067:Cytochrome P450
novel_739	Zm00001eb036940	3.2	Q6Z1G7.1 RecName: Full=Pyruvate dehydrogenase E1 component subunit beta-1, mitochondrial; Short=PDHE1-B; Flags: Precursor && PF02779:Transketolase, pyrimidine binding domain|PF02780:Transketolase, C-terminal domain
novel_739	Zm00001eb045960	3.5	B5WWZ8.1 RecName: Full=Long-chain-alcohol oxidase FAO1; AltName: Full=Long-chain fatty alcohol oxidase 1 && PF05199:GMC oxidoreductase|PF00732:GMC oxidoreductase
novel_739	Zm00001eb100010	3	O65695.1 RecName: Full=Auxin-responsive protein SAUR50; AltName: Full=Protein SMALL AUXIN UP RNA 50 && PF02519:Auxin responsive protein
novel_739	Zm00001eb124910	3.2	PF13947:Wall-associated receptor kinase galacturonan-binding|PF14380:Wall-associated receptor kinase C-terminal
novel_739	Zm00001eb158250	3.5	Q9FJ72.1 RecName: Full=Probable long-chain-alcohol O-fatty-acyltransferase 1; AltName: Full=Wax synthase 1 && PF13813:Membrane bound O-acyl transferase family
novel_739	Zm00001eb158790	3	Q9FFN2.2 RecName: Full=Probable glycosyltransferase At5g03795 && PF03016:Exostosin family
novel_739	Zm00001eb162130	2.5	Q5ZDJ6.2 RecName: Full=Zinc finger CCCH domain-containing protein 8; Short=OsC3H8 && PF00642:Zinc finger C-x8-C-x5-C-x3-H type (and similar)
novel_739	Zm00001eb165860	2.5	Q8W0Y9.1 RecName: Full=Kinesin-like protein KIN-14U && PF00225:Kinesin motor domain
novel_739	Zm00001eb189870	3.2	Q9LV21.1 RecName: Full=T-complex protein 1 subunit delta; Short=TCP-1-delta; AltName: Full=CCT-delta; AltName: Full=Chaperonin CCT4 && PF00118:TCP-1/cpn60 chaperonin family
novel_739	Zm00001eb196410	2.5	Q8LDQ4.2 RecName: Full=PP2A regulatory subunit TAP46; AltName: Full=2A phosphatase-associated protein of 46 kDa && PF04177:TAP42-like family
novel_739	Zm00001eb205110	2.5	B9DFU2.1 RecName: Full=Cytochrome P450 711A1; AltName: Full=Protein MORE AXILLARY BRANCHES 1 && PF00067:Cytochrome P450
novel_739	Zm00001eb250660	2.5	Q6EPN8.1 RecName: Full=CAAX prenyl protease 1 homolog; AltName: Full=Farnesylated proteins-converting enzyme 1; Short=FACE-1; AltName: Full=Prenyl protein-specific endoprotease 1; AltName: Full=Zinc metalloproteinase Ste24 homolog && -
novel_739	Zm00001eb251190	2.5	Q9C5C4.1 RecName: Full=Acetylornithine deacetylase; AltName: Full=N-acetylornithinase; Short=AO; Short=Acetylornithinase; Short=NAO && PF01546:Peptidase family M20/M25/M40|PF07687:Peptidase dimerisation domain
novel_739	Zm00001eb289500	2.5	O04226.2 RecName: Full=Delta-1-pyrroline-5-carboxylate synthase; Short=P5CS; Includes: RecName: Full=Glutamate 5-kinase; Short=GK; AltName: Full=Gamma-glutamyl kinase; Includes: RecName: Full=Gamma-glutamyl phosphate reductase; Short=GPR; AltName: Full=Glutamate-5-semialdehyde dehydrogenase; AltName: Full=Glutamyl-gamma-semialdehyde dehydrogenase && PF00171:Aldehyde dehydrogenase family|PF00696:A…
novel_739	Zm00001eb326410	3.5	Q67ZB3.1 RecName: Full=FRIGIDA-like protein 3 && PF07899:Frigida-like protein
novel_742	Zm00001eb009160	3.5	Q94AH8.2 RecName: Full=Alpha,alpha-trehalose-phosphate synthase [UDP-forming] 6; AltName: Full=Trehalose-6-phosphate synthase 6; Short=AtTPS6 && PF00982:Glycosyltransferase family 20|PF02358:Trehalose-phosphatase
novel_744	Zm00001eb044560	3.5	F4JGZ1.1 RecName: Full=Mediator of RNA polymerase II transcription subunit 16; AltName: Full=Protein SENSITIVE TO FREEZING 6 && -
novel_747	Zm00001eb246750	3.5	Q4LDF9.1 RecName: Full=Outer envelope pore protein 37, chloroplastic; AltName: Full=Chloroplastic outer envelope pore protein of 37 kDa; Short=PsOEP37; Flags: Precursor && -
novel_75	Zm00001eb045680	3	Q93VV9.1 RecName: Full=Mitochondrial import inner membrane translocase subunit PAM16 like 2; Short=AtPAM16; Short=AtPAM16L2; AltName: Full=Presequence translocated-associated motor subunit PAM16; AltName: Full=Protein MUTANT SNC1-ENHANCING 5; AltName: Full=Protein THAXTOMIN A RESISTANT 1; Flags: Precursor && -
novel_75	Zm00001eb247150	3.5	Q2R2D5.1 RecName: Full=Receptor kinase-like protein Xa21; Contains: RecName: Full=Receptor kinase-like protein Xa21, processed; Flags: Precursor && PF00069:Protein kinase domain
novel_75	Zm00001eb294690	3.2	Q944H0.2 RecName: Full=Phosphomethylethanolamine N-methyltransferase; Short=AtPMEAMT; AltName: Full=Phosphoethanolamine N-methyltransferase 2 && PF08241:Methyltransferase domain|PF13489:Methyltransferase domain
novel_751	Zm00001eb106360	3.2	Q0J716.1 RecName: Full=Villin-5 && PF00626:Gelsolin repeat|PF02209:Villin headpiece domain
novel_754	Zm00001eb051160	3.2	Q38956.1 RecName: Full=Protein DETOXIFICATION 29; Short=AtDTX29; AltName: Full=Multidrug and toxic compound extrusion protein 29; Short=MATE protein 29 && PF01554:MatE
novel_755	Zm00001eb018980	3.5	Q9S7L9.1 RecName: Full=Cytochrome c oxidase subunit 6b-1; Short=AtCOX6b-1 && PF02297:Cytochrome oxidase c subunit VIb
novel_755	Zm00001eb054650	3.5	Q53RK8.1 RecName: Full=DEAD-box ATP-dependent RNA helicase 21 && PF00271:Helicase conserved C-terminal domain|PF00270:DEAD/DEAH box helicase
novel_755	Zm00001eb085270	2	Q7XRV0.2 RecName: Full=RecQ-mediated genome instability protein 1; AltName: Full=BLM-associated protein of 75 kDa homolog; Short=BLAP75 && PF16099:Recq-mediated genome instability protein 1, C-terminal OB-fold|PF08585:RecQ mediated genome instability protein
novel_755	Zm00001eb156030	2.8	O80939.1 RecName: Full=L-type lectin-domain containing receptor kinase IV.1; Short=Arabidopsis thaliana lectin-receptor kinase e; Short=AthlecRK-e; Short=LecRK-IV.1; AltName: Full=Lectin Receptor Kinase 1; Flags: Precursor && PF07714:Protein tyrosine kinase|PF00139:Legume lectin domain
novel_755	Zm00001eb186710	3.2	Q9SHC8.1 RecName: Full=Vesicle-associated protein 1-2; AltName: Full=Plant VAP homolog 12; Short=AtPVA12; AltName: Full=VAMP-associated protein 1-2; Contains: RecName: Full=Vesicle-associated protein 1-2, N-terminally processed && PF00635:MSP (Major sperm protein) domain
novel_755	Zm00001eb216520	3.5	Q53RK8.1 RecName: Full=DEAD-box ATP-dependent RNA helicase 21 && PF00271:Helicase conserved C-terminal domain|PF00270:DEAD/DEAH box helicase
novel_758	Zm00001eb139130	1.5	Q0INM3.1 RecName: Full=Beta-galactosidase 15; Short=Lactase 15; Flags: Precursor && PF02140:Galactose binding lectin domain|PF01301:Glycosyl hydrolases family 35
novel_76	Zm00001eb079080	2.2	Q9XGC9.1 RecName: Full=DNA mismatch repair protein MSH2; AltName: Full=MUS1 && PF00005:ABC transporter|PF05192:MutS domain III|PF01624:MutS domain I|PF05188:MutS domain II
novel_76	Zm00001eb207920	3.5	Q5D869.1 RecName: Full=DNA-directed RNA polymerase V subunit 1; AltName: Full=DNA-directed RNA polymerase D subunit 1b; Short=AtNRPD1b; Short=Nuclear RNA polymerase D 1b; AltName: Full=DNA-directed RNA polymerase E subunit 1; Short=Nuclear RNA polymerase E 1; AltName: Full=Protein DEFECTIVE IN MERISTEM SILENCING 5; AltName: Full=Protein DEFECTIVE IN RNA-DIRECTED DNA METHYLATION 3; AltName: Full=P…
novel_76	Zm00001eb236510	3.5	O22806.2 RecName: Full=Mitotic spindle checkpoint protein BUBR1; AltName: Full=BUB1-related protein 1 && PF08311:Mad3/BUB1 homology region 1
novel_76	Zm00001eb293560	3.5	Q9ZQP1.2 RecName: Full=Putative dual specificity protein phosphatase DSP8 && PF00782:Dual specificity phosphatase, catalytic domain
novel_76	Zm00001eb294660	3.2	Q9SS44.1 RecName: Full=Transcription initiation factor IIB-2; AltName: Full=General transcription factor TFIIB-2; Short=AtTFIIB2 && PF00382:Transcription factor TFIIB repeat
novel_76	Zm00001eb313010	3	Q8H1D3.1 RecName: Full=BTB/POZ domain-containing protein NPY1; AltName: Full=Protein ENHANCER OF PINOID; AltName: Full=Protein MACCHI-BOU 4; AltName: Full=Protein NAKED PINS IN YUC MUTANTS 1 && PF03000:NPH3 family
novel_761	Zm00001eb046990	3.5	P42749.2 RecName: Full=Ubiquitin-conjugating enzyme E2 5; AltName: Full=E2 ubiquitin-conjugating enzyme 5; AltName: Full=Ubiquitin carrier protein 5; AltName: Full=Ubiquitin-conjugating enzyme E2-21 kDa 2; AltName: Full=Ubiquitin-protein ligase 5 && PF00179:Ubiquitin-conjugating enzyme
novel_762	Zm00001eb033910	3.2	Q9XE33.1 RecName: Full=Nuclear transcription factor Y subunit C-6; Short=OsNF-YC6; AltName: Full=Transcriptional activator HAP5D; Short=OsHAP5D && PF00808:Histone-like transcription factor (CBF/NF-Y) and archaeal histone
novel_77	Zm00001eb294690	2.2	Q944H0.2 RecName: Full=Phosphomethylethanolamine N-methyltransferase; Short=AtPMEAMT; AltName: Full=Phosphoethanolamine N-methyltransferase 2 && PF08241:Methyltransferase domain|PF13489:Methyltransferase domain
novel_771	Zm00001eb193840	3.5	O80653.1 RecName: Full=SNW/SKI-interacting protein; Short=AtSKIP; AltName: Full=Protein EARLY FLOWERING AND INSENSITIVE TO PHOTOPERIOD 1; AltName: Full=SNW domain-containing protein && PF02731:SKIP/SNW domain
novel_771	Zm00001eb209820	3.5	Q9FGJ6.1 RecName: Full=RING-H2 finger protein ATL79; AltName: Full=RING-type E3 ubiquitin transferase ATL79; Flags: Precursor && PF13639:Ring finger domain
novel_771	Zm00001eb245220	2	Q86A88.1 RecName: Full=Dynein light chain, cytoplasmic; AltName: Full=Dynein light chain LC8-type 2 && PF01221:Dynein light chain type 1
novel_779	Zm00001eb265810	3	Q8VYA5.1 RecName: Full=Serine/arginine-rich splicing factor RS2Z33; AltName: Full=RS-containing zinc finger protein 33; Short=At-RS2Z33; Short=At-RSZ33; Short=AtRSZ33 && PF00076:RNA recognition motif. (a.k.a. RRM, RBD, or RNP domain)
novel_783	Zm00001eb023140	2.2	Q940Y1.1 RecName: Full=Oxysterol-binding protein-related protein 2A; AltName: Full=OSBP-related protein 2A && PF15413:Pleckstrin homology domain|PF01237:Oxysterol-binding protein
novel_786	Zm00001eb041090	3.5	Q55G87.1 RecName: Full=Calcineurin subunit B type 1; AltName: Full=Calcineurin regulatory subunit 1; AltName: Full=Protein phosphatase 2B regulatory subunit 1 && PF13499:EF-hand domain pair
novel_788	Zm00001eb209850	3.5	Q9FGK8.1 RecName: Full=Protein transport protein SEC16B homolog; AltName: Full=Protein MAIGO 5 homolog && PF12931:Sec23-binding domain of Sec16|PF12932:Vesicle coat trafficking protein Sec16 mid-region
novel_788	Zm00001eb251390	3.5	Q9C616.1 RecName: Full=Probable transcription factor KAN2; AltName: Full=Protein KANADI 2 && PF00249:Myb-like DNA-binding domain
novel_788	Zm00001eb251390	2.8	Q9C616.1 RecName: Full=Probable transcription factor KAN2; AltName: Full=Protein KANADI 2 && PF00249:Myb-like DNA-binding domain
novel_788	Zm00001eb294470	3	Q9P6R0.2 RecName: Full=Transcription factor IIIB 60 kDa subunit; Short=TFIIIB; AltName: Full=B-related factor 1; Short=BRF-1; AltName: Full=TFIIB-related factor && PF00382:Transcription factor TFIIB repeat|PF07741:Brf1-like TBP-binding domain
novel_789	Zm00001eb270930	3	Q9SYM2.2 RecName: Full=B-box zinc finger protein 22; AltName: Full=Protein DOUBLE B-BOX 3; AltName: Full=Protein LIGHT-REGULATED ZINC FINGER PROTEIN 1; AltName: Full=Protein SALT TOLERANCE HOMOLOG 3 && PF00643:B-box zinc finger
novel_79	Zm00001eb067720	3.5	Q9M8D3.3 RecName: Full=Probable phosphoribosylformylglycinamidine synthase, chloroplastic/mitochondrial; Short=FGAM synthase; Short=FGAMS; AltName: Full=Formylglycinamide ribonucleotide amidotransferase; Short=FGAR amidotransferase; Short=FGAR-AT; AltName: Full=Formylglycinamide ribotide amidotransferase; Flags: Precursor && PF02769:AIR synthase related protein, C-terminal domain|PF13507:CobB/Cob…
novel_793	Zm00001eb272710	3.5	Q5Z9J0.2 RecName: Full=Mitogen-activated protein kinase 12; Short=MAP kinase 12; AltName: Full=Blast- and wound-induced MAP kinase 1; AltName: Full=MAP kinase 1; AltName: Full=OsBWMK1; AltName: Full=OsMAPK1 && PF00069:Protein kinase domain
novel_795	Zm00001eb177830	3.2	Q9LZM4.1 RecName: Full=Wall-associated receptor kinase-like 20; Flags: Precursor && PF00069:Protein kinase domain|PF13947:Wall-associated receptor kinase galacturonan-binding
novel_795	Zm00001eb205500	3.5	Q9C5U3.1 RecName: Full=26S protease regulatory subunit 8 homolog A; AltName: Full=26S proteasome AAA-ATPase subunit RPT6a; AltName: Full=26S proteasome subunit 8 homolog A; AltName: Full=Regulatory particle triple-A ATPase subunit 6a && PF00004:ATPase family associated with various cellular activities (AAA)
novel_799	Zm00001eb054910	3.5	Q0J3D9.1 RecName: Full=Coatomer subunit alpha-3; AltName: Full=Alpha-coat protein 3; Short=Alpha-COP 3 && PF04053:Coatomer WD associated region|PF06957:Coatomer (COPI) alpha subunit C-terminus|PF00400:WD domain, G-beta repeat
novel_799	Zm00001eb288770	3.5	Q60EH4.1 RecName: Full=Coronatine-insensitive protein homolog 1b; Short=OsCOI1b; AltName: Full=COI1 protein homolog; Short=OsCOI1H && PF12937:F-box-like
novel_800	Zm00001eb035760	3.5	Q9SN39.1 RecName: Full=Pentatricopeptide repeat-containing protein DOT4, chloroplastic; AltName: Full=Protein DEFECTIVELY ORGANIZED TRIBUTARIES 4; AltName: Full=Protein FLAVODENTATA; Flags: Precursor && PF01535:PPR repeat|PF13041:PPR repeat family|PF14432:DYW family of nucleic acid deaminases
novel_800	Zm00001eb134800	3	Q2QM69.2 RecName: Full=2-methyl-6-phytyl-1,4-hydroquinone methyltransferase 2, chloroplastic; AltName: Full=37 kDa inner envelope membrane protein; Short=E37; AltName: Full=MPBQ/MSBQ methyltransferase; AltName: Full=Protein VTE3 homolog; Flags: Precursor && PF12854:PPR repeat|PF13041:PPR repeat family
novel_801	Zm00001eb013950	3.2	Q10MQ0.1 RecName: Full=Probable xyloglucan 6-xylosyltransferase 1; Short=OsXXT1; AltName: Full=Proteinn SHORT ROOT HAIR 2 >A2XFP3.2 RecName: Full=Probable xyloglucan 6-xylosyltransferase 1 && PF05637:galactosyl transferase GMA12/MNN10 family
novel_801	Zm00001eb185910	3.2	Q10MQ0.1 RecName: Full=Probable xyloglucan 6-xylosyltransferase 1; Short=OsXXT1; AltName: Full=Proteinn SHORT ROOT HAIR 2 >A2XFP3.2 RecName: Full=Probable xyloglucan 6-xylosyltransferase 1 && PF05637:galactosyl transferase GMA12/MNN10 family
novel_804	Zm00001eb273750	3.5	A2WW87.1 RecName: Full=Transcription factor GAMYB; AltName: Full=OsGAMyb && PF13921:Myb-like DNA-binding domain
novel_805	Zm00001eb054250	3.5	Q75I94.1 RecName: Full=Beta-glucosidase 8; Short=Os3bglu8; Flags: Precursor && PF00232:Glycosyl hydrolase family 1
novel_806	Zm00001eb301070	3.5	F4IXE7.1 RecName: Full=Increased DNA methylation 1; AltName: Full=Histone H3 acetyltransferase IDM1; AltName: Full=Protein ROS4; AltName: Full=Repressor of silencing 4 && PF00628:PHD-finger|PF16135:TPL-binding domain in jasmonate signalling
novel_810	Zm00001eb171000	3.5	Q93Z08.2 RecName: Full=Glucan endo-1,3-beta-glucosidase 6; AltName: Full=(1->3)-beta-glucan endohydrolase 6; Short=(1->3)-beta-glucanase 6; AltName: Full=Beta-1,3-endoglucanase 6; Short=Beta-1,3-glucanase 6; Flags: Precursor && PF07983:X8 domain|PF00332:Glycosyl hydrolases family 17
novel_812	Zm00001eb150180	3.5	Q9LSU0.1 RecName: Full=Proteasome subunit alpha type-3; AltName: Full=20S proteasome alpha subunit G; AltName: Full=20S proteasome subunit alpha-7 && PF00227:Proteasome subunit|PF10584:Proteasome subunit A N-terminal signature
novel_817	Zm00001eb066600	3.5	PF11955:Plant organelle RNA recognition domain
novel_817	Zm00001eb076570	2.5	Q67Z52.1 RecName: Full=Tubulin-folding cofactor B; Short=AtTFCB; AltName: Full=Protein EMBRYO DEFECTIVE 2804 && PF01302:CAP-Gly domain|PF14560:Ubiquitin-like domain
novel_817	Zm00001eb076690	3.5	Q7XKI5.2 RecName: Full=Probable aquaporin TIP3-2; AltName: Full=Tonoplast intrinsic protein 3-2; Short=OsTIP3;2 && PF00230:Major intrinsic protein
novel_817	Zm00001eb105820	2	O64477.1 RecName: Full=G-type lectin S-receptor-like serine/threonine-protein kinase At2g19130; Flags: Precursor && PF00069:Protein kinase domain|PF08276:PAN-like domain|PF01453:D-mannose binding lectin
novel_817	Zm00001eb139980	1.5	Q9ZUX7.2 RecName: Full=tRNA dimethylallyltransferase 2; AltName: Full=Isopentenyl-diphosphate: tRNA isopentenyltransferase 2; Short=AtIPT2; Short=IPP transferase 2; Short=IPPT 2 && PF01715:IPP transferase
novel_817	Zm00001eb166550	3.5	Q9SZJ2.1 RecName: Full=Glycine-rich domain-containing protein 2; Short=AtGRDP2 && PF07173:Protein of unknown function (DUF1399)
novel_817	Zm00001eb178890	2.8	O80738.1 RecName: Full=Probable alpha,alpha-trehalose-phosphate synthase [UDP-forming] 10; AltName: Full=Trehalose-6-phosphate synthase 10; Short=AtTPS10 && PF02358:Trehalose-phosphatase|PF00982:Glycosyltransferase family 20
novel_817	Zm00001eb182590	3.5	Q6NLG3.1 RecName: Full=Probable nucleoside diphosphate kinase 5; AltName: Full=Nucleoside diphosphate kinase V && PF00334:Nucleoside diphosphate kinase
novel_817	Zm00001eb258930	3.5	Q9SJW6.1 RecName: Full=Actin-related protein 2/3 complex subunit 1B; AltName: Full=Actin-related protein C1; AltName: Full=Actin-related protein C1B; AltName: Full=Arp2/3 complex 41 kDa subunit; AltName: Full=p41-ARC && PF04827:Plant transposon protein
novel_820	Zm00001eb032940	3	Q9SGP2.1 RecName: Full=Receptor-like protein kinase HSL1; AltName: Full=Protein HAESA-LIKE1; Flags: Precursor && PF13855:Leucine rich repeat|PF00069:Protein kinase domain
novel_820	Zm00001eb036630	3.2	Q9XJ61.1 RecName: Full=MADS-box transcription factor 51; Short=OsMADS51; AltName: Full=OsMADS65 && PF00319:SRF-type transcription factor (DNA-binding and dimerisation domain)
novel_820	Zm00001eb134240	3	Q9SGP2.1 RecName: Full=Receptor-like protein kinase HSL1; AltName: Full=Protein HAESA-LIKE1; Flags: Precursor && PF13855:Leucine rich repeat|PF00069:Protein kinase domain
novel_820	Zm00001eb282790	3	Q940B0.1 RecName: Full=60S ribosomal protein L18-3 && -
novel_820	Zm00001eb346100	3.5	Q940B0.1 RecName: Full=60S ribosomal protein L18-3 && -
novel_820	Zm00001eb389110	3.5	RNA-dependent RNA polymerase
novel_820	Zm00001eb389140	3.5	Q8LHH9.1 RecName: Full=Probable RNA-dependent RNA polymerase SHL2; AltName: Full=Protein SHOOTLESS 2 && PF05183:RNA dependent RNA polymerase
novel_821	Zm00001eb055310	3.5	Q9LVJ0.1 RecName: Full=UV-B-induced protein At3g17800, chloroplastic; Flags: Precursor && PF05542:Protein of unknown function (DUF760)
novel_825	Zm00001eb143990	3.2	PF02536:mTERF
novel_825	Zm00001eb202350	3	Q7XA40.2 RecName: Full=Putative disease resistance protein RGA3; AltName: Full=Blight resistance protein B149; AltName: Full=RGA1-blb && PF14299:Phloem protein 2|PF00931:NB-ARC domain
novel_825	Zm00001eb220140	3.5	Q01899.1 RecName: Full=Heat shock 70 kDa protein, mitochondrial; Flags: Precursor && PF00012:Hsp70 protein|PF10712:NAD-specific glutamate dehydrogenase
novel_825	Zm00001eb232100	2	Q2R712.1 RecName: Full=Achilleol B synthase && PF13249:Squalene-hopene cyclase N-terminal domain|PF13243:Squalene-hopene cyclase C-terminal domain
novel_825	Zm00001eb253090	3	F4JRE0.1 RecName: Full=Transmembrane 9 superfamily member 12; AltName: Full=Endomembrane protein 7; AltName: Full=Transmembrane nine protein 12; Short=AtTMN12; Flags: Precursor && PF02990:Endomembrane protein 70
novel_825	Zm00001eb268800	2.2	Q3E6Q1.1 RecName: Full=Pentatricopeptide repeat-containing protein At1g11290, chloroplastic; AltName: Full=Protein CHLORORESPIRATORY REDUCTION 22; Flags: Precursor && PF14432:DYW family of nucleic acid deaminases|PF13041:PPR repeat family|PF01535:PPR repeat|PF02362:B3 DNA binding domain
novel_825	Zm00001eb285230	3.2	O64937.2 RecName: Full=Elongation factor 1-alpha; Short=EF-1-alpha && PF00009:Elongation factor Tu GTP binding domain|PF03143:Elongation factor Tu C-terminal domain
novel_826	Zm00001eb214360	3.5	Q55512.2 RecName: Full=Aspartate-semialdehyde dehydrogenase; Short=ASA dehydrogenase; Short=ASADH; AltName: Full=Aspartate-beta-semialdehyde dehydrogenase && PF01118:Semialdehyde dehydrogenase, NAD binding domain|PF02774:Semialdehyde dehydrogenase, dimerisation domain
novel_829	Zm00001eb038490	3.2	Q6Q1P4.2 RecName: Full=Structural maintenance of chromosomes protein 1; Short=SMC protein 1; Short=SMC-1; AltName: Full=Chromosome segregation protein SMC-1; AltName: Full=Cohesin complex subunit SMC-1; AltName: Full=Protein TITAN8 && PF06470:SMC proteins Flexible Hinge Domain|PF02463:RecF/RecN/SMC N terminal domain
novel_83	Zm00001eb237460	3.2	Q9S7G7.1 RecName: Full=Myb-related protein 3R-1; AltName: Full=Plant c-MYB-like protein 1; Short=Protein PC-MYB1 && PF13921:Myb-like DNA-binding domain
novel_830	Zm00001eb166240	3.2	Q8VZ80.2 RecName: Full=Polyol transporter 5; AltName: Full=Protein POLYOL TRANSPORTER 5; Short=AtPLT5; AltName: Full=Sugar-proton symporter PLT5 && PF00083:Sugar (and other) transporter
novel_833	Zm00001eb102780	3.5	Q69IL4.1 RecName: Full=Transcription factor RF2a && PF00170:bZIP transcription factor
novel_839	Zm00001eb000080	3	Q8LL05.1 RecName: Full=Granule-bound starch synthase 1b, chloroplastic/amyloplastic; AltName: Full=Granule-bound starch synthase Ib; Flags: Precursor && PF08323:Starch synthase catalytic domain
novel_839	Zm00001eb305810	3	Q8LL05.1 RecName: Full=Granule-bound starch synthase 1b, chloroplastic/amyloplastic; AltName: Full=Granule-bound starch synthase Ib; Flags: Precursor && PF08323:Starch synthase catalytic domain|PF00534:Glycosyl transferases group 1
novel_841	Zm00001eb292490	3	Q8RXD4.1 RecName: Full=Protein BREAST CANCER SUSCEPTIBILITY 1 homolog; Short=AtBRCA1 && PF13771:PHD-like zinc-binding domain|PF00533:BRCA1 C Terminus (BRCT) domain|PF13920:Zinc finger, C3HC4 type (RING finger)
novel_842	Zm00001eb066800	2.5	B1AZ99.1 RecName: Full=OTU domain-containing protein 3 && PF02338:OTU-like cysteine protease
novel_843	Zm00001eb123050	3.5	Q7XZF5.2 RecName: Full=Protein RST1; AltName: Full=Protein RESURRECTION 1 && PF12530:Protein of unknown function (DUF3730)
novel_843	Zm00001eb138420	3.5	Q7XA40.2 RecName: Full=Putative disease resistance protein RGA3; AltName: Full=Blight resistance protein B149; AltName: Full=RGA1-blb && PF00931:NB-ARC domain
novel_844	Zm00001eb166440	3.5	O82796.2 RecName: Full=Phosphoserine phosphatase, chloroplastic; Short=PSP; Short=PSPase; AltName: Full=O-phosphoserine phosphohydrolase; Flags: Precursor && PF00702:haloacid dehalogenase-like hydrolase
novel_847	Zm00001eb116730	3	Q8RWN5.1 RecName: Full=Glycine-rich RNA-binding protein RZ1C; Short=AtRZ-1C && PF00098:Zinc knuckle|PF00076:RNA recognition motif. (a.k.a. RRM, RBD, or RNP domain)
novel_847	Zm00001eb283110	3.5	Q6AT26.1 RecName: Full=Probable cellulose synthase A catalytic subunit 1 [UDP-forming]; AltName: Full=OsCesA1 >A2Y0X2.1 RecName: Full=Probable cellulose synthase A catalytic subunit 1 [UDP-forming]; AltName: Full=OsCesA1 && PF14569:Zinc-binding RING-finger|PF03552:Cellulose synthase
novel_848	Zm00001eb070790	3.2	Q71N54.1 RecName: Full=Lecithin-cholesterol acyltransferase-like 4 && PF02450:Lecithin:cholesterol acyltransferase
novel_848	Zm00001eb084420	3.2	Q7XL03.2 RecName: Full=Chaperone protein ClpD2, chloroplastic; AltName: Full=ATP-dependent Clp protease ATP-binding subunit ClpD homolog 2; AltName: Full=Casein lytic proteinase D2; Flags: Precursor && PF07724:AAA domain (Cdc48 subfamily)|PF10431:C-terminal, D2-small domain, of ClpB protein
novel_848	Zm00001eb098910	3	Q9LRA7.1 RecName: Full=Probable alpha,alpha-trehalose-phosphate synthase [UDP-forming] 9; AltName: Full=Trehalose-6-phosphate synthase 9; Short=AtTPS9 && PF02358:Trehalose-phosphatase|PF00982:Glycosyltransferase family 20
novel_848	Zm00001eb141690	2.5	Q8RUN1.1 RecName: Full=Calcium-transporting ATPase 3, plasma membrane-type; AltName: Full=Ca(2+)-ATPase isoform 3 && PF00122:E1-E2 ATPase|PF00689:Cation transporting ATPase, C-terminus|PF00702:haloacid dehalogenase-like hydrolase|PF12515:Ca2+-ATPase N terminal autoinhibitory domain|PF00690:Cation transporter/ATPase, N-terminus
novel_848	Zm00001eb231160	3.5	Q94AJ5.1 RecName: Full=Probable polygalacturonase At1g80170; Short=PG; AltName: Full=Pectinase At1g80170; Flags: Precursor && PF00295:Glycosyl hydrolases family 28
novel_848	Zm00001eb232100	3	Q2R712.1 RecName: Full=Achilleol B synthase && PF13249:Squalene-hopene cyclase N-terminal domain|PF13243:Squalene-hopene cyclase C-terminal domain
novel_85	Zm00001eb149340	3	F4I9E1.1 RecName: Full=Protein NUCLEAR FUSION DEFECTIVE 4 && PF06813:Nodulin-like
novel_85	Zm00001eb193620	3.5	Q9M7Q2.1 RecName: Full=ABSCISIC ACID-INSENSITIVE 5-like protein 7; AltName: Full=ABA-responsive element-binding protein 2; AltName: Full=Abscisic acid responsive elements-binding factor 4; Short=ABRE-binding factor 4; AltName: Full=bZIP transcription factor 38; Short=AtbZIP38 && -
novel_850	Zm00001eb086640	3.5	Q8VYV9.1 RecName: Full=Aspartyl protease family protein 1; Flags: Precursor && PF14543:Xylanase inhibitor N-terminal|PF14541:Xylanase inhibitor C-terminal
novel_850	Zm00001eb126310	3.2	A7RFT2.1 RecName: Full=Cell division cycle protein 123 homolog && PF07065:D123
novel_850	Zm00001eb200150	3.5	Q9ZT42.1 RecName: Full=E3 ubiquitin-protein ligase RHF2A; AltName: Full=RING-H2 finger F2a; AltName: Full=RING-H2 zinc finger protein RHF2a && PF13639:Ring finger domain
novel_853	Zm00001eb157730	3.5	Beta-galactosidase 6
novel_856	Zm00001eb162700	3	Q5JKB0.2 RecName: Full=DNA replication licensing factor MCM4; AltName: Full=Minichromosome maintenance protein 4; Short=OsMCM4 && PF00493:MCM2/3/5 family|PF14551:MCM N-terminal domain
novel_86	Zm00001eb274310	3.5	O22286.1 RecName: Full=BTB/POZ and MATH domain-containing protein 3; AltName: Full=Protein BTB-POZ AND MATH DOMAIN 3; Short=AtBPM3 && PF00651:BTB/POZ domain
novel_861	Zm00001eb016240	3.2	P93033.2 RecName: Full=Fumarate hydratase 1, mitochondrial; Short=Fumarase 1; Flags: Precursor && PF00206:Lyase|PF10415:Fumarase C C-terminus
novel_863	Zm00001eb275740	3.5	Q9C689.1 RecName: Full=Non-structural maintenance of chromosomes element 4 homolog A; Short=Non-SMC element 4 homolog A && PF08743:Nse4 C-terminal
novel_864	Zm00001eb015910	3.5	Q8LPJ4.1 RecName: Full=ABC transporter E family member 2; Short=ABC transporter ABCE.2; Short=AtABCE2; AltName: Full=RNase L inhibitor-like protein 2; Short=AtRLI2; Short=AthaRLI2 && PF04068:Possible Fer4-like domain in RNase L inhibitor, RLI|PF00005:ABC transporter|PF07673:Protein of unknown function (DUF1602)
novel_864	Zm00001eb042470	3.2	Q6YW64.1 RecName: Full=Double-stranded RNA-binding protein 4; AltName: Full=dsRNA-binding protein 4 && PF00035:Double-stranded RNA binding motif
novel_864	Zm00001eb220870	3.5	Q8H8K7.1 RecName: Full=Formin-like protein 4; AltName: Full=OsFH4; Flags: Precursor && PF02181:Formin Homology 2 Domain
novel_864	Zm00001eb256430	3.5	Q80XC6.3 RecName: Full=Protein NRDE2 homolog && PF08424:NRDE-2, necessary for RNA interference
novel_864	Zm00001eb301170	3.5	F4JIF5.1 RecName: Full=Protein tesmin/TSO1-like CXC 2; Short=AtTCX2; AltName: Full=Protein TSO1-like 2; Short=Protein SOL2 && PF03638:Tesmin/TSO1-like CXC domain, cysteine-rich domain
novel_867	Zm00001eb079080	2.8	Q9XGC9.1 RecName: Full=DNA mismatch repair protein MSH2; AltName: Full=MUS1 && PF00005:ABC transporter|PF05192:MutS domain III|PF01624:MutS domain I|PF05188:MutS domain II
novel_867	Zm00001eb207920	3.5	Q5D869.1 RecName: Full=DNA-directed RNA polymerase V subunit 1; AltName: Full=DNA-directed RNA polymerase D subunit 1b; Short=AtNRPD1b; Short=Nuclear RNA polymerase D 1b; AltName: Full=DNA-directed RNA polymerase E subunit 1; Short=Nuclear RNA polymerase E 1; AltName: Full=Protein DEFECTIVE IN MERISTEM SILENCING 5; AltName: Full=Protein DEFECTIVE IN RNA-DIRECTED DNA METHYLATION 3; AltName: Full=P…
novel_867	Zm00001eb293560	3.5	Q9ZQP1.2 RecName: Full=Putative dual specificity protein phosphatase DSP8 && PF00782:Dual specificity phosphatase, catalytic domain
novel_867	Zm00001eb294660	3.2	Q9SS44.1 RecName: Full=Transcription initiation factor IIB-2; AltName: Full=General transcription factor TFIIB-2; Short=AtTFIIB2 && PF00382:Transcription factor TFIIB repeat
novel_867	Zm00001eb313010	3	Q8H1D3.1 RecName: Full=BTB/POZ domain-containing protein NPY1; AltName: Full=Protein ENHANCER OF PINOID; AltName: Full=Protein MACCHI-BOU 4; AltName: Full=Protein NAKED PINS IN YUC MUTANTS 1 && PF03000:NPH3 family
novel_87	Zm00001eb159720	2.5	Q9SM59.1 RecName: Full=Phosphoglucomutase, chloroplastic; Short=PGM; AltName: Full=Glucose phosphomutase; Flags: Precursor && PF02879:Phosphoglucomutase/phosphomannomutase, alpha/beta/alpha domain II|PF02880:Phosphoglucomutase/phosphomannomutase, alpha/beta/alpha domain III|PF00408:Phosphoglucomutase/phosphomannomutase, C-terminal domain|PF02878:Phosphoglucomutase/phosphomannomutase, alpha/beta/a…
novel_87	Zm00001eb161950	3.5	PF06943:LSD1 zinc finger
novel_87	Zm00001eb288250	3.5	O49621.1 RecName: Full=MLO-like protein 1; Short=AtMlo1; AltName: Full=MLO protein homolog 1; Short=AtMlo-H1 && PF03094:Mlo family
novel_870	Zm00001eb067340	3.2	Q7XM16.3 RecName: Full=Zinc finger CCCH domain-containing protein 30; Short=OsC3H30 && PF04827:Plant transposon protein
novel_875	Zm00001eb182780	3	Q0E079.1 RecName: Full=Probable bifunctional riboflavin biosynthesis protein RIBA 2, chloroplastic; Short=OsRIBA2; Includes: RecName: Full=3,4-dihydroxy-2-butanone 4-phosphate synthase; Short=DHBP synthase; Includes: RecName: Full=GTP cyclohydrolase-2; AltName: Full=GTP cyclohydrolase II; Flags: Precursor && PF00926:3,4-dihydroxy-2-butanone 4-phosphate synthase|PF00925:GTP cyclohydrolase II
novel_876	Zm00001eb255290	3	Q9SWI6.1 RecName: Full=50S ribosomal protein L29, chloroplastic; AltName: Full=CL29; Flags: Precursor && PF00831:Ribosomal L29 protein
novel_877	Zm00001eb172280	3.2	O49048.2 RecName: Full=Vacuolar protein sorting-associated protein 45 homolog; Short=AtVPS45 && PF00995:Sec1 family
novel_878	Zm00001eb162880	3.5	Q9FWX7.1 RecName: Full=ABC transporter B family member 11; Short=ABC transporter ABCB.11; Short=AtABCB11; AltName: Full=Multidrug resistance protein 8; AltName: Full=P-glycoprotein 11 && PF00005:ABC transporter|PF00664:ABC transporter transmembrane region|PF07673:Protein of unknown function (DUF1602)
novel_879	Zm00001eb077540	3	O64973.2 RecName: Full=Disease resistance protein RPS5; AltName: Full=Resistance to Pseudomonas syringae protein 5; AltName: Full=pNd3/pNd10 && PF13855:Leucine rich repeat|PF00931:NB-ARC domain
novel_880	Zm00001eb130050	3.5	A2A1A0.1 RecName: Full=S-norcoclaurine synthase 1; Short=CjNCS1 && PF03171:2OG-Fe(II) oxygenase superfamily|PF14226:non-haem dioxygenase in morphine synthesis N-terminal
novel_880	Zm00001eb258930	2.8	Q9SJW6.1 RecName: Full=Actin-related protein 2/3 complex subunit 1B; AltName: Full=Actin-related protein C1; AltName: Full=Actin-related protein C1B; AltName: Full=Arp2/3 complex 41 kDa subunit; AltName: Full=p41-ARC && PF04827:Plant transposon protein
novel_882	Zm00001eb124390	3	F4KCC2.1 RecName: Full=E3 ubiquitin-protein ligase PRT6; AltName: Full=Protein PROTEOLYSIS 6 && PF02207:Putative zinc finger in N-recognin (UBR box)
novel_883	Zm00001eb037970	3.5	Q6ATJ8.1 RecName: Full=DEAD-box ATP-dependent RNA helicase 16 && PF13041:PPR repeat family
novel_883	Zm00001eb077900	3.5	Q8RWY6.1 RecName: Full=CLIP-associated protein; Short=AtCLASP && PF12348:CLASP N terminal
novel_885	Zm00001eb007180	2.5	Q7SXP8.1 RecName: Full=Mannose-1-phosphate guanyltransferase alpha-B; AltName: Full=GDP-mannose pyrophosphorylase A-B; AltName: Full=GTP-mannose-1-phosphate guanylyltransferase alpha-b && PF00483:Nucleotidyl transferase
novel_885	Zm00001eb047260	3.2	O80939.1 RecName: Full=L-type lectin-domain containing receptor kinase IV.1; Short=Arabidopsis thaliana lectin-receptor kinase e; Short=AthlecRK-e; Short=LecRK-IV.1; AltName: Full=Lectin Receptor Kinase 1; Flags: Precursor && PF00139:Legume lectin domain|PF00069:Protein kinase domain
novel_885	Zm00001eb048930	3.2	Q84MS4.1 RecName: Full=Potassium transporter 27; AltName: Full=OsHAK27 && PF02705:K+ potassium transporter
novel_885	Zm00001eb082690	3.5	F4I9Q5.1 RecName: Full=DExH-box ATP-dependent RNA helicase DExH7, chloroplastic; Flags: Precursor && PF00271:Helicase conserved C-terminal domain|PF00270:DEAD/DEAH box helicase|PF07717:Oligonucleotide/oligosaccharide-binding (OB)-fold|PF04408:Helicase associated domain (HA2)
novel_885	Zm00001eb083870	3	Q9ZQG9.2 RecName: Full=Glucan endo-1,3-beta-glucosidase 14; AltName: Full=(1->3)-beta-glucan endohydrolase 14; Short=(1->3)-beta-glucanase 14; AltName: Full=Beta-1,3-endoglucanase 14; Short=Beta-1,3-glucanase 14; Flags: Precursor && PF00332:Glycosyl hydrolases family 17
novel_885	Zm00001eb116380	2.8	Q8L970.1 RecName: Full=Probable prolyl 4-hydroxylase 7; Short=AtP4H7 && PF03171:2OG-Fe(II) oxygenase superfamily
novel_885	Zm00001eb162120	3.5	O82197.1 RecName: Full=Vacuolar protein sorting-associated protein 32 homolog 1; Short=AtVPS32-1; AltName: Full=Charged multivesicular body protein 4 homolog 1; AltName: Full=ESCRT-III complex subunit VPS32 homolog 1 && PF03357:Snf7
novel_885	Zm00001eb192400	3.2	PF00085:Thioredoxin
novel_885	Zm00001eb194640	3.2	Q5SMQ9.1 RecName: Full=Auxin efflux carrier component 1a; Short=OsPIN1a; AltName: Full=Auxin efflux carrier component 1; Short=OsPIN1; AltName: Full=Ethylene-insensitive root 1 homolog; AltName: Full=OsPIN1b && PF03547:Membrane transport protein
novel_885	Zm00001eb230050	3.2	Q6ZGL9.1 RecName: Full=Signal peptide peptidase 1; Short=OsSPP1; AltName: Full=Intramembrane protease 1; Short=IMP; Short=IMPAS && PF04258:Signal peptide peptidase
novel_885	Zm00001eb277860	2.2	Q9FJ45.1 RecName: Full=GDSL esterase/lipase At5g45910; AltName: Full=Extracellular lipase At5g45910; Flags: Precursor && -
novel_885	Zm00001eb307250	3.2	Q0J3H7.1 RecName: Full=Cyclin-D3-2; AltName: Full=G1/S-specific cyclin-D3-2; Short=CycD3;2 && PF00134:Cyclin, N-terminal domain
novel_889	Zm00001eb077900	2	Q8RWY6.1 RecName: Full=CLIP-associated protein; Short=AtCLASP && PF12348:CLASP N terminal
novel_889	Zm00001eb165510	2	Q7X9I0.1 RecName: Full=Agamous-like MADS-box protein AGL65 && PF00319:SRF-type transcription factor (DNA-binding and dimerisation domain)
novel_894	Zm00001eb210450	3.2	Q9SMV6.1 RecName: Full=Protein EXPORTIN 1A; Short=AtCRM1; Short=AtXPO1; AltName: Full=Protein HEAT-INTOLERANT 2 && PF08767:CRM1 C terminal|PF08389:Exportin 1-like protein|PF03810:Importin-beta N-terminal domain
novel_898	Zm00001eb001910	1.5	O23702.1 RecName: Full=C-terminal binding protein AN; Short=CtBP; AltName: Full=Protein ANGUSTIFOLIA; AltName: Full=Protein DETORQUEO && PF02826:D-isomer specific 2-hydroxyacid dehydrogenase, NAD binding domain
novel_898	Zm00001eb046420	2	Q9M841.2 RecName: Full=Peroxisome biogenesis protein 12; AltName: Full=Peroxin-12; Short=AtPEX12; AltName: Full=Pex12p; AltName: Full=Protein ABERRANT PEROXISOME MORPHOLOGY 4 && PF04757:Pex2 / Pex12 amino terminal region
novel_898	Zm00001eb056540	3.5	Q8BKX6.3 RecName: Full=Serine/threonine-protein kinase SMG1; Short=SMG-1 && PF02260:FATC domain|PF15785:Serine/threonine-protein kinase smg-1|PF00454:Phosphatidylinositol 3- and 4-kinase
novel_898	Zm00001eb115600	3.5	F4JI44.1 RecName: Full=Nodulin homeobox; AltName: Full=NDX1 homeobox protein homolog; Short=AtNDX1 && -
novel_898	Zm00001eb141350	2.2	Q8GT06.1 RecName: Full=Crossover junction endonuclease MUS81; AltName: Full=Protein MMS AND UV SENSITIVE 81; Short=OsMUS81 && PF02732:ERCC4 domain
novel_898	Zm00001eb164500	3.5	O80933.1 RecName: Full=Scarecrow-like protein 9; Short=AtSCL9; AltName: Full=GRAS family protein 13; Short=AtGRAS-13 && -
novel_898	Zm00001eb175150	2	Q49I57.1 RecName: Full=Teosinte glume architecture 1 && PF03110:SBP domain
novel_898	Zm00001eb205180	3	Q6YW50.1 RecName: Full=Cytokinin dehydrogenase 7; AltName: Full=Cytokinin oxidase 7; Short=OsCKX7; Flags: Precursor && PF09265:Cytokinin dehydrogenase 1, FAD and cytokinin binding|PF01565:FAD binding domain
novel_898	Zm00001eb209660	2	Q94AP3.1 RecName: Full=Protein WALLS ARE THIN 1 && PF00892:EamA-like transporter family
novel_898	Zm00001eb237480	3	Q8L9G7.2 RecName: Full=Gamma-secretase subunit APH1-like && PF06105:Aph-1 protein
novel_898	Zm00001eb274710	2	Q9FF66.1 RecName: Full=Ubiquitin-conjugating enzyme E2 22; AltName: Full=E2 ubiquitin-conjugating enzyme 22; AltName: Full=Ubiquitin carrier protein 22 && PF00179:Ubiquitin-conjugating enzyme
novel_898	Zm00001eb276680	2	Q9ZPQ3.2 RecName: Full=D-aminoacyl-tRNA deacylase; AltName: Full=Ethanol tolerance protein GEKO1 && PF04414:D-aminoacyl-tRNA deacylase
novel_898	Zm00001eb307330	2	Q9LT68.1 RecName: Full=Sodium/proton antiporter 1; Short=AtNHD1; Short=Na(+)/H(+) antiporter 1; Flags: Precursor && PF03600:Citrate transporter
novel_898	Zm00001eb309390	2	Q69TN4.1 RecName: Full=Two pore potassium channel c; Short=Two K(+) channel c; AltName: Full=Calcium-activated outward-rectifying potassium channel 3; Short=OsKCO3 && PF07885:Ion channel
novel_899	Zm00001eb116780	3.2	O80939.1 RecName: Full=L-type lectin-domain containing receptor kinase IV.1; Short=Arabidopsis thaliana lectin-receptor kinase e; Short=AthlecRK-e; Short=LecRK-IV.1; AltName: Full=Lectin Receptor Kinase 1; Flags: Precursor && PF00069:Protein kinase domain|PF00139:Legume lectin domain
novel_899	Zm00001eb173500	3.2	P80470.2 RecName: Full=Photosystem II core complex proteins psbY, chloroplastic; AltName: Full=L-arginine-metabolizing enzyme; Short=L-AME; Contains: RecName: Full=Photosystem II protein psbY-1, chloroplastic; AltName: Full=psbY-A1; Contains: RecName: Full=Photosystem II protein psbY-2, chloroplastic; AltName: Full=psbY-A2; Flags: Precursor && PF06298:Photosystem II protein Y (PsbY)
novel_899	Zm00001eb176350	2.8	Q9M5P8.1 RecName: Full=Alpha-soluble NSF attachment protein; Short=Alpha-SNAP; AltName: Full=N-ethylmaleimide-sensitive factor attachment protein alpha && PF14938:Soluble NSF attachment protein, SNAP
novel_899	Zm00001eb179170	3.2	Q9LDD8.1 RecName: Full=Methylcrotonoyl-CoA carboxylase beta chain, mitochondrial; Short=MCCase subunit beta; AltName: Full=3-methylcrotonyl-CoA carboxylase 2; AltName: Full=3-methylcrotonyl-CoA:carbon dioxide ligase subunit beta; Flags: Precursor && PF01039:Carboxyl transferase domain
novel_90	Zm00001eb301160	3.5	Q0WQ41.1 RecName: Full=Type IV inositol polyphosphate 5-phosphatase 7; Short=At5PTase7; AltName: Full=Protein CVP2 LIKE 1; Short=Protein CVL1 && PF03372:Endonuclease/Exonuclease/phosphatase family
novel_901	Zm00001eb016760	3.5	O22224.2 RecName: Full=Nuclear pore complex protein NUP93A; AltName: Full=Nucleoporin 93A && PF04097:Nup93/Nic96
novel_902	Zm00001eb065750	3.2	Q9FL59.1 RecName: Full=FT-interacting protein 1 && PF00168:C2 domain|PF08372:Plant phosphoribosyltransferase C-terminal
novel_903	Zm00001eb168000	3	Q9HCG7.2 RecName: Full=Non-lysosomal glucosylceramidase; Short=NLGase; AltName: Full=Beta-glucocerebrosidase 2; Short=Beta-glucosidase 2; AltName: Full=Glucosylceramidase 2 && PF12215:beta-Glucocerebrosidase 2 N terminal|PF04685:Protein of unknown function, DUF608
novel_904	Zm00001eb060670	3.5	Q6F388.1 RecName: Full=Heat stress transcription factor A-2e; AltName: Full=Heat stress transcription factor 12; Short=OsHsf-12 && PF00447:HSF-type DNA-binding
novel_904	Zm00001eb069410	3.5	O81905.1 RecName: Full=Receptor-like serine/threonine-protein kinase SD1-8; AltName: Full=Arabidopsis thaliana receptor kinase 3; AltName: Full=S-domain-1 (SD1) receptor kinase 8; Short=SD1-8; Flags: Precursor && PF00069:Protein kinase domain|PF01453:D-mannose binding lectin|PF00954:S-locus glycoprotein domain|PF08276:PAN-like domain
novel_904	Zm00001eb083200	3	Q8S3U9.1 RecName: Full=Exocyst complex component SEC5A; Short=AtSec5a; AltName: Full=Exocyst complex component 2 && PF15469:Exocyst complex component Sec5
novel_904	Zm00001eb111760	3.5	Q9SG80.1 RecName: Full=Alpha-L-arabinofuranosidase 1; Short=AtASD1; AltName: Full=Beta-D-xylosidase; Flags: Precursor && PF04437:RINT-1 / TIP-1 family|PF03959:Serine hydrolase (FSH1)|PF06964:Alpha-L-arabinofuranosidase C-terminus
novel_904	Zm00001eb124390	3.5	F4KCC2.1 RecName: Full=E3 ubiquitin-protein ligase PRT6; AltName: Full=Protein PROTEOLYSIS 6 && PF02207:Putative zinc finger in N-recognin (UBR box)
novel_904	Zm00001eb133050	2.2	Q9SJM3.1 RecName: Full=Serine/threonine-protein kinase KIPK2 && PF00069:Protein kinase domain
novel_904	Zm00001eb150030	3	Q9C9Z2.1 RecName: Full=Protein RETICULATA-RELATED 3, chloroplastic; Flags: Precursor && PF11891:Domain of unknown function (DUF3411)
novel_904	Zm00001eb162130	3.5	Q5ZDJ6.2 RecName: Full=Zinc finger CCCH domain-containing protein 8; Short=OsC3H8 && PF00642:Zinc finger C-x8-C-x5-C-x3-H type (and similar)
novel_904	Zm00001eb189900	2.5	Q6YWR4.1 RecName: Full=Homeobox-leucine zipper protein HOX16; AltName: Full=HD-ZIP protein HOX16; AltName: Full=Homeodomain transcription factor HOX16; AltName: Full=OsHox16 && PF00046:Homeobox domain|PF02183:Homeobox associated leucine zipper
novel_904	Zm00001eb210570	3.5	Q9FIQ0.1 RecName: Full=Probable ADP-ribosylation factor GTPase-activating protein AGD9; Short=ARF GAP AGD9; AltName: Full=Protein ARF-GAP DOMAIN 9; Short=AtAGD9 && PF01412:Putative GTPase activating protein for Arf
novel_904	Zm00001eb250960	3.5	Q8LC69.2 RecName: Full=RING-H2 finger protein ATL8; AltName: Full=RING-type E3 ubiquitin transferase ATL8 && PF13639:Ring finger domain
novel_904	Zm00001eb253470	3.5	Q6YWR4.1 RecName: Full=Homeobox-leucine zipper protein HOX16; AltName: Full=HD-ZIP protein HOX16; AltName: Full=Homeodomain transcription factor HOX16; AltName: Full=OsHox16 && PF00046:Homeobox domain|PF02183:Homeobox associated leucine zipper
novel_904	Zm00001eb313010	3.5	Q8H1D3.1 RecName: Full=BTB/POZ domain-containing protein NPY1; AltName: Full=Protein ENHANCER OF PINOID; AltName: Full=Protein MACCHI-BOU 4; AltName: Full=Protein NAKED PINS IN YUC MUTANTS 1 && PF03000:NPH3 family
novel_908	Zm00001eb022910	3.2	Q9SLF3.1 RecName: Full=Translocase of chloroplast 132, chloroplastic; Short=AtToc132; AltName: Full=132 kDa chloroplast outer envelope protein && PF11886:Translocase of chloroplast 159/132, membrane anchor domain|PF04548:AIG1 family
novel_908	Zm00001eb042470	3.2	Q6YW64.1 RecName: Full=Double-stranded RNA-binding protein 4; AltName: Full=dsRNA-binding protein 4 && PF00035:Double-stranded RNA binding motif
novel_908	Zm00001eb186710	3.5	Q9SHC8.1 RecName: Full=Vesicle-associated protein 1-2; AltName: Full=Plant VAP homolog 12; Short=AtPVA12; AltName: Full=VAMP-associated protein 1-2; Contains: RecName: Full=Vesicle-associated protein 1-2, N-terminally processed && PF00635:MSP (Major sperm protein) domain
novel_908	Zm00001eb228760	3.5	O22815.1 RecName: Full=MLO-like protein 5; Short=AtMlo5 && PF03094:Mlo family
novel_908	Zm00001eb291710	3.5	Q9FJL0.1 RecName: Full=Structural maintenance of chromosomes protein 4; Short=AtSMC4; Short=SMC protein 4; Short=SMC-4; AltName: Full=Chromosome-associated protein C; Short=AtCAP-C && PF06470:SMC proteins Flexible Hinge Domain|PF02463:RecF/RecN/SMC N terminal domain
novel_909	Zm00001eb173970	3.5	PF03141:Putative S-adenosyl-L-methionine-dependent methyltransferase
novel_910	Zm00001eb173050	3.5	Q9SIW2.1 RecName: Full=Protein CHROMATIN REMODELING 35; AltName: Full=Protein DEFECTIVE IN MERISTEM SILENCING 1; AltName: Full=Protein DEFECTIVE IN RNA-DIRECTED DNA METHYLATION 1 && PF00176:SNF2 family N-terminal domain|PF00271:Helicase conserved C-terminal domain
novel_911	Zm00001eb146080	3.2	Q5N8X6.1 RecName: Full=Beta-galactosidase 3; Short=Lactase 3; Flags: Precursor && PF02140:Galactose binding lectin domain|PF01301:Glycosyl hydrolases family 35|PF13364:Beta-galactosidase jelly roll domain
novel_912	Zm00001eb059120	3.5	B6SJQ0.1 RecName: Full=Cell number regulator 13; AltName: Full=ZmCNR13 && PF16413:DNA mismatch repair protein Mlh1 C-terminus|PF04413:3-Deoxy-D-manno-octulosonic-acid transferase (kdotransferase)
novel_916	Zm00001eb041120	3.5	Q9S9N9.1 RecName: Full=Cinnamoyl-CoA reductase 1; Short=AtCCR1; AltName: Full=Protein IRREGULAR XYLEM 4 && PF01370:NAD dependent epimerase/dehydratase family
novel_916	Zm00001eb097230	3	Q94BX4.1 RecName: Full=Phosphatidylinositol N-acetylglucosaminyltransferase subunit A; AltName: Full=GlcNAc-PI synthesis protein; AltName: Full=Phosphatidylinositol-glycan biosynthesis class A protein && PF00534:Glycosyl transferases group 1|PF08288:PIGA (GPI anchor biosynthesis)
novel_918	Zm00001eb212930	3.5	O22768.2 RecName: Full=Transcription factor UNE12; AltName: Full=Basic helix-loop-helix protein 59; Short=AtbHLH59; Short=bHLH 59; AltName: Full=Protein UNFERTILIZED EMBRYO SAC 12; AltName: Full=Transcription factor EN 93; AltName: Full=bHLH transcription factor bHLH059 && -
novel_920	Zm00001eb221980	3.5	LRR receptor-like serine/threonine-protein kinase FLS2
novel_921	Zm00001eb055050	3.5	Q43644.1 RecName: Full=NADH dehydrogenase [ubiquinone] iron-sulfur protein 1, mitochondrial; AltName: Full=76 kDa mitochondrial complex I subunit; AltName: Full=Complex I-76kD; Short=CI-76kD; AltName: Full=NADH-ubiquinone oxidoreductase 76 kDa subunit; Flags: Precursor && PF09326:NADH-ubiquinone oxidoreductase subunit G, C-terminal|PF10588:NADH-ubiquinone oxidoreductase-G iron-sulfur binding regi…
novel_921	Zm00001eb056260	3.5	Q9SW80.3 RecName: Full=BEL1-like homeodomain protein 2; Short=BEL1-like protein 2; AltName: Full=Protein SAWTOOTH 1 && PF07526:Associated with HOX|PF05920:Homeobox KN domain
novel_921	Zm00001eb115870	1.5	P27322.1 RecName: Full=Heat shock cognate 70 kDa protein 2 && PF00012:Hsp70 protein|PF10712:NAD-specific glutamate dehydrogenase
novel_921	Zm00001eb115870	2.5	P27322.1 RecName: Full=Heat shock cognate 70 kDa protein 2 && PF00012:Hsp70 protein|PF10712:NAD-specific glutamate dehydrogenase
novel_921	Zm00001eb146940	1.5	Q3EAL1.1 RecName: Full=Transcription repressor OFP6; AltName: Full=Ovate family protein 6; Short=AtOFP6 && PF04844:Transcriptional repressor, ovate
novel_921	Zm00001eb219810	2.2	Q9LVD9.1 RecName: Full=Protein DETOXIFICATION 40; Short=AtDTX40; AltName: Full=Multidrug and toxic compound extrusion protein 40; Short=MATE protein 40 && PF01554:MatE
novel_921	Zm00001eb252880	1.5	Q9SFC6.1 RecName: Full=Rho GDP-dissociation inhibitor 1; Short=AtRhoGDI1; Short=Rho GDI-1 && PF02115:RHO protein GDP dissociation inhibitor
novel_921	Zm00001eb254410	2.5	Q9FPR3.1 RecName: Full=Serine/threonine-protein kinase EDR1; AltName: Full=MAPKK kinase EDR1; AltName: Full=Protein ENHANCED DISEASE RESISTANCE 1; Short=AtEDR1; AltName: Full=Serine/threonine/tyrosine-protein kinase 10 && PF14381:Ethylene-responsive protein kinase Le-CTR1|PF07714:Protein tyrosine kinase
novel_921	Zm00001eb284570	1.5	C0SUT9.1 RecName: Full=Putative lysine-specific demethylase JMJ16; AltName: Full=Jumonji domain-containing protein 16; AltName: Full=Lysine-specific histone demethylase JMJ16; AltName: Full=Protein JUMONJI 16 && PF02373:JmjC domain, hydroxylase|PF02928:C5HC2 zinc finger|PF05965:F/Y rich C-terminus|PF02375:jmjN domain|PF05964:F/Y-rich N-terminus
novel_921	Zm00001eb306280	1.5	Q7XI08.1 RecName: Full=Probable E3 ubiquitin-protein ligase XBOS34; AltName: Full=Ankyrin repeat domain and RING finger-containing protein XBOS34; AltName: Full=XB3 protein homolog 4 && PF13920:Zinc finger, C3HC4 type (RING finger)|PF12796:Ankyrin repeats (3 copies)
novel_923	Zm00001eb023140	3.5	Q940Y1.1 RecName: Full=Oxysterol-binding protein-related protein 2A; AltName: Full=OSBP-related protein 2A && PF15413:Pleckstrin homology domain|PF01237:Oxysterol-binding protein
novel_923	Zm00001eb072860	3.2	Q4U2R1.3 RecName: Full=E3 ubiquitin-protein ligase HERC2; AltName: Full=HECT domain and RCC1-like domain-containing protein 2; AltName: Full=HECT-type E3 ubiquitin transferase HERC2 && PF08381:Transcription factor regulating root and shoot growth via Pin3|PF00415:Regulator of chromosome condensation (RCC1) repeat|PF01363:FYVE zinc finger|PF13713:Transcription factor BRX N-terminal domain|PF16457:…
novel_923	Zm00001eb149970	3.2	Q9FF81.1 RecName: Full=Vacuolar protein sorting-associated protein 36; Short=AtVPS36; AltName: Full=ESCRT-II complex subunit VPS36 && PF04157:EAP30/Vps36 family
novel_924	Zm00001eb045420	3.5	Q7XD99.1 RecName: Full=Protein EXECUTER 1, chloroplastic; Short=OsEX1; Flags: Precursor && PF12014:Domain of unknown function (DUF3506)
novel_927	Zm00001eb028490	3.2	Q2QNK7.1 RecName: Full=Solute carrier family 40 member 2, chloroplastic; Flags: Precursor && PF06963:Ferroportin1 (FPN1)
novel_927	Zm00001eb170530	3.2	Q9LSE2.1 RecName: Full=Transcription factor ICE1; AltName: Full=Basic helix-loop-helix protein 116; Short=AtbHLH116; Short=bHLH 116; AltName: Full=Inducer of CBF expression 1; AltName: Full=Transcription factor EN 45; AltName: Full=Transcription factor SCREAM; AltName: Full=bHLH transcription factor bHLH116 && PF00010:Helix-loop-helix DNA-binding domain
novel_927	Zm00001eb208500	3.5	O65090.1 RecName: Full=Ribosomal RNA small subunit methyltransferase, chloroplastic; AltName: Full=Dimethyladenosine transferase 1C; AltName: Full=Protein PALEFACE 1; Flags: Precursor && PF00398:Ribosomal RNA adenine dimethylase
novel_927	Zm00001eb229420	3.2	P29038.1 RecName: Full=L-lactate dehydrogenase; Short=LDH && PF02866:lactate/malate dehydrogenase, alpha/beta C-terminal domain|PF00056:lactate/malate dehydrogenase, NAD binding domain
novel_930	Zm00001eb009890	3.5	Q10PP8.1 RecName: Full=Metal tolerance protein 4; Short=OsMTP4 && PF01545:Cation efflux family|PF16916:Dimerisation domain of Zinc Transporter
novel_930	Zm00001eb073200	3	Q8VZL4.1 RecName: Full=Mechanosensitive ion channel protein 1, mitochondrial; AltName: Full=Mechanosensitive channel of small conductance-like 1; AltName: Full=MscS-Like protein 1; Flags: Precursor && PF00924:Mechanosensitive ion channel
novel_930	Zm00001eb176260	3	P19683.1 RecName: Full=31 kDa ribonucleoprotein, chloroplastic; Flags: Precursor && PF00076:RNA recognition motif. (a.k.a. RRM, RBD, or RNP domain)
novel_932	Zm00001eb168000	3.5	Q9HCG7.2 RecName: Full=Non-lysosomal glucosylceramidase; Short=NLGase; AltName: Full=Beta-glucocerebrosidase 2; Short=Beta-glucosidase 2; AltName: Full=Glucosylceramidase 2 && PF12215:beta-Glucocerebrosidase 2 N terminal|PF04685:Protein of unknown function, DUF608
novel_933	Zm00001eb155140	3	Q9SU79.1 RecName: Full=Probable polyamine oxidase 5; Short=AtPAO5 && PF01593:Flavin containing amine oxidoreductase
novel_933	Zm00001eb167910	3.5	Q53JI9.1 RecName: Full=Probable sucrose-phosphate synthase 5; AltName: Full=Sucrose phosphate synthase 5F; Short=OsSPS5F; AltName: Full=UDP-glucose-fructose-phosphate glucosyltransferase && PF00534:Glycosyl transferases group 1|PF13579:Glycosyl transferase 4-like domain|PF05116:Sucrose-6F-phosphate phosphohydrolase
novel_933	Zm00001eb199400	3.5	C0LGR3.1 RecName: Full=Probable LRR receptor-like serine/threonine-protein kinase At4g26540; Flags: Precursor && PF00069:Protein kinase domain|PF13855:Leucine rich repeat|PF08263:Leucine rich repeat N-terminal domain
novel_937	Zm00001eb292900	3.5	Q9SGQ0.1 RecName: Full=Transcription factor VOZ1; AltName: Full=Protein VASCULAR PLANT ONE-ZINC FINGER 1; Short=AtVOZ1 && -
novel_94	Zm00001eb246410	3.5	Q9LK27.2 RecName: Full=Transcription factor GTE8; AltName: Full=Bromodomain-containing protein GTE8; AltName: Full=Protein GLOBAL TRANSCRIPTION FACTOR GROUP E8 && PF00439:Bromodomain
novel_940	Zm00001eb167660	3	D9R4W7.1 RecName: Full=GTPase HflX; AltName: Full=GTP-binding protein HflX && PF01926:50S ribosome-binding GTPase|PF13167:GTP-binding GTPase N-terminal|PF16360:GTP-binding GTPase Middle Region
novel_940	Zm00001eb208510	3	Q8RWN0.1 RecName: Full=Ubiquitin-like-specific protease 1C; AltName: Full=Protein OVERLY TOLERANT TO SALT 2 && -
novel_940	Zm00001eb211040	3.5	Q8RXC8.1 RecName: Full=Receptor-like cytosolic serine/threonine-protein kinase RBK2; AltName: Full=Protein ROP BINDING PROTEIN KINASES 2 && PF00069:Protein kinase domain
novel_940	Zm00001eb275380	2.5	PF00787:PX domain
novel_946	Zm00001eb153840	3.5	Q9SX31.1 RecName: Full=Proline-rich receptor-like protein kinase PERK9; AltName: Full=Proline-rich extensin-like receptor kinase 9; Short=AtPERK9 && PF07714:Protein tyrosine kinase
novel_948	Zm00001eb016020	3.5	P93026.2 RecName: Full=Vacuolar-sorting receptor 1; Short=AtVSR1; AltName: Full=BP80-like protein b; Short=AtBP80b; AltName: Full=Epidermal growth factor receptor-like protein 1; Short=AtELP; Short=AtELP1; AltName: Full=Spot 3 protein; Flags: Precursor && PF02225:PA domain
novel_948	Zm00001eb185960	2.2	Q9M0Y8.2 RecName: Full=Vesicle-fusing ATPase; AltName: Full=N-ethylmaleimide-sensitive fusion protein; AltName: Full=Vesicular-fusion protein NSF && PF02359:Cell division protein 48 (CDC48), N-terminal domain|PF00004:ATPase family associated with various cellular activities (AAA)
novel_948	Zm00001eb293810	2.5	Q9M0Y8.2 RecName: Full=Vesicle-fusing ATPase; AltName: Full=N-ethylmaleimide-sensitive fusion protein; AltName: Full=Vesicular-fusion protein NSF && PF02359:Cell division protein 48 (CDC48), N-terminal domain|PF00004:ATPase family associated with various cellular activities (AAA)
novel_949	Zm00001eb017780	3.2	Q1PDV2.1 RecName: Full=Serine/arginine-rich SC35-like splicing factor SCL28; Short=At-SCL28; Short=AtSCL28; AltName: Full=28 kDa SC35-like splicing factor; AltName: Full=SC35-like splicing factor 28; AltName: Full=Serine/arginine-rich splicing factor 28 && PF00076:RNA recognition motif. (a.k.a. RRM, RBD, or RNP domain)
novel_95	Zm00001eb028550	3	O23403.1 RecName: Full=PsbP domain-containing protein 1, chloroplastic; AltName: Full=OEC23-like protein 3; AltName: Full=PsbP-related thylakoid lumenal protein 1; Flags: Precursor && PF01789:PsbP
novel_95	Zm00001eb134690	3.5	Q2QM47.2 RecName: Full=Serine/threonine-protein phosphatase BSL2 homolog; AltName: Full=BSU1-like protein 2 homolog && PF00149:Calcineurin-like phosphoesterase
novel_952	Zm00001eb045940	2.5	Q6TGC6.1 RecName: Full=Serine/threonine-protein kinase CBK1 && PF00433:Protein kinase C terminal domain|PF00069:Protein kinase domain
novel_953	Zm00001eb160080	3	Q657C0.1 RecName: Full=Heat stress transcription factor A-6a; AltName: Full=Heat stress transcription factor 1; Short=OsHsf-01 && PF00447:HSF-type DNA-binding
novel_953	Zm00001eb217620	2.5	Q0D5R3.1 RecName: Full=Cysteine-rich receptor-like protein kinase 6; Short=Cysteine-rich RLK6; Flags: Precursor && PF01657:Salt stress response/antifungal|PF07714:Protein tyrosine kinase
novel_954	Zm00001eb106680	3	B9FXV5.2 RecName: Full=Eukaryotic translation initiation factor 4G; Short=eIF-4G; Short=eIF4G; AltName: Full=Eukaryotic initiation factor 4F subunit p220; Short=eIF-4F p220 subunit && PF02847:MA3 domain|PF02854:MIF4G domain
novel_956	Zm00001eb098150	2.5	O64489.1 RecName: Full=Probable indole-3-pyruvate monooxygenase YUCCA9; AltName: Full=Flavin-containing monooxygenase YUCCA9 && PF00743:Flavin-binding monooxygenase-like|PF03321:GH3 auxin-responsive promoter
novel_957	Zm00001eb040920	3	P93194.2 RecName: Full=Receptor-like protein kinase; Flags: Precursor && PF13855:Leucine rich repeat|PF00069:Protein kinase domain|PF08263:Leucine rich repeat N-terminal domain
novel_957	Zm00001eb177060	3	Q9SSL9.1 RecName: Full=Leucine-rich repeat receptor-like protein kinase PEPR1; AltName: Full=Elicitor peptide 1 receptor 1; Short=PEP1 receptor 1; Flags: Precursor && PF07714:Protein tyrosine kinase
novel_958	Zm00001eb225650	3.5	F4KDA5.1 RecName: Full=Probable mitochondrial intermediate peptidase, mitochondrial; Flags: Precursor && PF01432:Peptidase family M3
novel_96	Zm00001eb079750	3.5	PF09468:Ydr279p protein family (RNase H2 complex component)
novel_961	Zm00001eb030990	3	O04336.1 RecName: Full=Probable WRKY transcription factor 21; AltName: Full=WRKY DNA-binding protein 21 && PF10533:Plant zinc cluster domain|PF03106:WRKY DNA -binding domain
novel_961	Zm00001eb074930	3.5	Q40479.1 RecName: Full=Ethylene-responsive transcription factor 2; Short=NtERF2; AltName: Full=Ethylene-responsive element-binding factor 2; Short=EREBP-2 && PF00847:AP2 domain
novel_961	Zm00001eb119940	3	Q8VY22.1 RecName: Full=Protein trichome birefringence-like 38 && PF14416:PMR5 N terminal Domain|PF13839:GDSL/SGNH-like Acyl-Esterase family found in Pmr5 and Cas1p
novel_961	Zm00001eb190430	3.2	Q6Z5P2.1 RecName: Full=Endoglucanase 7; AltName: Full=Endo-1,4-beta glucanase 7; AltName: Full=OsGLU10; Flags: Precursor && PF00759:Glycosyl hydrolase family 9
novel_961	Zm00001eb215910	3.5	Q8VY05.3 RecName: Full=SWI/SNF complex subunit SWI3D; Short=AtSWI3D; AltName: Full=Transcription regulatory protein SWI3D && PF00249:Myb-like DNA-binding domain|PF16495:SWIRM-associated region 1|PF00569:Zinc finger, ZZ type
novel_961	Zm00001eb218880	3	Q32SG4.1 RecName: Full=Protein WRKY1; AltName: Full=WRKY DNA-binding protein 1 && PF03106:WRKY DNA -binding domain|PF10533:Plant zinc cluster domain
novel_962	Zm00001eb133810	3.5	P49235.1 RecName: Full=4-hydroxy-7-methoxy-3-oxo-3,4-dihydro-2H-1,4-benzoxazin-2-yl glucoside beta-D-glucosidase 1, chloroplastic; AltName: Full=Beta-D-glucoside glucohydrolase; AltName: Full=Beta-glucosidase 1; Short=ZmGlu1; Flags: Precursor && PF00232:Glycosyl hydrolase family 1
novel_964	Zm00001eb088910	3.5	Q9M8Z7.1 RecName: Full=Sterol 3-beta-glucosyltransferase UGT80A2; AltName: Full=UDP-glucose:sterol glucosyltransferase 80A2 && PF03033:Glycosyltransferase family 28 N-terminal domain
novel_964	Zm00001eb107910	3.5	Q8GVE1.1 RecName: Full=Chitin-inducible gibberellin-responsive protein 2 && PF03514:GRAS domain family
novel_964	Zm00001eb259630	3.5	Q9LHG8.1 RecName: Full=Protein ELC; Short=AtELC; AltName: Full=ESCRT-I complex subunit VPS23 homolog 1; AltName: Full=Protein VACUOLAR PROTEIN SORTING 23A; AltName: Full=Vacuolar protein-sorting-associated protein 23 homolog 1 && PF05743:UEV domain|PF09454:Vps23 core domain
novel_964	Zm00001eb419440	3.5	Q9M8Z7.1 RecName: Full=Sterol 3-beta-glucosyltransferase UGT80A2; AltName: Full=UDP-glucose:sterol glucosyltransferase 80A2 && PF03033:Glycosyltransferase family 28 N-terminal domain
novel_965	Zm00001eb041710	2.5	Q7XKU5.2 RecName: Full=2-oxoglutarate-dependent dioxygenase DAO; AltName: Full=Protein DIOXYGENASE FOR AUXIN OXIDATION >Q01IX6.1 RecName: Full=2-oxoglutarate-dependent dioxygenase DAO; AltName: Full=Protein DIOXYGENASE FOR AUXIN OXIDATION && PF03171:2OG-Fe(II) oxygenase superfamily|PF14226:non-haem dioxygenase in morphine synthesis N-terminal
novel_965	Zm00001eb079790	2.5	Q7XKU5.2 RecName: Full=2-oxoglutarate-dependent dioxygenase DAO; AltName: Full=Protein DIOXYGENASE FOR AUXIN OXIDATION >Q01IX6.1 RecName: Full=2-oxoglutarate-dependent dioxygenase DAO; AltName: Full=Protein DIOXYGENASE FOR AUXIN OXIDATION && PF14226:non-haem dioxygenase in morphine synthesis N-terminal|PF03171:2OG-Fe(II) oxygenase superfamily
novel_965	Zm00001eb134820	3	C0LGJ1.1 RecName: Full=Probable LRR receptor-like serine/threonine-protein kinase At1g74360; Flags: Precursor && PF13855:Leucine rich repeat
novel_967	Zm00001eb229450	3.5	Q9LVA0.1 RecName: Full=BAG family molecular chaperone regulator 7; AltName: Full=Bcl-2-associated athanogene 7 && -
novel_969	Zm00001eb097040	3	O23429.2 RecName: Full=Vesicle-associated membrane protein 724; Short=AtVAMP724; AltName: Full=SYBL1-like protein && PF00957:Synaptobrevin|PF13774:Regulated-SNARE-like domain
novel_970	Zm00001eb054000	3	C5WNV2.1 RecName: Full=Adenylosuccinate synthetase 2, chloroplastic; Short=AMPSase 2; Short=AdSS 2; AltName: Full=IMP--aspartate ligase 2; Flags: Precursor && PF00709:Adenylosuccinate synthetase
novel_970	Zm00001eb230840	3.2	Q9SZH4.1 RecName: Full=RNA-binding KH domain-containing protein PEPPER && PF00013:KH domain
novel_974	Zm00001eb062310	3.5	Q84TX2.2 RecName: Full=SCAR-like protein 1 && -
novel_978	Zm00001eb114170	3.5	Q42484.1 RecName: Full=Disease resistance protein RPS2; AltName: Full=Resistance to Pseudomonas syringae protein 2 && -
novel_983	Zm00001eb144420	3.5	Q9ZUP2.2 RecName: Full=DNA repair protein recA homolog 3, mitochondrial; AltName: Full=Recombinase A homolog 3; Flags: Precursor && PF00154:recA bacterial DNA recombination protein
novel_984	Zm00001eb111340	3.5	Q9SJ04.1 RecName: Full=F-box/kelch-repeat protein SKIP6; AltName: Full=SKP1-interacting partner 6 && -
novel_984	Zm00001eb198220	3	Q3LXA7.1 RecName: Full=Retinoblastoma-related protein 3; Short=ZmRBR3 && PF01858:Retinoblastoma-associated protein A domain|PF01857:Retinoblastoma-associated protein B domain|PF11934:Domain of unknown function (DUF3452)
novel_984	Zm00001eb209380	3.2	B9FJ61.1 RecName: Full=Signal peptide peptidase 2; Short=OsSPP2; AltName: Full=Intramembrane protease 2; Short=IMP; Short=IMPAS && PF04258:Signal peptide peptidase
novel_984	Zm00001eb251520	3.5	P26302.1 RecName: Full=Phosphoribulokinase, chloroplastic; Short=PRK; Short=PRKase; AltName: Full=Phosphopentokinase; Flags: Precursor && PF00485:Phosphoribulokinase / Uridine kinase family
novel_989	Zm00001eb218130	3.2	Q06672.2 RecName: Full=Pre-rRNA-processing protein TSR2; AltName: Full=20S rRNA accumulation protein 2 && PF10273:Pre-rRNA-processing protein TSR2
novel_99	Zm00001eb273020	3.5	Q5Z4U5.1 RecName: Full=GATA transcription factor 20; Short=OsGATA20; AltName: Full=Protein TIFY 2b; Short=OsTIFY2b && PF06203:CCT motif|PF06200:tify domain|PF00320:GATA zinc finger
novel_990	Zm00001eb146110	3.5	Q75HQ3.1 RecName: Full=Beta-galactosidase 7; Short=Lactase 7; Flags: Precursor && PF01301:Glycosyl hydrolases family 35
novel_990	Zm00001eb249260	3.2	Q8GWE1.1 RecName: Full=Ubiquitin carboxyl-terminal hydrolase 3 && PF01088:Ubiquitin carboxyl-terminal hydrolase, family 1
novel_991	Zm00001eb052540	3.5	Q43695.1 RecName: Full=Tubulin beta-3 chain; AltName: Full=Beta-3-tubulin && PF03953:Tubulin C-terminal domain|PF00091:Tubulin/FtsZ family, GTPase domain
novel_991	Zm00001eb115600	3.5	F4JI44.1 RecName: Full=Nodulin homeobox; AltName: Full=NDX1 homeobox protein homolog; Short=AtNDX1 && -
novel_991	Zm00001eb150420	3.5	Q41783.1 RecName: Full=Tubulin beta-6 chain; AltName: Full=Beta-6-tubulin && PF00091:Tubulin/FtsZ family, GTPase domain|PF03953:Tubulin C-terminal domain
novel_991	Zm00001eb165880	3.5	F4JI44.1 RecName: Full=Nodulin homeobox; AltName: Full=NDX1 homeobox protein homolog; Short=AtNDX1 && -
novel_991	Zm00001eb218000	3.5	Q41782.2 RecName: Full=Tubulin beta-4 chain; AltName: Full=Beta-4-tubulin && PF00091:Tubulin/FtsZ family, GTPase domain|PF03953:Tubulin C-terminal domain
novel_994	Zm00001eb176260	3.5	P19683.1 RecName: Full=31 kDa ribonucleoprotein, chloroplastic; Flags: Precursor && PF00076:RNA recognition motif. (a.k.a. RRM, RBD, or RNP domain)
novel_997	Zm00001eb185290	2.5	Q6K223.1 RecName: Full=Auxin response factor 8 && PF02362:B3 DNA binding domain|PF06507:Auxin response factor
novel_998	Zm00001eb294870	3.5	P86809.1 RecName: Full=Non-specific lipid-transfer protein 2; AltName: Full=Allergen Api g 6.0101; AltName: Allergen=Api g 6 && PF14368:Probable lipid transfer
