# Supplementary material for: Maize miRNAs and their putative target genes involved in chilling stress response in 5-day old seedlings
Source: BMC Genomics. 2024 May 15;25:479. doi: 10.1186/s12864-024-10403-1 (PMC11094857; doi:10.1186/s12864-024-10403-1)
Supplement: Supplementary file 7 — Supplementary Material 7. [file 12864_2024_10403_MOESM7_ESM.xlsx]

## Sheet: Table A7
Table A7. GO enrichment analysis of the targets of known and novel miRNAs differentially expressed between control and treatment conditions, shown for corrected p-value < 0.05
GO Term	Name	Type	LT, 6h			LT, 24h			LS, 6h			LS, 24h
			Over-represented p-value	Corrected p-value	Number of target genes	Over-represented p-value	Corrected p-value	Number of target genes	Over-represented p-value	Corrected p-value	Number of target genes	Over-represented p-value	Corrected p-value	Number of target genes
GO:0005515	Protein binding	Molecular function	5.171e-10	1.3543e-06	260	7.3838e-10	1.9338e-06	260	3.4413e-11	9.0127e-08	259	3.508e-12	9.1875e-09	257
GO:0044699	Single-organism process	Biological process	2.5693e-08	3.3645e-05	180	1.7759e-06	0.0015504	180	7.8282e-08	0.00010251	180	2.207e-07	0.00028901	176
GO:0043565	Sequence-specific DNA binding	Molecular function	1.28e-06	0.0011175	26	4.472e-06	0.002928	26	4.5219e-06	0.0027117	26	/	/	/
GO:0044763	Single-organism cellular process	Biological process	3.3438e-06	0.0018721	163	5.4489e-05	0.015471	163	2.4559e-05	0.006432	163	3.6395e-05	0.019064	160
GO:0051179	Localization	Biological process	3.5742e-06	0.0018721	114	5.9071e-05	0.015471	113	5.177e-06	0.0027117	114	/	/	/
GO:0051234	Establishment of localization	Biological process	7.3495e-06	0.0032081	114	9.1869e-05	0.021873	113	9.0584e-06	0.0033892	114	/	/	/
GO:0005488	Binding	Molecular function	1.1962e-05	0.0040815	807	2.4503e-05	0.0088243	806	6.5662e-06	0.0028661	807	3.6105e-06	0.0031519	798
GO:0006810	Transport	Biological process	1.2467e-05	0.0040815	113	0.00013964	0.024231	112	1.5239e-05	0.0049889	113	/	/	/
GO:0070647	Protein modification by small protein conjugation or removal	Biological process	1.6754e-05	0.0048753	13	9.2835e-07	0.0012157	14	5.0105e-06	0.0027117	14	5.2511e-06	0.0034381	14
GO:0042578	Phosphoric ester hydrolase activity	Molecular function	2.1036e-05	0.0055093	8	0.00012031	0.024231	8	0.00012088	0.019786	8	/	/	/
GO:0001071	Nucleic acid binding transcription factor activity	Molecular function	6.9221e-05	0.015108	55	0.00014097	0.024231	54	3.57e-05	0.0077914	55	/	/	/
GO:0003700	Sequence-specific DNA binding transcription factor activity	Molecular function	6.9221e-05	0.015108	55	0.00014097	0.024231	54	3.57e-05	0.0077914	55	/	/	/
GO:0016788	Hydrolase activity, acting on ester bonds	Molecular function	9.1423e-05	0.018418	41	0.00045058	0.04917	41	/	/	/	/	/	/
GO:0016874	Ligase activity	Molecular function	0.00012547	0.023471	15	0.00039074	0.04917	16	2.4105e-05	0.006432	16	/	/	/
GO:0004842	Ubiquitin-protein ligase activity	Molecular function	0.00017386	0.028459	9	9.3286e-06	0.004072	10	5.0648e-05	0.0094748	10	/	/	/
GO:0019787	Small conjugating protein ligase activity	Molecular function	0.00017386	0.028459	9	9.3286e-06	0.004072	10	5.0648e-05	0.0094748	10	/	/	/
GO:0050789	Regulation of biological process	Biological process	0.00020022	0.030846	147	0.00021021	0.032385	146	0.00027762	0.04277	147	/	/	/
GO:0006325	Chromatin organization	Biological process	0.00025217	0.03669	7	0.00029371	0.042735	7	0.00029462	0.042868	7	/	/	/
GO:0016881	Acid-amino acid ligase activity	Molecular function	0.00029984	0.041331	9	2.6955e-05	0.0088243	10	0.00010976	0.019165	10	/	/	/
GO:0044765	Single-organism transport	Biological process	0.00037381	0.044708	95				/	/	/	/	/	/
GO:0016579	Protein deubiquitination	Biological process	0.00037555	0.044708	6	0.00042444	0.04917	6	/	/	/	0.00012021	0.044624	6
GO:0070646	Protein modification by small protein removal	Biological process	0.00037555	0.044708	6	0.00042444	0.04917	6	/	/	/	/	/	/
GO:0031224	Intrinsic to membrane	Cellular component	0.0004054	0.046163	67	0.00043719	0.04917	67	/	/	/	/	/	/
GO:0016567	Protein ubiquitination	Biological process	/	/	/	0.00014803	0.024231	8	/	/	/	/	/	/
GO:0004553	Hydrolase activity, hydrolyzing O-glycosyl compounds	Molecular function	/	/	/	0.00039738	0.04917	39	/	/	/	/	/	/
GO:0070646	protein modification by small protein removal	Biological process	/	/	/	/	/	/	/	/	/	/	/	/
GO:0051179	localization	Biological process	/	/	/	/	/	/	/	/	/	0.00013631	0.044624	111
GO:0042578	phosphoric ester hydrolase activity	Molecular function	/	/	/	/	/	/	/	/	/	0.00016849	0.046043	8
GO:0004553	hydrolase activity, hydrolyzing O-glycosyl compounds	Molecular function	/	/	/	/	/	/	/	/	/	0.0001758	0.046043	38
