# Supplementary material for: Maize miRNAs and their putative target genes involved in chilling stress response in 5-day old seedlings
Source: BMC Genomics. 2024 May 15;25:479. doi: 10.1186/s12864-024-10403-1 (PMC11094857; doi:10.1186/s12864-024-10403-1)
Supplement: Supplementary file 8 — Supplementary Material 8. [file 12864_2024_10403_MOESM8_ESM.xlsx]

## Sheet: Table A8
Table A8. KEGG enrichment analysis of the targets of known and novel miRNAs differentially expressed between control and treatment conditions, shown for the top 20 KEGG pathways (corrected p-value < 0.05)
KEGG Term	LT, 6h			LT, 24h			LS, 6h			LS, 24h
	Over-represented p-value	Corrected p-value	Number of target genes	Over-represented p-value	Corrected p-value	Number of target genes	Over-represented p-value	Corrected p-value	Number of target genes	Over-represented p-value	Corrected p-value	Number of target genes
Metabolic pathways	2.10543e-56	2.35809e-54	185	2.46129e-56	2.70742e-54	186	7.31852e-57	8.12356e-55	186	1.58099e-58	1.83395e-56	185
Biosynthesis of secondary metabolites	1.13764e-31	6.37079e-30	108	2.58927e-32	1.4241e-30	108	2.00389e-32	1.11216e-30	108	6.40103e-32	3.7126e-30	106
Plant hormone signal transduction	8.21629e-09	3.06741e-07	26	5.30412e-09	1.94484e-07	26	1.33045e-08	4.92267e-07	26	2.97652e-08	8.63191e-07	26
Carbon metabolism	6.53514e-08	1.73184e-06	21	5.57754e-08	1.22706e-06	21	1.30989e-07	2.4233e-06	21	4.64319e-08	1.07722e-06	22
Plant-pathogen interaction	7.92712e-08	1.73184e-06	15	8.47906e-08	1.55449e-06	15	9.31337e-08	2.06757e-06	14	6.28221e-08	1.21456e-06	14
Phenylpropanoid biosynthesis	9.27774e-08	1.73184e-06	18	3.08476e-08	8.48308e-07	18	3.42235e-08	9.49702e-07	18	8.07671e-08	1.33843e-06	18
Spliceosome	2.12002e-06	3.39204e-05	20	1.36103e-06	2.13876e-05	20	2.48121e-06	3.76315e-05	20	1.321e-06	1.91546e-05	20
Ribosome	2.67015e-06	3.48422e-05	21	1.97633e-06	2.71745e-05	21	2.71218e-06	3.76315e-05	21	1.28745e-05	0.000114881	21
Amino sugar and nucleotide sugar metabolism	2.79982e-06	3.48422e-05	8	5.25118e-06	5.7763e-05	8	7.49769e-06	8.32244e-05	8	6.80081e-06	7.66362e-05	9
Biosynthesis of amino acids	4.49535e-06	5.0348e-05	22	3.89863e-06	4.76499e-05	22	3.48154e-06	4.2939e-05	22	2.33438e-06	3.00876e-05	23
Endocytosis	8.66277e-06	8.82028e-05	28	1.16908e-05	0.000116908	27	1.00352e-05	0.000101265	28	7.26722e-06	7.66362e-05	27
Protein processing in endoplasmic reticulum	2.13258e-05	0.000199041	16	2.27107e-05	0.000192167	16	3.79613e-05	0.000324131	16	1.18661e-05	0.000114705	16
Glycerophospholipid metabolism	2.62862e-05	0.000226465	15	2.01172e-05	0.000184408	15	1.5626e-05	0.00014454	15	5.61867e-05	0.00043451	15
mRNA surveillance pathway	5.7507e-05	0.000460056	12	4.62666e-05	0.000363523	13	6.41666e-05	0.000508749	13	2.15862e-05	0.000178857	13
RNA transport	0.000230641	0.00172212	26	0.000242085	0.00177529	26	0.000319617	0.00221735	26	0.000149876	0.00102269	26
Glycolysis / Gluconeogenesis	0.000315694	0.00220985	13	0.000260515	0.00179104	12	0.000551366	0.00322114	12	0.000264984	0.00170767	11
Glyoxylate and dicarboxylate metabolism	0.000414368	0.00268513	5	0.00042783	0.00276831	5	0.000249603	0.00184706	5	/	/	/
Purine metabolism	0.000434363	0.00268513	24	0.000561111	0.00308611	24	0.000596123	0.00330848	24	0.000317281	0.00193708	24
Ubiquitin mediated proteolysis	0.000455513	0.00268513	10	0.000473817	0.00289555	10	0.000500552	0.00308674	10	/	/	/
Glycerolipid metabolism	0.000667146	0.00373601	6	0.000501317	0.00290236	6	0.000379491	0.00247786	6	/	/	/
Starch and sucrose metabolism	/	/	/	/	/	/	/	/	/	2.42753e-10	9.38643e-09	31
Photosynthesis	/	/	/	/	/	/	/	/	/	7.65069e-05	0.000554675	3
Glutathione metabolism	/	/	/	/	/	/	/	/	/	0.00034951	0.00201017	9
