# Supplementary material for: Maize miRNAs and their putative target genes involved in chilling stress response in 5-day old seedlings
Source: BMC Genomics. 2024 May 15;25:479. doi: 10.1186/s12864-024-10403-1 (PMC11094857; doi:10.1186/s12864-024-10403-1)
Supplement: Supplementary file 9 — Supplementary Material 9. [file 12864_2024_10403_MOESM9_ESM.xlsx]

## Sheet: Table A9
Table A9. Differentially expressed miRNAs identified in low temperature-stressed maize 5-d old seedlings compared to control.
miRNA	LT, 6h		LT, 24h		LS, 6h		LS, 24h
	Log2 fold change	q-value	Log2 fold change	q-value	Log2 fold change	q-value	Log2 fold change	q-value
novel_1	/	/	4.0682	0	-1.2707	1.9294e-05	/	/
novel_100	1.3865	4.8974e-05	1.3005	2.2792e-06	-1.7113	4.334e-10	/	/
novel_1000	/	/	/	/	-2.0151	7.1529e-26	-1.4143	1.6243e-20
novel_1001	/	/	/	/	-2.1263	1.9369e-13	/	/
novel_1002	-2.146	8.752e-19	/	/	/	/	/	/
novel_1005	/	/	1.2757	2.8862e-37	/	/	/	/
novel_1006	/	/	2.8617	9.1919e-26	/	/	/	/
novel_101	/	/	/	/	-1.5077	1.747e-09	/	/
novel_102	1.2755	0.00023103	-2.0214	5.0247e-17	-1.6857	8.4975e-08	-1.8838	6.7989e-31
novel_107	/	/	/	/	/	/	-2.1062	1.2044e-25
novel_108	/	/	2.6054	2.1893e-17	-2.8557	2.8495e-08	/	/
novel_109	/	/	-1.0171	0.00031989	-1.4442	7.2337e-10	-1.1733	1.6948e-16
novel_11	/	/	/	/	-1.3702	1.0479e-07	-1.0358	1.491e-14
novel_110	/	/	4.1903	2.9078e-27	-2.5077	2.2878e-10	/	/
novel_111	1.6316	1.6655e-11	3.1543	6.1105e-49	-1.6333	0.0042025	/	/
novel_112	-1.1985	1.9162e-14	/	/	-2.0483	5.583e-10	/	/
novel_113	-1.3684	7.9846e-13	1.3896	2.2429e-10	-3.0483	2.0137e-17	/	/
novel_115	/	/	4.2492	8.4241e-55	/	/	/	/
novel_117	/	/	/	/	/	/	-1.0358	9.9182e-27
novel_118	/	/	/	/	/	/	-1.0537	8.3619e-69
novel_119	1.8411	3.8254e-09	-1.0082	8.5719e-05	/	/	/	/
novel_120	/	/	/	/	/	/	-1.2988	3.881e-13
novel_121	/	/	1.3592	3.2311e-13	/	/	/	/
novel_122	/	/	/	/	-1.0483	0.0068729	/	/
novel_124	/	/	/	/	-2.4268	2.1764e-30	/	/
novel_126	/	/	2.9464	1.6596e-23	/	/	/	/
novel_127	-2.0464	3.0775e-23	/	/	/	/	/	/
novel_128	/	/	/	/	-2.2707	1.1953e-06	/	/
novel_129	/	/	/	/	-1.4109	0.00010845	/	/
novel_132	/	/	3.8482	8.6292e-50	/	/	/	/
novel_135	/	/	2.2428	2.0531e-08	-2.5077	2.2878e-10	/	/
novel_137	/	/	-1.034	0.0012322	-1.2893	2.7835e-05	/	/
novel_138	/	/	-1.202	0.00023346	-1.5844	8.856e-13	-1.2988	3.881e-13
novel_139	/	/	/	/	/	/	-1.8838	2.1871e-21
novel_14	/	/	/	/	-2.0483	7.7706e-09	/	/
novel_140	/	/	1.4354	0.00021916	-1.0483	0.002104	/	/
novel_141	/	/	/	/	-1.0483	0.0030811	/	/
novel_143	/	/	/	/	-1.6857	8.4975e-08	/	/
novel_144	/	/	2.8278	3.2625e-40	/	/	/	/
novel_145	/	/	-2.5239	2.056e-33	/	/	/	/
novel_147	/	/	1.0204	0.00021353	/	/	/	/
novel_148	/	/	/	/	-2.7113	5.7508e-18	/	/
novel_149	/	/	/	/	-1.5629	1.2393e-05	/	/
novel_15	/	/	/	/	-2.0483	1.0479e-07	/	/
novel_150	/	/	2.2428	2.0531e-08	-1.5864	1.3024e-41	/	/
novel_151	-1.3684	7.9846e-13	2.6054	2.4668e-08	/	/	/	/
novel_152	/	/	-1.68	3.1963e-06	-2.7853	1.0923e-10	/	/
novel_153	/	/	-1.2526	0.00011591	/	/	-1.8098	1.5833e-91
novel_154	/	/	/	/	-1.4633	0.0032892	/	/
novel_155	-1.7834	5.3148e-07	/	/	/	/	/	/
novel_158	/	/	-3.9103	7.6757e-32	/	/	/	/
novel_16	/	/	3.1903	1.399e-239	-2.6333	2.6906e-09	-1.0358	1.491e-14
novel_160	/	/	/	/	-1.8557	1.3894e-63	/	/
novel_162	/	/	1.0204	0.0070628	/	/	/	/
novel_163	/	/	2.4354	7.1001e-10	-1.4633	0.0032892	/	/
novel_165	1.1552	3.1112e-05	/	/	/	/	/	/
novel_166	/	/	-1.7869	0.0022119	/	/	/	/
novel_170	/	/	3.793	1.9245e-29	-1.0354	8.1786e-20	/	/
novel_171	-1.7834	1.5156e-11	-1.034	0.0012322	-1.3795	1.7433e-24	/	/
novel_172	/	/	/	/	-1.2707	0.0011603	/	/
novel_173	-1.1985	1.9055e-08	1.0204	0.0070628	-1.4633	7.1295e-06	/	/
novel_174	/	/	-1.465	0.00078451	-1.9703	2.703e-21	/	/
novel_176	1.6316	5.4943e-07	-1.465	3.4982e-07	/	/	/	/
novel_179	/	/	-1.3946	0.0052529	-1.6333	1.5696e-05	/	/
novel_18	/	/	-1.7697	3.5851e-16	-1.8181	2.7152e-114	/	/
novel_181	/	/	-1.7869	7.5804e-06	/	/	/	/
novel_183	1.7609	2.911e-08	1.6054	1.5888e-11	/	/	/	/
novel_184	/	/	-1.1225	1.0229e-05	/	/	/	/
novel_189	/	/	/	/	-1.433	4.0188e-31	/	/
novel_19	/	/	/	/	/	/	-1.6948	1.4451e-154
novel_192	-1.3684	2.2711e-09	/	/	/	/	/	/
novel_194	/	/	3.544	1.348e-31	/	/	/	/
novel_195	/	/	/	/	-1.5337	9.509e-17	/	/
novel_196	/	/	-2.0671	5.5221e-06	-1.6333	1.5696e-05	/	/
novel_197	-1.3684	7.9846e-13	/	/	/	/	/	/
novel_199	-1.1985	1.9055e-08	2.1579	1.3984e-11	/	/	/	/
novel_20	1.676	1.8408e-52	/	/	/	/	-1.1062	3.6791e-11
novel_200	/	/	-2.3015	3.8164e-06	-1.2707	0.0011603	/	/
novel_202	/	/	1.3423	0.001916	-1.3113	0.0017054	/	/
novel_203	/	/	/	/	-1.4406	1.425e-08	/	/
novel_205	/	/	-1.1495	0.0094043	/	/	/	/
novel_206	-2.3684	2.4548e-14	/	/	-2.3184	3.439e-58	/	/
novel_208	/	/	/	/	-1.1579	2.3902e-10	/	/
novel_209	/	/	-2.5646	6.7492e-06	-1.7073	1.042e-14	/	/
novel_210	/	/	2.1359	1.0477e-07	-1.3702	0.0023804	/	/
novel_211	/	/	/	/	/	/	-1.0358	9.9182e-27
novel_212	/	/	-1.8541	0.00031816	-2.0483	0.00029687	/	/
novel_214	/	/	-1.6577	0.00013103	/	/	/	/
novel_215	-1.0464	1.1941e-07	1.0204	0.00050016	-1.9552	6.9632e-18	/	/
novel_216	/	/	/	/	-1.8161	1.2962e-31	/	/
novel_218	/	/	/	/	-1.7853	0.00029248	/	/
novel_219	-1.4298	3.6411e-24	1.8278	3.1047e-12	/	/	/	/
novel_220	/	/	/	/	-1.3827	2.1376e-10	/	/
novel_221	/	/	/	/	-1.4633	0.0032892	/	/
novel_222	/	/	/	/	-1.0483	0.0001897	/	/
novel_223	/	/	1.1903	0.00035	/	/	/	/
novel_224	-2.9089	1.9882e-59	/	/	/	/	/	/
novel_226	/	/	/	/	-2.2182	9.1312e-08	/	/
novel_228	/	/	/	/	-1.5178	1.3423e-20	/	/
novel_229	/	/	/	/	-1.7968	2.1753e-60	/	/
novel_230	-1.7834	5.3148e-07	/	/	/	/	/	/
novel_231	-2.0464	7.4979e-13	-1.4821	0.00029757	/	/	/	/
novel_232	/	/	-1.0576	0.00022941	-3.3702	1.0904e-12	/	/
novel_233	/	/	3.2683	9.5915e-14	/	/	/	/
novel_235	/	/	1.8949	2.5553e-06	-1.4633	0.0032892	/	/
novel_236	/	/	/	/	-2.1263	4.6087e-94	/	/
novel_237	/	/	/	/	-1.6333	0.0042025	/	/
novel_239	/	/	-2.5646	3.3393e-13	/	/	/	/
novel_240	/	/	1.2048	8.4127e-08	/	/	/	/
novel_241	/	/	2.7209	4.2924e-09	-2.2707	2.7781e-11	/	/
novel_242	/	/	-1.2526	0.00011591	/	/	/	/
novel_246	/	/	/	/	-1.4633	0.0032892	/	/
novel_248	-2.3684	2.4548e-14	1.0204	0.0070628	-1.241	0.00080324	/	/
novel_25	/	/	2.3292	5.5323e-52	-1.0978	3.4169e-18	/	/
novel_250	-2.6314	5.9613e-22	/	/	/	/	/	/
novel_252	/	/	/	/	-1.5438	1.4732e-32	/	/
novel_253	/	/	1.7574	1.172e-05	/	/	/	/
novel_254	/	/	/	/	/	/	-1.2988	6.937e-24
novel_255	/	/	2.0908	7.0883e-11	/	/	/	/
novel_256	1.0911	0.0019034	/	/	/	/	/	/
novel_257	/	/	/	/	-1.9108	3.2679e-12	/	/
novel_26	/	/	-4.1495	1.1568e-29	-1.4109	0.00010845	-1.3472	2.6865e-127
novel_262	/	/	/	/	-1.4633	0.0032892	/	/
novel_264	/	/	1.8684	8.003e-09	/	/	/	/
novel_265	/	/	-1.68	0.00033337	-1.7004	1.2288e-06	-1.4688	3.6686e-15
novel_268	/	/	-1.5646	0.0022044	-1.1263	1.1851e-05	/	/
novel_272	-2.3684	2.0855e-08	2.0204	5.2011e-07	-1.1539	3.5196e-19	/	/
novel_274	-1.1985	1.9055e-08	/	/	/	/	/	/
novel_275	/	/	1.0204	0.0070628	/	/	/	/
novel_278	/	/	/	/	-2.0483	4.179e-11	/	/
novel_279	/	/	-3.6234	1.3113e-13	/	/	/	/
novel_28	1.1189	2.5399e-11	/	/	-1.7853	0.00029248	-1.1248	1.2517e-51
novel_281	/	/	/	/	-1.9258	6.3463e-43	-1.0358	1.491e-14
novel_284	/	/	-2.0951	3.7429e-05	/	/	/	/
novel_285	/	/	/	/	-1.2707	1.9294e-05	/	/
novel_288	-1.3684	2.2711e-09	2.2683	1.0325e-10	-2.5077	2.2878e-10	/	/
novel_29	3.0911	4.3799e-39	-1.4592	3.276e-25	-1.8963	1.3094e-15	/	/
novel_292	/	/	2.7209	4.2924e-09	/	/	/	/
novel_293	/	/	/	/	-1.7264	1.8746e-05	/	/
novel_294	-1.0464	5.5271e-05	/	/	/	/	/	/
novel_299	-1.0464	5.5271e-05	/	/	/	/	/	/
novel_30	/	/	/	/	/	/	-1.9509	2.0562e-73
novel_300	-2.3684	2.0855e-08	/	/	-1.7004	1.2288e-06	/	/
novel_301	/	/	/	/	-2.2182	9.1312e-08	/	/
novel_305	/	/	/	/	-2.9917	2.521e-49	/	/
novel_306	/	/	2.8278	7.2896e-10	/	/	/	/
novel_31	/	/	/	/	/	/	-2.3863	5.1829e-32
novel_310	/	/	-1.8865	4.5788e-05	/	/	-1.5212	1.4427e-22
novel_318	/	/	1.4753	8.0045e-47	-1.0354	1.0919e-37	/	/
novel_32	1.1074	2.538e-07	-1.5837	5.7463e-23	-2.5077	4.3129e-27	/	/
novel_322	/	/	-1.7451	7.8082e-08	-1.0186	7.3408e-17	/	/
novel_324	/	/	/	/	-1.6333	0.0042025	-1.1062	3.6791e-11
novel_325	/	/	/	/	-1.7853	1.4144e-06	-1.1062	3.6791e-11
novel_328	/	/	-1.9796	9.7974e-18	-1.5788	8.3579e-07	-1.1062	3.6791e-11
novel_329	/	/	1.1199	2.7597e-05	-3.3284	5.6105e-38	/	/
novel_330	/	/	/	/	-1.2003	5.9606e-13	/	/
novel_331	/	/	4.4467	8.1773e-33	-1.9414	8.2094e-09	/	/
novel_332	/	/	-1.2899	8.0405e-08	/	/	-1.6208	1.7789e-39
novel_333	-1.1204	1.3018e-13	/	/	/	/	/	/
novel_335	/	/	-1.1108	3.5903e-05	-1.4633	0.00014852	-1.4244	8.0008e-70
novel_339	/	/	/	/	-1.2707	0.0011603	/	/
novel_34	/	/	/	/	-1.4268	5.2812e-06	/	/
novel_342	1.4463	1.4302e-45	-1.0606	5.4642e-42	/	/	-1.2248	3.0446e-27
novel_347	/	/	1.1903	0.00035	-1.1552	8.0555e-05	-1.0596	1.2656e-77
novel_350	-3.3684	5.3502e-18	/	/	/	/	/	/
novel_351	/	/	/	/	-1.0483	0.0013929	-1.4457	3.845e-90
novel_352	/	/	-1.5943	4.798e-09	/	/	/	/
novel_353	-1.1985	1.9055e-08	/	/	/	/	/	/
novel_356	-3.8786	0	1.0728	7.7189e-84	/	/	/	/
novel_357	/	/	1.8278	3.0335e-07	/	/	/	/
novel_359	/	/	/	/	/	/	-1.0358	1.491e-14
novel_360	/	/	-1.05	0.0023677	/	/	/	/
novel_361	/	/	/	/	-1.3702	7.8624e-05	/	/
novel_362	-1.4939	8.0798e-14	-1.6577	0.00013103	/	/	/	/
novel_363	/	/	1.378	6.7948e-13	/	/	/	/
novel_366	1.4979	5.7262e-23	/	/	/	/	/	/
novel_372	/	/	/	/	/	/	-1.5212	1.4427e-22
novel_374	/	/	3.1803	1.6928e-87	/	/	/	/
novel_376	/	/	-1.6901	2.2743e-13	-1.8259	1.8389e-30	/	/
novel_377	/	/	-1.6577	0.00013103	-1.7032	1.116e-64	/	/
novel_378	-1.7834	5.3148e-07	/	/	/	/	/	/
novel_38	/	/	1.1103	3.5581e-32	/	/	/	/
novel_380	/	/	1.7209	1.3816e-06	/	/	/	/
novel_384	/	/	/	/	-1.4488	2.0228e-12	/	/
novel_386	/	/	/	/	-2.8259	7.5671e-66	/	/
novel_387	/	/	-3.6577	1.4718e-31	-1.7182	5.4464e-17	-2.7907	1.6914e-85
novel_388	1.0911	0.0019034	2.4798	1.4036e-07	/	/	/	/
novel_389	/	/	-2.0791	6.5386e-09	-1.7853	1.4144e-06	/	/
novel_39	/	/	-1.2474	1.8837e-17	-2.4019	1.6766e-18	/	/
novel_392	-1.561	2.2019e-10	/	/	/	/	-1.1062	3.6791e-11
novel_394	/	/	/	/	-1.0483	0.0044615	/	/
novel_395	/	/	/	/	/	/	-1.1062	3.6791e-11
novel_399	/	/	-1.7869	0.00012844	-1.7264	1.8746e-05	/	/
novel_40	/	/	1.1269	3.3647e-51	/	/	/	/
novel_400	/	/	/	/	/	/	-2.1062	1.2044e-25
novel_403	/	/	/	/	-2.1072	7.3408e-17	/	/
novel_404	/	/	/	/	-1.9474	2.3592e-38	/	/
novel_41	/	/	-1.6927	3.3521e-33	-1.2613	2.4159e-14	/	/
novel_410	/	/	-1.8541	0.00031816	/	/	/	/
novel_412	/	/	/	/	-2.1638	2.8385e-42	/	/
novel_414	1.7191	8.2676e-08	/	/	/	/	/	/
novel_416	-3.3684	5.3502e-18	-1.3946	0.0006838	/	/	/	/
novel_417	-2.0464	3.0775e-23	/	/	/	/	-1.0358	1.491e-14
novel_418	-2.3684	2.0855e-08	2.3423	7.6593e-07	/	/	/	/
novel_419	/	/	/	/	/	/	-1.8838	6.7989e-31
novel_423	/	/	/	/	-1.0483	0.0030811	/	/
novel_428	/	/	/	/	-2.3702	1.6048e-05	/	/
novel_430	/	/	/	/	-1.3702	0.0023804	/	/
novel_431	-1.6679	1.8675e-19	/	/	-3.2182	3.4384e-11	/	/
novel_432	/	/	/	/	/	/	-2.5718	2.1064e-54
novel_433	/	/	/	/	-1.8557	2.0765e-05	/	/
novel_436	1.917	1.0497e-17	/	/	/	/	/	/
novel_437	-1.3684	2.8832e-16	/	/	-1.2003	2.1792e-06	/	/
novel_439	1.5624	2.5339e-10	/	/	/	/	-1.0589	5.1183e-132
novel_44	/	/	-1.315	2.0871e-32	/	/	/	/
novel_440	/	/	/	/	/	/	-2.0537	8.1741e-47
novel_441	/	/	1.1537	1.602e-16	/	/	/	/
novel_442	/	/	/	/	-1.2548	3.3724e-09	/	/
novel_443	/	/	/	/	-1.5052	9.4703e-26	-1.3984	4.4914e-86
novel_444	-2.3684	2.0351e-38	1.8278	3.0335e-07	/	/	/	/
novel_445	1.654	6.5957e-12	-1.4694	9.411e-18	-1.1638	0.00011758	-1.4402	2.0607e-108
novel_446	/	/	-2.1495	0.00025797	/	/	/	/
novel_447	-3.0205	2.6426e-83	/	/	-2.2548	1.1075e-21	-1.0358	9.9182e-27
novel_448	/	/	/	/	-1.3321	1.5116e-09	/	/
novel_449	/	/	/	/	-1.1414	2.5011e-08	/	/
novel_45	/	/	-1.8276	4.7194e-15	-1.8963	1.5137e-06	-1.2988	3.881e-13
novel_450	1.1552	0.00097696	/	/	/	/	/	/
novel_451	/	/	/	/	-1.5337	6.5985e-07	/	/
novel_452	/	/	-2.3015	4.5825e-10	-1.4633	0.0032892	/	/
novel_454	1.0911	0.0019034	/	/	/	/	/	/
novel_455	/	/	/	/	-2.0483	2.0457e-05	/	/
novel_459	/	/	-1.7869	0.0022119	-1.6333	0.0042025	-1.9618	5.2315e-33
novel_46	/	/	/	/	-2.9228	4.0905e-12	/	/
novel_461	-2.146	8.752e-19	2.1903	4.0916e-06	-2.3809	2.5736e-50	/	/
novel_462	/	/	/	/	-1.7505	8.1794e-142	/	/
novel_463	/	/	/	/	-1.6137	4.3481e-144	/	/
novel_467	/	/	/	/	-1.0628	5.5461e-19	-1.2248	3.0446e-27
novel_469	2.1235	4.9753e-13	/	/	-1.6333	0.0042025	-1.0358	1.491e-14
novel_47	/	/	3.1903	2.786e-88	/	/	/	/
novel_470	/	/	-1.4694	9.411e-18	/	/	-1.0358	1.491e-14
novel_472	-1.7834	5.3148e-07	/	/	/	/	-1.6911	4.1142e-34
novel_473	/	/	/	/	-1.9706	8.1542e-129	/	/
novel_474	/	/	/	/	/	/	-1.015	5.3571e-58
novel_476	/	/	/	/	-1.0483	8.4881e-06	/	/
novel_477	/	/	/	/	-1.5165	4.213e-88	/	/
novel_479	/	/	/	/	-1.7588	4.613e-26	/	/
novel_48	2.1862	4.3857e-14	-1.7681	2.42e-21	-1.5231	1.0114e-162	/	/
novel_483	1.0239	0.0034158	/	/	/	/	/	/
novel_484	/	/	/	/	/	/	-1.2248	3.0446e-27
novel_485	/	/	-1.1264	0.00029332	-1.7853	0.00029248	-1.0306	9.9991e-230
novel_486	/	/	/	/	-1.4633	7.0145e-15	/	/
novel_49	/	/	2.0204	2.5224e-13	-1.6333	0.0042025	/	/
novel_491	/	/	1.8278	0.00010246	/	/	/	/
novel_493	1.0579	0.0001952	1.2048	8.4127e-08	/	/	/	/
novel_494	/	/	/	/	-2.9063	1.7168e-28	-1.1733	1.6948e-16
novel_495	/	/	-1.5646	0.0058288	/	/	/	/
novel_498	/	/	/	/	-1.3174	2.743e-281	/	/
novel_5	/	/	3.0403	1.1603e-128	-1.0065	4.0169e-07	/	/
novel_50	/	/	2.3216	1.469e-33	2.9339	0	/	/
novel_501	/	/	/	/	1.759	0.00017425	/	/
novel_502	-1.561	2.2019e-10	/	/	/	/	/	/
novel_504	/	/	1.2979	1.5453e-21	/	/	/	/
novel_51	-2.3684	2.0855e-08	/	/	/	/	/	/
novel_511	/	/	-3.1495	2.3874e-09	/	/	/	/
novel_512	/	/	2.1903	4.0916e-06	3.6521	1.7675e-20	/	/
novel_513	-1.146	1.3165e-19	3.8617	4.7923e-31	/	/	/	/
novel_514	/	/	-1.8276	1.908e-05	/	/	/	/
novel_518	/	/	/	/	1.081	7.2695e-09	/	/
novel_52	/	/	-1.8814	1.5682e-15	2.759	4.4649e-26	/	/
novel_520	/	/	-2.1495	7.3324e-15	/	/	/	/
novel_521	/	/	-3.439	1.7863e-16	2.344	2.66e-12	/	/
novel_522	/	/	/	/	3.344	4.5806e-16	/	/
novel_523	/	/	/	/	2.5367	1.8547e-27	-1.6208	3.3628e-17
novel_524	-1.0464	5.5271e-05	/	/	/	/	/	/
novel_527	-1.3684	2.2711e-09	-1.2333	9.6474e-05	/	/	/	/
novel_529	-3.9533	7.1737e-28	/	/	/	/	/	/
novel_53	/	/	/	/	2.3209	4.7452e-17	-2.5468	2.7717e-36
novel_530	-1.7834	5.3148e-07	/	/	/	/	/	/
novel_532	/	/	/	/	2.2371	3.0484e-20	/	/
novel_534	/	/	/	/	/	/	-2.1062	1.2044e-25
novel_538	/	/	/	/	1.759	4.8191e-22	/	/
novel_54	/	/	/	/	3.4595	1.2357e-64	/	/
novel_540	/	/	/	/	3.8745	3.7023e-69	/	/
novel_541	/	/	-3.0951	2.6822e-12	/	/	/	/
novel_546	/	/	-2.5646	6.7492e-06	/	/	/	/
novel_547	/	/	-1.8541	0.00031816	/	/	/	/
novel_550	/	/	-1.4821	2.2336e-08	/	/	/	/
novel_551	/	/	/	/	1.5367	3.8301e-11	-2.7318	1.8601e-101
novel_556	/	/	1.6985	1.6274e-07	/	/	/	/
novel_561	1.3865	9.6283e-08	2.3099	4.1279e-22	2.8767	0	/	/
novel_562	/	/	2.222	2.7299e-12	1.8586	3.5384e-19	/	/
novel_564	/	/	-1.2597	0.0012322	1.1887	2.6237e-09	/	/
novel_565	/	/	2.8278	7.2896e-10	1.759	5.2175e-07	/	/
novel_566	/	/	/	/	1.9152	3.4367e-297	-2.5212	2.9538e-52
novel_567	-1.7834	5.3148e-07	/	/	2.9517	9.9977e-12	/	/
novel_568	/	/	1.0204	0.001211	2.0351	2.0377e-153	-1.4915	3.4674e-48
novel_569	/	/	2.7574	6.7714e-13	3.5955	3.0869e-37	/	/
novel_57	1.3504	1.0082e-09	3.5647	1.0404e-69	2.2736	9.1883e-07	/	/
novel_570	/	/	/	/	1.9517	3.1857e-05	/	/
novel_574	/	/	/	/	2.1216	6.2917e-14	/	/
novel_579	/	/	/	/	/	/	-1.6208	4.8631e-32
novel_58	/	/	1.2048	8.4073e-19	2.344	2.66e-12	/	/
novel_581	/	/	/	/	1.759	0.00017425	/	/
novel_582	/	/	-2.3015	1.8501e-07	2.0392	3.3362e-09	/	/
novel_583	/	/	/	/	/	/	-1.2057	1.0659e-80
novel_584	/	/	/	/	/	/	-1.1062	3.6791e-11
novel_588	/	/	/	/	1.2736	0.0040365	/	/
novel_589	/	/	/	/	1.9517	1.1083e-11	/	/
novel_591	/	/	/	/	1.2736	0.0040365	/	/
novel_595	/	/	-1.2405	4.3596e-25	1.6742	3.7847e-13	/	/
novel_596	/	/	-2.024	2.9074e-09	/	/	/	/
novel_597	/	/	-1.1171	0.0073673	/	/	/	/
novel_599	-2.3684	2.0855e-08	/	/	/	/	/	/
novel_6	/	/	-1.0809	1.7824e-22	/	/	-1.6208	3.3628e-17
novel_60	/	/	/	/	2.6521	3.3717e-09	/	/
novel_601	/	/	5.3423	2.7553e-61	/	/	/	/
novel_603	/	/	1.8414	3.1824e-21	2.2247	1.7933e-15	/	/
novel_607	/	/	/	/	/	/	-1.2988	3.881e-13
novel_608	/	/	/	/	1.3092	2.9595e-12	/	/
novel_609	/	/	-1.0951	0.0058288	/	/	/	/
novel_611	/	/	/	/	1.9517	3.1857e-05	/	/
novel_615	/	/	1.6449	5.7893e-14	2.2736	9.1883e-07	/	/
novel_619	/	/	-1.8376	1.7895e-07	1.759	0.00017425	/	/
novel_62	/	/	3.6643	8.936e-35	2.1741	1.0564e-14	/	/
novel_621	/	/	-1.3999	5.5775e-12	2.9517	9.9977e-12	/	/
novel_622	/	/	/	/	1.9517	1.8324e-08	/	/
novel_623	/	/	/	/	1.4261	7.7455e-97	/	/
novel_624	/	/	/	/	1.1216	0.00085115	/	/
novel_625	-1.7834	1.5156e-11	-1.68	0.00033337	2.9517	9.9977e-12	-1.2988	3.9813e-94
novel_626	/	/	/	/	1.2736	0.0040365	/	/
novel_628	/	/	1.8278	3.0335e-07	/	/	/	/
novel_63	/	/	/	/	/	/	-2.0537	8.1741e-47
novel_630	-1.561	2.2019e-10	/	/	/	/	/	/
novel_632	/	/	-1.05	0.0023677	2.759	4.8935e-10	/	/
novel_633	/	/	/	/	2.4587	8.7359e-114	/	/
novel_637	/	/	/	/	1.759	0.00017425	/	/
novel_639	-1.7834	5.3148e-07	/	/	/	/	6.0944	2.2974e-07
novel_64	/	/	-1.6025	1.018e-23	/	/	/	/
novel_641	/	/	4.2531	3.0588e-68	/	/	/	/
novel_642	/	/	/	/	/	/	3.2861	0.00015418
novel_643	/	/	-1.9796	0.00011244	/	/	/	/
novel_644	/	/	/	/	2.0392	3.3362e-09	/	/
novel_646	/	/	1.6054	0.00046722	/	/	/	/
novel_647	/	/	/	/	3.5367	1.039e-18	/	/
novel_649	/	/	/	/	1.9517	3.1857e-05	/	/
novel_65	1.1341	2.0531e-06	2.8089	3.1322e-43	2.4111	1.4569e-07	/	/
novel_650	/	/	/	/	1.0468	2.6559e-46	4.7724	0.00074053
novel_651	-2.3684	2.7966e-20	1.4798	2.4758e-05	2.0106	2.0641e-12	/	/
novel_652	/	/	1.8784	4.5263e-34	/	/	/	/
novel_654	/	/	1.8278	0.00010246	/	/	/	/
novel_657	/	/	/	/	1.3667	1.918e-10	/	/
novel_658	/	/	1.5229	3.3342e-07	/	/	/	/
novel_659	-2.3684	2.0855e-08	/	/	/	/	/	/
novel_66	/	/	/	/	2.2736	9.1883e-07	/	/
novel_662	/	/	/	/	1.2111	7.1906e-38	/	/
novel_663	/	/	/	/	1.6821	8.2395e-27	/	/
novel_665	/	/	/	/	2.1216	5.4292e-06	/	/
novel_666	/	/	/	/	3.5955	1.3504e-19	/	/
novel_667	/	/	/	/	2.759	4.7222e-18	/	/
novel_669	/	/	/	/	3.2736	3.3983e-15	/	/
novel_67	/	/	-1.0071	1.4067e-07	/	/	/	/
novel_673	1.8984	3.2253e-17	/	/	1.5367	1.1625e-05	5.3574	4.886e-05
novel_674	/	/	/	/	1.0512	2.2036e-30	/	/
novel_677	/	/	/	/	3.1216	1.9216e-13	/	/
novel_678	/	/	2.2131	5.6299e-30	/	/	/	/
novel_679	/	/	2.1579	1.3984e-11	2.5367	2.2594e-08	/	/
novel_68	/	/	/	/	1.2736	0.0040365	/	/
novel_680	/	/	/	/	1.2736	2.7698e-15	/	/
novel_682	/	/	-1.8911	3.8232e-17	1.3053	1.8851e-13	3.8711	2.4077e-07
novel_684	/	/	/	/	/	/	2.2317	2.5926e-06
novel_686	/	/	1.798	1.1715e-10	/	/	/	/
novel_687	/	/	/	/	1.8586	9.8721e-08	1.2537	0.0076664
novel_688	1.8411	3.8254e-09	-1.1536	2.1185e-08	2.0106	2.0641e-12	/	/
novel_69	/	/	1.0305	1.5577e-28	/	/	/	/
novel_691	/	/	/	/	1.8262	3.1313e-10	2.3268	7.4352e-13
novel_692	-2.3684	2.0855e-08	/	/	/	/	/	/
novel_693	/	/	-2.1812	2.9257e-13	1.1361	1.978e-12	/	/
novel_694	/	/	1.6054	9.6508e-09	/	/	/	/
novel_696	1.5936	1.1226e-27	1.0322	6.6995e-25	/	/	/	/
novel_698	/	/	-1.6715	1.2813e-08	/	/	/	/
novel_702	-3.3684	8.4328e-26	/	/	/	/	1.1448	0.00033937
novel_703	/	/	/	/	/	/	2.8711	0.00016701
novel_705	/	/	2.1199	1.05e-14	/	/	/	/
novel_707	/	/	/	/	2.7051	4.6063e-270	/	/
novel_71	2.5858	1.5863e-22	1.1359	5.2184e-13	/	/	/	/
novel_714	/	/	2.8278	1.226e-13	/	/	/	/
novel_715	/	/	/	/	2.1037	4.237e-37	/	/
novel_716	/	/	/	/	/	/	5.7724	3.1836e-06
novel_718	/	/	/	/	2.2736	9.1883e-07	/	/
novel_719	/	/	2.3989	1.9797e-14	/	/	/	/
novel_72	/	/	-4.1089	7.1595e-20	1.7818	2.8972e-25	/	/
novel_721	-1.6314	6.6454e-15	/	/	/	/	/	/
novel_724	/	/	/	/	2.1637	2.6903e-128	4.8711	6.3266e-17
novel_725	/	/	3.1903	5.4578e-13	/	/	/	/
novel_726	-1.7834	5.3148e-07	2.0204	1.358e-08	/	/	/	/
novel_729	/	/	2.1903	4.0916e-06	/	/	/	/
novel_73	/	/	-1.0951	0.0058288	/	/	/	/
novel_730	/	/	/	/	1.3965	2.776e-15	/	/
novel_731	/	/	/	/	1.2412	1.4642e-22	/	/
novel_732	/	/	/	/	1.0392	3.5825e-05	/	/
novel_734	/	/	-1.7869	0.0022119	/	/	/	/
novel_735	-2.9089	1.9882e-59	/	/	/	/	/	/
novel_738	/	/	-1.4942	0.00011592	/	/	/	/
novel_739	/	/	-1.7166	2.0233e-05	1.8067	1.5247e-47	4.7724	0.00074053
novel_740	/	/	/	/	2.8586	4.0514e-100	/	/
novel_741	/	/	/	/	1.4371	7.1484e-10	/	/
novel_743	-2.3684	2.0855e-08	/	/	/	/	/	/
novel_745	/	/	/	/	2.2381	4.9224e-172	/	/
novel_747	/	/	-2.8865	6.4231e-13	2.759	4.8935e-10	/	/
novel_748	/	/	-1.7166	0.00087865	/	/	/	/
novel_75	/	/	-1.6426	5.0537e-05	3.2736	3.3983e-15	/	/
novel_750	/	/	/	/	1.6147	3.7326e-08	1.3427	0.0014964
novel_753	/	/	-1.7166	0.00087865	/	/	/	/
novel_756	/	/	1.8949	2.5553e-06	/	/	/	/
novel_758	/	/	/	/	1.8586	9.8721e-08	3.835	3.5718e-45
novel_76	1.8796	9.406e-17	/	/	/	/	4.7724	0.00074053
novel_761	/	/	1.4354	8.7791e-09	/	/	/	/
novel_766	/	/	/	/	3.6521	1.7675e-20	/	/
novel_767	/	/	2.0793	1.413e-22	/	/	/	/
novel_77	/	/	-1.0536	0.000183	/	/	/	/
novel_770	/	/	/	/	1.0221	1.7691e-13	/	/
novel_771	/	/	2.9273	1.2234e-10	/	/	/	/
novel_772	/	/	-1.1926	4.322e-06	/	/	/	/
novel_774	/	/	/	/	2.344	2.7681e-43	6.0944	2.2974e-07
novel_776	/	/	1.5229	3.3342e-07	/	/	/	/
novel_777	-2.3684	2.0855e-08	/	/	/	/	/	/
novel_780	/	/	-1.5646	0.00085944	/	/	/	/
novel_783	1.3321	0.00010392	/	/	1.4542	7.6298e-07	/	/
novel_784	-1.561	2.5019e-18	/	/	1.6263	4.1903e-29	/	/
novel_785	-1.4939	8.0798e-14	/	/	/	/	/	/
novel_786	/	/	2.959	3.6069e-15	1.4212	6.1926e-22	/	/
novel_787	/	/	/	/	1.1996	2.9187e-06	/	/
novel_788	/	/	1.0204	0.0070628	1.6521	1.2876e-23	/	/
novel_79	-2.3684	2.0855e-08	/	/	/	/	6.3574	1.6615e-08
novel_790	1.8411	3.8254e-09	/	/	/	/	/	/
novel_792	-1.6314	6.6454e-15	2.0204	5.2011e-07	1.8262	3.1313e-10	/	/
novel_793	-2.561	6.0778e-28	/	/	/	/	/	/
novel_796	/	/	3.1853	6.0766e-174	2.1216	7.4786e-50	/	/
novel_800	-2.7245	1.511e-111	-1.3015	1.1724e-18	1.2736	2.5693e-21	2.5085	0.0033314
novel_801	/	/	/	/	1.182	2.1378e-15	/	/
novel_803	/	/	/	/	2.056	2.2421e-20	/	/
novel_805	/	/	-1.2426	0.0036948	/	/	/	/
novel_806	/	/	/	/	1.0672	5.2224e-07	/	/
novel_807	/	/	/	/	2.7383	2.2323e-41	5.3574	4.886e-05
novel_808	/	/	/	/	2.5194	7.9358e-46	/	/
novel_815	-1.0244	1.1699e-35	2.8533	2.3634e-33	/	/	/	/
novel_816	/	/	-1.5646	0.0058288	1.8586	9.8721e-08	/	/
novel_818	/	/	/	/	3.133	2.1371e-83	/	/
novel_822	/	/	1.3423	0.001916	2.1216	5.4292e-06	/	/
novel_825	-3.3684	8.4328e-26	/	/	/	/	/	/
novel_826	/	/	3.4127	2.5135e-15	/	/	/	/
novel_828	/	/	/	/	2.2736	1.6391e-11	/	/
novel_830	/	/	-1.1171	0.001308	3.4753	7.9441e-18	/	/
novel_831	1.2166	1.4986e-07	1.0622	1.3812e-15	/	/	2.7012	0.00076806
novel_833	/	/	/	/	1.3163	6.1816e-28	/	/
novel_834	/	/	-1.8865	4.5788e-05	/	/	/	/
novel_838	/	/	-1.1495	0.0094043	/	/	/	/
novel_839	/	/	/	/	2.759	4.8935e-10	/	/
novel_84	/	/	2.0204	5.2011e-07	1.2736	0.00021656	/	/
novel_841	/	/	/	/	1.1996	2.9187e-06	/	/
novel_842	/	/	1.4798	2.4758e-05	/	/	/	/
novel_844	/	/	1.6054	2.3853e-13	/	/	/	/
novel_846	/	/	1.0204	0.00050016	1.4822	3.6373e-17	/	/
novel_847	/	/	/	/	/	/	2.7012	0.0059568
novel_848	/	/	-3.202	1.8173e-13	1.2753	0	/	/
novel_85	/	/	-1.62	7.8287e-10	1.4753	1.1238e-08	4.2037	2.3774e-24
novel_852	1.8015	6.5411e-15	3.2683	1.8068e-71	/	/	/	/
novel_854	/	/	3.4127	2.5135e-15	/	/	/	/
novel_855	/	/	-1.2497	4.0311e-09	/	/	/	/
novel_857	/	/	1.3423	0.001916	/	/	2.7012	0.00011918
novel_859	/	/	-2.3015	1.0623e-21	/	/	/	/
novel_86	/	/	2.5058	6.7819e-16	/	/	/	/
novel_861	/	/	/	/	3.081	4.9131e-24	/	/
novel_864	/	/	1.4798	2.4758e-05	/	/	/	/
novel_867	2.2658	5.4867e-42	/	/	1.4111	1.9158e-50	/	/
novel_868	/	/	1.0204	0.001211	/	/	/	/
novel_869	/	/	/	/	1.3116	2.6812e-21	/	/
novel_87	1.439	2.0755e-05	2.6054	2.1893e-17	1.1216	0.00085115	/	/
novel_870	/	/	/	/	1.9517	1.1083e-11	/	/
novel_872	/	/	/	/	3.344	4.5806e-16	/	/
novel_876	/	/	-1.6234	7.7689e-06	/	/	/	/
novel_877	/	/	/	/	2.1216	5.4292e-06	/	/
novel_880	/	/	/	/	1.2899	5.0834e-68	/	/
novel_882	/	/	/	/	1.9517	3.1857e-05	/	/
novel_883	/	/	/	/	2.344	2.66e-12	/	/
novel_885	/	/	3.3191	1.215e-153	2.5367	4.3047e-21	/	/
novel_89	1.069	1.2604e-05	/	/	/	/	/	/
novel_890	/	/	3.0648	2.7266e-21	/	/	/	/
novel_893	/	/	/	/	/	/	4.7724	0.00074053
novel_894	-1.2309	1.7202e-33	3.9511	1.3579e-43	/	/	/	/
novel_897	/	/	1.4127	7.3473e-08	/	/	/	/
novel_899	/	/	3.3896	1.862e-21	/	/	/	/
novel_900	/	/	1.3878	6.7303e-36	/	/	/	/
novel_901	/	/	/	/	2.2736	9.1883e-07	/	/
novel_902	-2.7834	4.8481e-16	1.0204	0.0028694	/	/	/	/
novel_904	/	/	2.0957	2.5631e-197	2.9213	2.4271e-30	5.3574	4.886e-05
novel_906	/	/	/	/	1.1216	0.00085115	/	/
novel_907	-1.3684	7.0498e-06	/	/	2.1216	5.4292e-06	/	/
novel_908	-1.3684	7.9846e-13	1.9273	6.549e-08	/	/	/	/
novel_91	/	/	4.0648	6.8271e-25	1.9517	3.1857e-05	/	/
novel_910	2.4645	1.3165e-19	2.6054	1.9277e-23	1.2808	5.2158e-51	/	/
novel_912	/	/	5.2102	5.201e-56	3.2371	1.6529e-27	/	/
novel_915	/	/	1.6578	3.2317e-11	1.1996	2.9187e-06	/	/
novel_916	/	/	-1.7345	5.0627e-11	/	/	/	/
novel_918	/	/	-1.68	3.2343e-10	/	/	/	/
novel_919	/	/	-3.4553	7.0428e-41	1.5367	0.00088826	/	/
novel_92	1.8015	1.0986e-08	3.3132	3.5581e-32	/	/	/	/
novel_920	/	/	/	/	2.2736	9.1883e-07	/	/
novel_921	/	/	/	/	1.3923	1.6397e-22	/	/
novel_923	/	/	-2.1301	8.779e-28	/	/	/	/
novel_924	/	/	/	/	1.6521	2.4984e-06	/	/
novel_926	/	/	/	/	2.9517	1.5299e-60	/	/
novel_927	-1.6314	6.6454e-15	/	/	/	/	/	/
novel_928	/	/	1.0204	0.001211	3.6521	1.3397e-57	/	/
novel_929	/	/	1.461	1.5953e-07	/	/	/	/
novel_930	/	/	/	/	2.1216	5.4292e-06	/	/
novel_932	1.3321	0.00010392	/	/	/	/	/	/
novel_933	-2.0464	7.4979e-13	-1.202	0.0030037	/	/	/	/
novel_936	/	/	/	/	1.1216	1.4643e-07	/	/
novel_939	/	/	/	/	2.344	2.66e-12	4.7724	0.00074053
novel_94	2.3595	2.2508e-32	3.7538	2.2622e-90	/	/	/	/
novel_940	/	/	1.6054	5.1227e-05	/	/	/	/
novel_941	1.5858	1.4588e-06	1.6054	1.1394e-09	/	/	/	/
novel_946	/	/	2.0204	6.1015e-26	/	/	/	/
novel_949	/	/	2.4667	1.2782e-107	/	/	/	/
novel_950	/	/	2.8278	7.2896e-10	/	/	/	/
novel_952	/	/	/	/	4.6796	2.6689e-44	/	/
novel_953	/	/	/	/	1.3805	1.0542e-20	/	/
novel_956	/	/	-2.5473	3.3674e-27	1.3538	1.1821e-11	/	/
novel_957	/	/	1.6484	4.5988e-13	/	/	/	/
novel_958	/	/	3.6643	1.7306e-18	1.0906	3.9809e-43	/	/
novel_959	/	/	1.5058	2.6432e-10	/	/	/	/
novel_96	2.1394	3.7323e-24	1.0793	8.377e-17	/	/	/	/
novel_961	-1.4939	8.0798e-14	/	/	/	/	/	/
novel_962	/	/	-3.439	8.9991e-12	2.4111	1.4569e-07	/	/
novel_963	/	/	1.3628	2.2907e-20	/	/	/	/
novel_964	-3.0464	1.1977e-31	/	/	/	/	/	/
novel_965	/	/	/	/	1.9517	3.1857e-05	/	/
novel_966	/	/	/	/	2.4481	1.4693e-42	/	/
novel_967	-3.3684	5.3502e-18	/	/	/	/	/	/
novel_968	/	/	-1.0621	0.00028162	/	/	/	/
novel_969	-1.7834	1.5156e-11	/	/	/	/	/	/
novel_97	/	/	1.3423	0.001916	/	/	/	/
novel_970	1.6316	5.4943e-07	1.1199	2.3288e-08	/	/	/	/
novel_971	/	/	/	/	1.0672	0.00017426	/	/
novel_973	/	/	/	/	2.6288	1.4012e-171	/	/
novel_975	/	/	/	/	1.3667	3.1466e-06	/	/
novel_976	/	/	/	/	1.5411	1.7523e-202	/	/
novel_978	/	/	1.0204	0.00050016	/	/	/	/
novel_979	/	/	/	/	2.496	2.7869e-20	/	/
novel_983	/	/	/	/	4.2736	6.3669e-64	/	/
novel_985	/	/	/	/	1.8723	2.1821e-22	/	/
novel_986	/	/	/	/	/	/	3.3693	8.2083e-153
novel_987	/	/	2.0204	1.358e-08	/	/	/	/
novel_989	/	/	/	/	/	/	4.7724	0.00074053
novel_99	2.2463	3.8402e-15	4.0204	5.1066e-35	4.6521	1.9992e-43	/	/
novel_990	/	/	3.1903	5.4578e-13	3.1805	1.6562e-50	/	/
novel_994	/	/	/	/	/	/	4.7724	0.00074053
novel_995	/	/	/	/	2.2736	9.1883e-07	/	/
novel_998	1.0239	3.8668e-05	3.5168	1.7399e-52	/	/	/	/
zma-miR11970-3p	/	/	-1.439	0.0019828	1.8415	1.0599e-49	5.3574	4.886e-05
zma-miR11970-5p	/	/	/	/	/	/	1.1866	0.0087794
zma-miR1432-3p	/	/	-1.5646	0.0058288	/	/	/	/
zma-miR1432-5p	/	/	3.4798	4.8547e-23	1.1216	1.0551e-05	/	/
zma-miR156a-3p	/	/	-2.1519	3.5599e-73	1.5367	0.00088826	3.1606	4.9131e-06
zma-miR156d-5p	1.0411	0	1.8688	0	1.9059	3.5941e-14	/	/
zma-miR156e-3p	/	/	-1.2218	2.6857e-80	4.2736	7.2475e-33	/	/
zma-miR156h-3p	2.7609	1.896e-27	/	/	1.2736	0.0040365	/	/
zma-miR156k-3p	/	/	/	/	1.3116	2.6812e-21	1.0324	6.3865e-06
zma-miR156k-5p	1.2639	8.0767e-22	1.9395	2.4236e-81	1.4542	7.6298e-07	/	/
zma-miR159a-3p	/	/	/	/	/	/	5.7724	3.1836e-06
zma-miR159a-5p	1.3683	8.0531e-148	/	/	3.1996	2.5549e-14	/	/
zma-miR159c-3p	1.4058	0	/	/	/	/	1.477	0
zma-miR159c-5p	1.9056	1.2045e-201	-2.1344	0	1.6521	2.4984e-06	3.0868	0
zma-miR159f-5p	/	/	-1.3926	3.2263e-27	2.6521	3.3717e-09	/	/
zma-miR159h-3p	-2.6679	9.9638e-56	/	/	/	/	1.823	2.095e-07
zma-miR160b-3p	/	/	1.3423	0.001916	/	/	4.848	1.7354e-102
zma-miR160f-5p	/	/	/	/	/	/	6.0944	2.2974e-07
zma-miR162-3p	/	/	1.4492	0	/	/	/	/
zma-miR162-5p	-1.0464	5.5271e-05	/	/	1.1216	0.00085115	/	/
zma-miR164a-3p	/	/	/	/	/	/	2.8002	3.7876e-87
zma-miR164b-3p	/	/	/	/	/	/	5.3574	4.886e-05
zma-miR164c-3p	/	/	/	/	1.5367	0.00088826	2.2861	0.0004082
zma-miR164e-5p	/	/	/	/	2.9517	9.9977e-12	4.5085	1.5044e-12
zma-miR164f-3p	/	/	-1.8387	2.733e-30	3.1996	2.5549e-14	2.2606	3.8557e-16
zma-miR164f-5p	/	/	/	/	/	/	3.3278	7.4454e-221
zma-miR164g-3p	1.0579	0.0001952	/	/	1.2412	2.7419e-12	/	/
zma-miR166a-3p	/	/	/	/	/	/	1.9642	0.00027663
zma-miR166a-5p	1.5045	1.9529e-37	-1.1171	3.9807e-22	3.4111	6.0015e-17	1.4065	2.0373e-224
zma-miR166h-3p	/	/	/	/	/	/	1.8371	0.00016701
zma-miR166h-5p	/	/	-1.0082	8.5719e-05	/	/	1.3995	5.3847e-225
zma-miR166i-5p	/	/	-2.3275	5.1171e-17	2.2736	9.1883e-07	/	/
zma-miR166j-5p	/	/	3.7607	8.6583e-100	/	/	/	/
zma-miR166l-3p	/	/	/	/	/	/	3.0231	2.9908e-05
zma-miR167a-5p	/	/	1.99	3.321e-57	1.4267	0	1.3678	3.6949e-26
zma-miR167b-3p	-2.3684	2.0351e-38	2.0204	2.0963e-05	1.1216	1.0551e-05	/	/
zma-miR167c-3p	/	/	/	/	1.759	0.00017425	/	/
zma-miR167e-3p	-1.1985	1.9055e-08	1.0204	0.00050016	3.9404	9.2944e-97	/	/
zma-miR167e-5p	/	/	/	/	1.3622	4.3969e-113	/	/
zma-miR167g-3p	/	/	/	/	2.2736	9.1883e-07	/	/
zma-miR167h-3p	/	/	2.0957	9.4994e-51	1.6811	4.3809e-286	/	/
zma-miR168a-3p	/	/	-1.1278	1.8264e-52	1.7831	4.0398e-46	2.2247	8.8157e-06
zma-miR168a-5p	/	/	/	/	/	/	1.787	8.8811e-06
zma-miR168b-3p	/	/	1.1085	6.0823e-60	/	/	2.9041	0
zma-miR169a-5p	-3.3684	1.1231e-33	/	/	/	/	2.1606	1.818e-10
zma-miR169c-3p	/	/	/	/	3.1996	2.5549e-14	5.3574	4.886e-05
zma-miR169d	1.0911	4.6919e-07	/	/	/	/	2.8387	9.8794e-13
zma-miR169e	1.0911	4.6919e-07	/	/	/	/	2.9491	1.3654e-12
zma-miR169f-5p	-1.0464	5.5271e-05	/	/	/	/	/	/
zma-miR169i-3p	/	/	/	/	/	/	2.9491	1.3654e-12
zma-miR169i-5p	-2.146	8.752e-19	/	/	2.2736	9.1883e-07	/	/
zma-miR171b-3p	/	/	/	/	1.9517	1.8324e-08	/	/
zma-miR171d-5p	1.1331	3.8148e-56	/	/	/	/	2.7518	1.8802e-08
zma-miR171f-5p	/	/	/	/	/	/	1.3965	1.2746e-05
zma-miR171k-3p	-2.3684	2.0855e-08	/	/	/	/	2.7012	0.0059568
zma-miR171k-5p	/	/	-1.27	2.2926e-49	1.8007	0	4.7724	0.00074053
zma-miR171m-5p	/	/	-1.7166	0.00087865	/	/	/	/
zma-miR172d-5p	/	/	-2.0671	9.8391e-10	2.9059	1.3423e-20	1.3778	2.854e-07
zma-miR2118a	/	/	/	/	1.6447	2.0967e-66	2.2861	0.0028867
zma-miR2118b	/	/	-1.899	9.2422e-19	1.344	1.9455e-07	/	/
zma-miR2118c	/	/	/	/	1.759	0.00017425	/	/
zma-miR2118g	/	/	2.1903	4.0916e-06	/	/	/	/
zma-miR319a-3p	/	/	1.4099	0	1.1977	1.7039e-252	5.3574	4.886e-05
zma-miR319a-5p	/	/	-1.5646	0.0058288	1.5367	0.00088826	/	/
zma-miR319b-5p	1.1964	2.9914e-07	/	/	/	/	1.6668	5.1006e-10
zma-miR390a-3p	1.261	3.7215e-10	1.6054	4.3241e-41	1.2034	0	/	/
zma-miR393a-5p	/	/	1.0204	3.787e-05	/	/	/	/
zma-miR394a-5p	/	/	2.4334	1.4695e-111	/	/	2.3931	4.1388e-07
zma-miR395b-3p	/	/	1.6105	1.9461e-179	/	/	2.3078	1.4087e-08
zma-miR396b-3p	1.0391	3.6657e-11	1.0379	1.2938e-17	/	/	/	/
zma-miR396b-5p	/	/	3.2531	3.1004e-116	2.2736	9.1883e-07	/	/
zma-miR396c	/	/	1.7934	0	2.0392	8.4531e-31	2.668	2.2879e-10
zma-miR396e-5p	/	/	3.76	0	/	/	1.4908	0.0036401
zma-miR396f-3p	-1.4939	8.0798e-14	/	/	/	/	/	/
zma-miR396g-3p	/	/	3.2531	3.1004e-116	2.0158	2.8696e-79	/	/
zma-miR396g-5p	-1.7834	5.3148e-07	/	/	/	/	/	/
zma-miR398a-3p	1.2863	7.1535e-114	-2.2344	0	2.6343	0	1.7868	1.1736e-12
zma-miR398b-5p	3.3998	1.9361e-53	-1.112	8.3677e-17	2.008	1.6011e-78	2.587	3.1756e-16
zma-miR399a-3p	/	/	1.0204	0.001211	/	/	6.0944	2.2974e-07
zma-miR399e-3p	/	/	/	/	1.759	4.5157e-27	/	/
zma-miR408a	1.3396	0	-1.5651	0	/	/	2.4681	0
zma-miR408b-5p	/	/	-2.3015	1.2743e-38	/	/	/	/
zma-miR444a	/	/	/	/	/	/	2.4812	1.3335e-37
zma-miR528a-3p	1.1552	0.00097696	-1.5239	1.0963e-06	4.1996	4.2595e-31	/	/
zma-miR528a-5p	2.8015	1.1359e-28	-1.024	6.6473e-11	/	/	2.6535	1.0678e-198
zma-miR529-3p	1.413	4.1709e-08	-1.1565	6.7492e-06	/	/	/	/
zma-miR529-5p	/	/	3.3058	5.1631e-26	/	/	/	/
zma-miR827-3p	/	/	1.4652	4.1405e-43	2.2784	2.2674e-146	/	/
zma-miR827-5p	/	/	2.1742	3.4913e-40	2.2471	5.0352e-104	/	/
